# Supplementary material for: Lessons from implementation research on community management of Possible Serious Bacterial Infection (PSBI) in young infants (0-59 days), when the referral is not feasible in Palwal district of Haryana, India
Source: PLoS One. 2021 Jul 7;16(7):e0252700. doi: 10.1371/journal.pone.0252700 (PMC8279773; doi:10.1371/journal.pone.0252700)
Supplement: S1 Data — (XLSX) [file pone.0252700.s005.xlsx]

## Sheet: Data Dictionary
Variable	Position	Label	Value	Label
record_id	1	participant unique id
ir1_form_name	2	Form Name
ir1_momstudy_id	3	Mother Study Id
ir1_mother_age	4	Age Of The Mother	99	Information not available
ir1_lmp_cap	5	Last Menstrual Period Date Mentioned	1	yes
			2	no
ir1_anc_visit_cap_1	6	First Anc Visit Date Mentioned	1	yes
			2	no
ir1_preg_result	7	Pregnancy Outcome	1	Still birth
			2	Died
			3	Live birth
			99	Dont know
ir1_dpo_cap	8	Date Of Pregnancy Outcome Mentioned	1	yes
			2	no
ir1_dt_preg_result	9	Date Of Pregnancy Outcome
ir1_birth_place	10	Place Of Birth/Miscarriage	1	Home
			2	Govt
			3	Pvt
			4	Other
			99	Dont know
ir1_oth_place	11	Other Place
ir1_birth_attendant	12	Type Of Birth Attendant	1	Dr/Nurse/ANM
			2	TBA
			3	No Assistant
			88	Other
			99	Not captured
ir1_mother_status	13	Status Of Mother	1	Alive
			2	Died
			3	Hospitalized
			99	Dont know
ir1_newborn_status	14	Status Of Newborn	1	Alive
			2	Died
			3	Hospitalized
			99	Dont know

## Sheet: CRF-1
record_id	ir1_form_name	ir1_momstudy_id	ir1_mother_age	ir1_lmp_cap	ir1_anc_visit_cap_1	ir1_preg_result	ir1_dpo_cap	ir1_dt_preg_result	ir1_birth_place	ir1_oth_place	ir1_birth_attendant	ir1_mother_status	ir1_newborn_status
1-1	CRF1	AUGM027	20	yes	yes	Live birth	yes	2017-08-17	Pvt		Dr/Nurse/ANM	Alive	Alive
1-2	CRF1	AUGM028	26	yes	yes	Live birth	yes	2017-09-06	Govt		Dr/Nurse/ANM	Alive	Alive
1-3	CRF1	AUGM029	22	yes	yes	Live birth	yes	2017-08-23	Govt		Dr/Nurse/ANM	Alive	Alive
1-4	CRF1	AUGM030	26	yes	yes	Live birth	yes	2017-08-14	Govt		Dr/Nurse/ANM	Alive	Alive
1-5	CRF1	AUGM031	21	yes	yes	Live birth	yes	2017-09-07	Govt		Dr/Nurse/ANM	Alive	Alive
1-6	CRF1	AUGM032	25	yes	yes	Live birth	yes	2017-08-01	Pvt		Dr/Nurse/ANM	Alive	Alive
1-7	CRF1	AUGM033	27	yes	yes	Live birth	yes	2017-09-08	Home		Dr/Nurse/ANM	Alive	Alive
1-8	CRF1	AUGM034	21	yes	no	Live birth	yes	2017-10-30	Govt		Dr/Nurse/ANM	Alive	Alive
1-9	CRF1	AUGM035	26	yes	yes	Live birth	yes	2017-11-02	Pvt		Dr/Nurse/ANM	Alive	Alive
1-10	CRF1	AUGM036	20	yes	yes	Live birth	yes	2017-10-21	Govt		Dr/Nurse/ANM	Alive	Alive
1-11	CRF1	AUGM037	23	yes	yes	Live birth	yes	2017-12-07	Pvt		Dr/Nurse/ANM	Alive	Alive
1-12	CRF1	AUGM038	23	yes	yes	Live birth	yes	2017-09-28	Govt		Dr/Nurse/ANM	Alive	Alive
1-13	CRF1	AUGM039	20	yes	yes	Live birth	yes	2017-12-11	Govt		Dr/Nurse/ANM	Alive	Alive
1-14	CRF1	AUGM040	21	yes	yes	Live birth	yes	2018-01-17	Pvt		Dr/Nurse/ANM	Alive	Alive
1-15	CRF1	AUGM041	20	yes	yes	Live birth	yes	2018-01-16	Pvt		Dr/Nurse/ANM	Alive	Alive
1-16	CRF1	AUGM043	25	yes	yes	Live birth	yes	2017-08-13	Pvt		Dr/Nurse/ANM	Alive	Alive
1-17	CRF1	AUGM044	21	yes	no	Live birth	yes	2017-09-01	Pvt		Dr/Nurse/ANM	Alive	Alive
1-18	CRF1	AUGM045	21	yes	no	Live birth	yes	2017-08-16	Govt		Dr/Nurse/ANM	Alive	Alive
1-19	CRF1	AUGM047	29	yes	no	Live birth	yes	2017-09-15	Govt		Dr/Nurse/ANM	Alive	Alive
1-20	CRF1	AUGM048	26	yes	yes	Live birth	yes	2017-08-24	Govt		Dr/Nurse/ANM	Alive	Alive
1-21	CRF1	AUGM049	20	yes	yes	Live birth	yes	2017-12-12	Govt		Dr/Nurse/ANM	Alive	Alive
1-22	CRF1	AUGM050	22	yes	yes	Live birth	yes	2017-11-10	Govt		Dr/Nurse/ANM	Alive	Alive
1-23	CRF1	AUGM051	22	yes	yes	Live birth	yes	2018-01-05	Pvt		Dr/Nurse/ANM	Alive	Alive
1-24	CRF1	AUGM052	26	yes	yes	Live birth	yes	2017-08-30	Govt		Dr/Nurse/ANM	Alive	Alive
1-25	CRF1	AUGM053	26	yes	yes	Live birth	yes	2017-08-18	Govt		Dr/Nurse/ANM	Alive	Alive
1-26	CRF1	AUGM054	25	yes	yes	Live birth	yes	2017-09-12	Govt		Dr/Nurse/ANM	Alive	Alive
1-27	CRF1	AUGM055	22	yes	no	Live birth	yes	2017-09-03	Pvt		Dr/Nurse/ANM	Alive	Alive
1-28	CRF1	AUGM056	22	yes	no	Live birth	yes	2017-10-04	Pvt		Dr/Nurse/ANM	Alive	Alive
1-29	CRF1	AUGM057	29	yes	yes	Live birth	yes	2017-10-11	Govt		Dr/Nurse/ANM	Alive	Alive
1-30	CRF1	AUGM059	19	yes	no	Live birth	yes	2017-09-21	Govt		Dr/Nurse/ANM	Alive	Alive
1-31	CRF1	AUGM060	24	yes	no	Live birth	yes	2017-10-04	Govt		Dr/Nurse/ANM	Alive	Alive
1-32	CRF1	AUGM061	26	yes	no	Live birth	yes	2017-10-17	Pvt		Dr/Nurse/ANM	Alive	Alive
1-33	CRF1	AUGM062	29	yes	no	Live birth	yes	2017-09-21	Pvt		Dr/Nurse/ANM	Alive	Alive
1-34	CRF1	AUGM063	23	yes	yes	Live birth	yes	2017-09-08	Govt		Dr/Nurse/ANM	Alive	Alive
1-35	CRF1	AUGM064	24	yes	no	Live birth	yes	2017-08-22	Govt		Dr/Nurse/ANM	Alive	Alive
1-36	CRF1	AUGM065	28	yes	yes	Live birth	yes	2017-09-12	Pvt		Dr/Nurse/ANM	Alive	Alive
1-37	CRF1	AUGM066	28	yes	yes	Live birth	yes	2017-12-02	Govt		Dr/Nurse/ANM	Alive	Alive
1-38	CRF1	AUGM067	26	yes	no	Live birth	yes	2018-01-28	Pvt		Dr/Nurse/ANM	Alive	Alive
1-39	CRF1	AUGM068	29	yes	no	Live birth	yes	2017-08-05	Pvt		Dr/Nurse/ANM	Alive	Alive
1-40	CRF1	AUGM069	21	yes	no	Live birth	yes	2017-09-17	Govt		Dr/Nurse/ANM	Alive	Alive
1-41	CRF1	AUGM071	19	yes	yes	Live birth	yes	2017-12-18	Pvt		Dr/Nurse/ANM	Alive	Alive
1-42	CRF1	AUGM072	24	yes	no	Live birth	yes	2017-08-13	Govt		Dr/Nurse/ANM	Alive	Alive
1-43	CRF1	AUGM073	26	yes	no	Live birth	yes	2017-08-16	Pvt		Dr/Nurse/ANM	Alive	Alive
1-44	CRF1	AUGM074	21	yes	no	Live birth	yes	2017-07-24	Govt		Dr/Nurse/ANM	Alive	Alive
1-45	CRF1	AUGM075	26	yes	no	Live birth	yes	2017-09-01	Home		No Assistant	Alive	Alive
1-46	CRF1	AUGM076	18	yes	yes	Live birth	yes	2017-08-24	Govt		Dr/Nurse/ANM	Alive	Alive
1-47	CRF1	AUGM077	26	yes	no	Live birth	yes	2017-11-10	Pvt		Dr/Nurse/ANM	Alive	Alive
1-48	CRF1	AUGM078	23	yes	yes	Live birth	yes	2017-10-01	Govt		Dr/Nurse/ANM	Alive	Alive
1-49	CRF1	AUGM080	24	yes	yes	Live birth	yes	2017-08-24	Pvt		Dr/Nurse/ANM	Alive	Alive
1-50	CRF1	AUGM081	22	yes	yes	Live birth	yes	2017-09-16	Govt		Dr/Nurse/ANM	Alive	Alive
1-51	CRF1	AUGM082	25	yes	yes	Live birth	yes	2017-08-18	Pvt		Dr/Nurse/ANM	Alive	Alive
1-52	CRF1	AUGM083	21	yes	no	Live birth	yes	2017-09-25	Govt		Dr/Nurse/ANM	Alive	Alive
1-53	CRF1	AUGM084	28	yes	yes	Live birth	yes	2018-01-06	Pvt		Dr/Nurse/ANM	Alive	Alive
1-54	CRF1	AUGM085	26	yes	yes	Live birth	yes	2017-11-30	Pvt		Dr/Nurse/ANM	Alive	Alive
1-55	CRF1	AUGM087	21	yes	yes	Live birth	yes	2017-09-26	Govt		Dr/Nurse/ANM	Alive	Alive
1-56	CRF1	AUGM088	22	yes	no	Live birth	yes	2017-08-18	Pvt		Dr/Nurse/ANM	Alive	Alive
1-57	CRF1	AUGM089	25	yes	yes	Live birth	yes	2017-09-01	Pvt		Dr/Nurse/ANM	Alive	Alive
1-58	CRF1	AUGM090	26	yes	no	Live birth	yes	2017-10-08	Pvt		Dr/Nurse/ANM	Alive	Alive
1-59	CRF1	AUGM091	20	yes	yes	Live birth	yes	2017-09-03	Govt		Dr/Nurse/ANM	Alive	Alive
1-60	CRF1	AUGM092	24	yes	yes	Live birth	yes	2017-10-04	Pvt		Dr/Nurse/ANM	Alive	Alive
1-61	CRF1	AUGM093	26	yes	no	Live birth	yes	2017-07-31	Pvt		Dr/Nurse/ANM	Alive	Alive
1-62	CRF1	AUGM094	22	yes	yes	Live birth	yes	2017-11-01	Govt		Dr/Nurse/ANM	Alive	Alive
1-63	CRF1	AUGM096	26	yes	no	Live birth	yes	2017-08-25	Pvt		Dr/Nurse/ANM	Alive	Alive
1-64	CRF1	AUGM097	25	yes	yes	Live birth	yes	2017-08-24	Pvt		Dr/Nurse/ANM	Alive	Alive
1-65	CRF1	AUGM098	26	yes	yes	Live birth	yes	2017-10-14	Govt		Dr/Nurse/ANM	Alive	Alive
1-66	CRF1	AUGM099	24	yes	no	Live birth	yes	2017-12-23	Pvt		Dr/Nurse/ANM	Alive	Alive
1-67	CRF1	AUGM101	28	yes	yes	Live birth	yes	2017-09-26	Govt		Dr/Nurse/ANM	Alive	Alive
1-68	CRF1	AUGM102	24	yes	yes	Live birth	yes	2017-09-15	Govt		Dr/Nurse/ANM	Alive	Alive
1-69	CRF1	AUGM103	26	yes	yes	Live birth	yes	2017-12-07	Pvt		Dr/Nurse/ANM	Alive	Alive
1-70	CRF1	AUGM104	21	yes	yes	Live birth	yes	2017-12-21	Pvt		Dr/Nurse/ANM	Alive	Alive
1-71	CRF1	AUGM105	26	yes	no	Live birth	yes	2017-09-12	Pvt		Dr/Nurse/ANM	Alive	Alive
1-72	CRF1	AUGM106	24	yes	no	Live birth	yes	2017-09-25	Pvt		Dr/Nurse/ANM	Alive	Alive
1-73	CRF1	AUGM108	29	yes	no	Live birth	yes	2017-10-18	Govt		Dr/Nurse/ANM	Alive	Alive
1-74	CRF1	AUGM109	26	yes	yes	Live birth	yes	2017-09-24	Pvt		Dr/Nurse/ANM	Alive	Alive
1-75	CRF1	AUGM111	26	yes	yes	Live birth	yes	2017-12-03	Pvt		Dr/Nurse/ANM	Alive	Alive
1-76	CRF1	AUGM112	26	yes	yes	Live birth	yes	2017-08-10	Govt		Dr/Nurse/ANM	Alive	Alive
1-77	CRF1	AUGM114	27	yes	yes	Live birth	yes	2018-01-08	Pvt		Dr/Nurse/ANM	Alive	Alive
1-78	CRF1	AUGM115	24	yes	no	Live birth	yes	2017-08-22	Pvt		Dr/Nurse/ANM	Alive	Alive
1-79	CRF1	AUGM118	26	yes	no	Live birth	yes	2017-10-17	Pvt		Dr/Nurse/ANM	Alive	Alive
1-80	CRF1	AUGM119	21	yes	yes	Live birth	yes	2018-02-01	Govt		Dr/Nurse/ANM	Alive	Alive
1-81	CRF1	AUGM120	22	yes	yes	Live birth	yes	2018-01-04	Govt		Dr/Nurse/ANM	Alive	Alive
1-82	CRF1	AUGM121	23	yes	yes	Live birth	yes	2017-09-18	Pvt		Dr/Nurse/ANM	Alive	Alive
1-83	CRF1	AUGM122	22	yes	yes	Live birth	yes	2017-09-12	Pvt		Dr/Nurse/ANM	Alive	Alive
1-84	CRF1	AUGM123	24	yes	yes	Live birth	yes	2017-10-14	Govt		Dr/Nurse/ANM	Alive	Alive
1-85	CRF1	AUGM124	21	yes	no	Live birth	yes	2017-10-17	Pvt		Dr/Nurse/ANM	Alive	Alive
1-86	CRF1	AUGM126	21	yes	yes	Live birth	yes	2018-01-07	Pvt		Dr/Nurse/ANM	Alive	Alive
1-87	CRF1	AUGM128	22	yes	yes	Live birth	yes	2017-08-07	Govt		Dr/Nurse/ANM	Alive	Alive
1-88	CRF1	AUGM129	21	yes	no	Live birth	yes	2017-09-22	Govt		Dr/Nurse/ANM	Alive	Alive
1-89	CRF1	AUGM130	21	yes	no	Live birth	yes	2017-10-16	Govt		Dr/Nurse/ANM	Alive	Alive
1-90	CRF1	AUGM131	26	no	no	Live birth	yes	2017-09-22	Pvt		Dr/Nurse/ANM	Alive	Alive
1-91	CRF1	AUGM133	28	yes	no	Live birth	yes	2017-11-27	Pvt		Dr/Nurse/ANM	Alive	Alive
1-92	CRF1	AUGM135	18	yes	yes	Live birth	yes	2018-01-17	Pvt		Dr/Nurse/ANM	Alive	Alive
1-93	CRF1	AUGM136	23	yes	yes	Live birth	yes	2018-04-22	Govt		Dr/Nurse/ANM	Alive	Alive
1-94	CRF1	AUGM137	26	yes	yes	Live birth	yes	2018-01-20	Govt		Dr/Nurse/ANM	Alive	Alive
1-95	CRF1	AUGM138	26	yes	yes	Live birth	yes	2018-03-16	Govt		Dr/Nurse/ANM	Alive	Alive
1-96	CRF1	AUGM139	20	yes	yes	Live birth	yes	2018-04-30	Pvt		Dr/Nurse/ANM	Alive	Alive
1-97	CRF1	AUGM140	19	yes	yes	Live birth	yes	2018-05-04	Pvt		Dr/Nurse/ANM	Alive	Alive
1-98	CRF1	AUGM142	27	yes	yes	Live birth	yes	2018-03-13	Govt		Dr/Nurse/ANM	Alive	Alive
1-99	CRF1	AUGM143	25	yes	yes	Live birth	yes	2018-04-28	Govt		Dr/Nurse/ANM	Alive	Alive
1-100	CRF1	AUGM144	24	yes	yes	Live birth	yes	2018-04-12	Pvt		Dr/Nurse/ANM	Alive	Alive
1-101	CRF1	AUGM145	25	yes	yes	Live birth	yes	2018-03-17	Govt		Dr/Nurse/ANM	Alive	Alive
1-102	CRF1	AUGM146	20	yes	no	Live birth	yes	2018-05-12	Govt		Dr/Nurse/ANM	Alive	Alive
1-103	CRF1	AUGM147	20	yes	yes	Live birth	yes	2018-08-15	Pvt		Dr/Nurse/ANM	Alive	Alive
1-104	CRF1	AUGM148	23	yes	yes	Live birth	yes	2018-07-15	Pvt		Dr/Nurse/ANM	Alive	Alive
1-105	CRF1	AUGM149	24	yes	yes	Live birth	yes	2018-10-06	Pvt		Dr/Nurse/ANM	Alive	Alive
1-106	CRF1	AUGM150	20	yes	yes	Live birth	yes	2018-01-20	Pvt		Dr/Nurse/ANM	Alive	Alive
1-107	CRF1	AUGM151	24	yes	yes	Live birth	yes	2018-05-27	Govt		Dr/Nurse/ANM	Alive	Alive
1-108	CRF1	AUGM152	20	yes	yes	Live birth	yes	2018-04-01	Govt		Dr/Nurse/ANM	Alive	Alive
1-109	CRF1	AUGM153	36	yes	yes	Live birth	yes	2017-12-20	Pvt		Dr/Nurse/ANM	Alive	Alive
1-110	CRF1	AUGM154	23	yes	yes	Live birth	yes	2018-03-29	Pvt		Dr/Nurse/ANM	Alive	Alive
1-111	CRF1	AUGM155	20	yes	yes	Live birth	yes	2018-04-16	Govt		Dr/Nurse/ANM	Alive	Alive
1-112	CRF1	AUGM156	21	yes	yes	Live birth	yes	2018-05-22	Pvt		Dr/Nurse/ANM	Alive	Alive
1-113	CRF1	AUGM158	22	yes	yes	Live birth	yes	2018-06-02	Govt		Dr/Nurse/ANM	Alive	Alive
1-114	CRF1	AUGM159	24	yes	yes	Live birth	yes	2018-06-17	Pvt		Dr/Nurse/ANM	Alive	Alive
1-115	CRF1	AUGM160	20	yes	yes	Live birth	yes	2018-05-23	Pvt		Dr/Nurse/ANM	Alive	Alive
1-116	CRF1	AUGM161	20	yes	yes	Live birth	yes	2018-07-07	Govt		Dr/Nurse/ANM	Alive	Alive
1-117	CRF1	AUGM162	19	yes	yes	Live birth	yes	2018-08-08	Govt		Dr/Nurse/ANM	Alive	Alive
1-118	CRF1	AUGM166	24	yes	yes	Live birth	yes	2018-06-29	Pvt		Dr/Nurse/ANM	Alive	Alive
1-119	CRF1	AUGM167	23	yes	yes	Live birth	yes	2018-07-09	Govt		Dr/Nurse/ANM	Alive	Alive
1-120	CRF1	AUGM168	26	yes	yes	Live birth	yes	2018-08-23	Pvt		Dr/Nurse/ANM	Alive	Alive
1-121	CRF1	AUGM169	19	yes	yes	Live birth	yes	2018-08-27	Home		TBA	Alive	Alive
1-122	CRF1	AUGM170	27	yes	yes	Live birth	yes	2018-09-15	Govt		Dr/Nurse/ANM	Alive	Alive
1-123	CRF1	AUGM171	26	yes	yes	Live birth	yes	2018-01-05	Pvt		Dr/Nurse/ANM	Alive	Alive
1-124	CRF1	AUGM173	27	yes	yes	Live birth	yes	2017-12-16	Govt		Dr/Nurse/ANM	Alive	Alive
1-125	CRF1	AUGM174	25	yes	yes	Live birth	yes	2018-04-09	Pvt		Dr/Nurse/ANM	Alive	Alive
1-126	CRF1	AUGM175	28	yes	yes	Live birth	yes	2018-04-24	Pvt		Dr/Nurse/ANM	Alive	Alive
1-127	CRF1	AUGM176	24	yes	yes	Live birth	yes	2018-04-07	Govt		Dr/Nurse/ANM	Alive	Alive
1-128	CRF1	AUGM177	25	yes	yes	Live birth	yes	2018-06-15	Pvt		Dr/Nurse/ANM	Alive	Alive
1-129	CRF1	AUGM178	23	yes	yes	Live birth	yes	2018-04-17	Pvt		Dr/Nurse/ANM	Alive	Alive
1-130	CRF1	AUGM179	21	yes	yes	Live birth	yes	2018-04-09	Pvt		Dr/Nurse/ANM	Alive	Alive
1-131	CRF1	AUGM180	24	yes	yes	Live birth	yes	2018-04-04	Pvt		Dr/Nurse/ANM	Alive	Alive
1-132	CRF1	AUGM181	24	yes	yes	Live birth	yes	2018-06-17	Govt		Dr/Nurse/ANM	Alive	Alive
1-133	CRF1	AUGM182	22	yes	yes	Live birth	yes	2018-05-10	Govt		Dr/Nurse/ANM	Alive	Alive
1-134	CRF1	AUGM183	24	yes	yes	Live birth	yes	2018-05-20	Pvt		Dr/Nurse/ANM	Alive	Alive
1-135	CRF1	AUGM184	25	yes	yes	Live birth	yes	2018-06-18	Pvt		Dr/Nurse/ANM	Alive	Alive
1-136	CRF1	AUGM185	19	yes	yes	Live birth	yes	2018-07-03	Govt		Dr/Nurse/ANM	Alive	Alive
1-137	CRF1	AUGM190	21	yes	yes	Live birth	yes	2018-09-09	Govt		Dr/Nurse/ANM	Alive	Alive
1-138	CRF1	AUGM191	22	yes	no	Live birth	yes	2018-07-02	Govt		Dr/Nurse/ANM	Alive	Alive
1-139	CRF1	AUGM192	22	yes	yes	Live birth	yes	2018-10-12	Pvt		Dr/Nurse/ANM	Alive	Alive
1-140	CRF1	AUGM193	24	yes	yes	Live birth	yes	2018-10-19	Govt		Dr/Nurse/ANM	Alive	Alive
1-141	CRF1	AUGM194	25	yes	no	Live birth	yes	2018-06-18	Govt		Dr/Nurse/ANM	Alive	Alive
1-142	CRF1	AUGM195	24	yes	yes	Live birth	yes	2018-05-26	Pvt		Dr/Nurse/ANM	Alive	Alive
1-143	CRF1	AUGM198	22	yes	yes	Live birth	yes	2018-03-30	Govt		Dr/Nurse/ANM	Alive	Alive
1-144	CRF1	AUGM199	23	yes	yes	Live birth	yes	2018-03-25	Govt		Dr/Nurse/ANM	Alive	Alive
1-145	CRF1	AUGM200	21	yes	yes	Live birth	yes	2018-06-05	Govt		Dr/Nurse/ANM	Alive	Alive
1-146	CRF1	AUGM201	24	yes	yes	Live birth	yes	2018-06-21	Govt		Dr/Nurse/ANM	Alive	Alive
1-147	CRF1	AUGM202	20	yes	yes	Live birth	yes	2018-07-19	Home		No Assistant	Alive	Alive
1-148	CRF1	AUGM203	25	yes	yes	Live birth	yes	2018-08-28	Pvt		Dr/Nurse/ANM	Alive	Alive
1-149	CRF1	AUGM204	25	yes	yes	Live birth	yes	2018-08-11	Pvt		Dr/Nurse/ANM	Alive	Alive
1-150	CRF1	AUGM205	19	yes	yes	Live birth	yes	2018-09-12	Govt		Dr/Nurse/ANM	Alive	Alive
1-151	CRF1	AUGM206	20	yes	yes	Live birth	yes	2018-08-22	Pvt		Dr/Nurse/ANM	Alive	Alive
1-152	CRF1	AUGM207	20	yes	yes	Live birth	yes	2018-09-29	Govt		Dr/Nurse/ANM	Alive	Alive
1-153	CRF1	AUGM208	20	yes	yes	Live birth	yes	2018-09-03	Govt		Dr/Nurse/ANM	Alive	Alive
1-154	CRF1	AUGM209	24	yes	yes	Live birth	yes	2018-09-23	Pvt		Dr/Nurse/ANM	Alive	Alive
1-155	CRF1	AUGM210	23	yes	yes	Live birth	yes	2018-03-26	Pvt		Dr/Nurse/ANM	Alive	Alive
1-156	CRF1	AUGM211	25	yes	yes	Live birth	yes	2018-04-18	Govt		Dr/Nurse/ANM	Alive	Alive
1-157	CRF1	AUGM212	23	yes	yes	Live birth	yes	2018-05-01	Govt		Dr/Nurse/ANM	Alive	Alive
1-158	CRF1	AUGM214	21	yes	yes	Live birth	yes	2018-05-22	Govt		Dr/Nurse/ANM	Alive	Alive
1-159	CRF1	AUGM215	20	yes	yes	Live birth	yes	2018-06-08	Pvt		Dr/Nurse/ANM	Alive	Alive
1-160	CRF1	AUGM216	27	yes	yes	Live birth	yes	2018-06-12	Pvt		Dr/Nurse/ANM	Alive	Alive
1-161	CRF1	AUGM217	22	yes	yes	Live birth	yes	2018-06-10	Govt		Dr/Nurse/ANM	Alive	Alive
1-162	CRF1	AUGM218	26	yes	yes	Live birth	yes	2018-08-02	Govt		Dr/Nurse/ANM	Alive	Alive
1-163	CRF1	AUGM219	22	yes	yes	Live birth	yes	2018-07-10	Pvt		Dr/Nurse/ANM	Alive	Alive
1-164	CRF1	AUGM220	26	yes	yes	Live birth	yes	2018-08-10	Govt		Dr/Nurse/ANM	Alive	Alive
1-165	CRF1	AUGM222	27	yes	yes	Live birth	yes	2018-08-20	Govt		Dr/Nurse/ANM	Alive	Alive
1-166	CRF1	AUGM223	23	yes	yes	Live birth	yes	2018-04-09	Pvt		Dr/Nurse/ANM	Alive	Alive
1-167	CRF1	AUGM224	24	yes	yes	Live birth	yes	2018-06-16	Govt		Dr/Nurse/ANM	Alive	Alive
1-168	CRF1	AUGM225	25	yes	yes	Live birth	yes	2018-07-15	Govt		Dr/Nurse/ANM	Alive	Alive
1-169	CRF1	AUGM226	24	yes	yes	Live birth	yes	2018-07-07	Pvt		Dr/Nurse/ANM	Alive	Alive
1-170	CRF1	AUGM227	21	yes	yes	Live birth	yes	2018-07-31	Govt		Dr/Nurse/ANM	Alive	Alive
1-171	CRF1	AUGM228	21	yes	yes	Live birth	yes	2018-07-22	Home		TBA	Alive	Alive
1-172	CRF1	AUGM229	19	yes	yes	Live birth	yes	2018-09-17	Govt		Dr/Nurse/ANM	Alive	Alive
1-173	CRF1	AUGM230	20	yes	yes	Live birth	yes	2018-10-26	Govt		Dr/Nurse/ANM	Alive	Alive
1-174	CRF1	AUGM231	25	no	no	Live birth	yes	2018-03-09	Pvt		Dr/Nurse/ANM	Alive	Alive
1-175	CRF1	AUGM232	24	yes	yes	Live birth	yes	2018-03-12	Govt		Dr/Nurse/ANM	Alive	Alive
1-176	CRF1	AUGM233	23	yes	yes	Live birth	yes	2018-03-06	Govt		Dr/Nurse/ANM	Alive	Alive
1-177	CRF1	AUGM234	24	yes	yes	Live birth	yes	2018-07-11	Govt		Dr/Nurse/ANM	Alive	Alive
1-178	CRF1	AUGM235	23	yes	yes	Live birth	yes	2018-06-15	Govt		Dr/Nurse/ANM	Alive	Alive
1-179	CRF1	AUGM236	23	yes	yes	Live birth	yes	2018-06-28	Govt		Dr/Nurse/ANM	Alive	Alive
1-180	CRF1	AUGM237	26	yes	yes	Live birth	yes	2018-07-12	Pvt		Dr/Nurse/ANM	Alive	Alive
1-181	CRF1	AUGM238	22	yes	yes	Live birth	yes	2018-07-22	Govt		Dr/Nurse/ANM	Alive	Alive
1-182	CRF1	AUGM239	25	yes	yes	Live birth	yes	2018-08-02	Govt		Dr/Nurse/ANM	Alive	Alive
1-183	CRF1	AUGM240	25	yes	yes	Live birth	yes	2018-07-29	Govt		Dr/Nurse/ANM	Alive	Alive
1-184	CRF1	AUGM241	24	no	no	Live birth	yes	2018-08-21	Govt		Dr/Nurse/ANM	Alive	Alive
1-185	CRF1	AUGM242	25	yes	yes	Live birth	yes	2018-01-23	Pvt		Dr/Nurse/ANM	Alive	Alive
1-186	CRF1	AUGM243	24	yes	yes	Live birth	yes	2018-04-10	Pvt		Dr/Nurse/ANM	Alive	Alive
1-187	CRF1	AUGM244	25	yes	yes	Live birth	yes	2018-05-02	Home		TBA	Alive	Alive
1-188	CRF1	AUGM245	23	yes	yes	Live birth	yes	2018-06-24	Pvt		Dr/Nurse/ANM	Alive	Alive
1-189	CRF1	AUGM246	24	yes	yes	Live birth	yes	2018-06-21	Pvt		Dr/Nurse/ANM	Alive	Alive
1-190	CRF1	AUGM247	23	yes	yes	Live birth	yes	2018-07-31	Govt		Dr/Nurse/ANM	Alive	Alive
1-191	CRF1	AUGM248	23	yes	yes	Live birth	yes	2018-06-03	Pvt		Dr/Nurse/ANM	Alive	Alive
1-192	CRF1	AUGM249	26	yes	yes	Live birth	yes	2018-09-01	Pvt		Dr/Nurse/ANM	Alive	Alive
1-193	CRF1	AUGM250	21	yes	yes	Live birth	yes	2018-01-25	Pvt		Dr/Nurse/ANM	Alive	Alive
1-194	CRF1	AUGM251	27	yes	yes	Live birth	yes	2018-04-11	Govt		Dr/Nurse/ANM	Alive	Alive
1-195	CRF1	AUGM253	21	yes	yes	Live birth	yes	2018-03-03	Pvt		Dr/Nurse/ANM	Alive	Alive
1-196	CRF1	AUGM254	21	yes	yes	Live birth	yes	2018-09-19	Pvt		Dr/Nurse/ANM	Alive	Alive
1-197	CRF1	AUGM255	23	yes	yes	Live birth	yes	2018-09-28	Pvt		Dr/Nurse/ANM	Alive	Alive
1-198	CRF1	AUGM256	24	yes	yes	Live birth	yes	2018-08-30	Pvt		Dr/Nurse/ANM	Alive	Alive
1-199	CRF1	AUGM257	25	yes	yes	Live birth	yes	2018-08-22	Pvt		Dr/Nurse/ANM	Alive	Alive
1-200	CRF1	AUGM259	22	yes	yes	Live birth	yes	2018-10-25	Pvt		Dr/Nurse/ANM	Alive	Alive
1-201	CRF1	AUGM260	20	yes	yes	Live birth	yes	2018-02-05	Govt		Dr/Nurse/ANM	Alive	Alive
1-202	CRF1	AUGM261	23	yes	yes	Live birth	yes	2018-02-24	Govt		Dr/Nurse/ANM	Alive	Alive
1-203	CRF1	AUGM262	30	yes	yes	Live birth	yes	2018-01-12	Govt		Dr/Nurse/ANM	Alive	Alive
1-204	CRF1	AUGM263	25	yes	yes	Live birth	yes	2018-07-20	Pvt		Dr/Nurse/ANM	Alive	Alive
1-205	CRF1	AUGM264	21	yes	yes	Live birth	yes	2018-08-27	Govt		Dr/Nurse/ANM	Alive	Alive
1-206	CRF1	AUGM265	20	yes	yes	Live birth	yes	2018-07-11	Pvt		Dr/Nurse/ANM	Alive	Alive
1-207	CRF1	AUGM266	20	yes	yes	Live birth	yes	2018-08-10	Govt		Dr/Nurse/ANM	Alive	Alive
1-208	CRF1	AUGM267	23	yes	yes	Live birth	yes	2018-08-03	Pvt		Dr/Nurse/ANM	Alive	Alive
1-209	CRF1	AUGM270	35	yes	yes	Live birth	yes	2018-07-12	Pvt		Dr/Nurse/ANM	Alive	Alive
1-210	CRF1	AUGM271	26	yes	yes	Live birth	yes	2018-06-15	Govt		Dr/Nurse/ANM	Alive	Alive
1-211	CRF1	AUGM272	24	no	yes	Live birth	yes	2018-09-25	Govt		Dr/Nurse/ANM	Alive	Alive
1-212	CRF1	AUGM273	25	yes	yes	Live birth	yes	2018-09-12	Pvt		Dr/Nurse/ANM	Alive	Alive
1-213	CRF1	AUGM275	25	yes	yes	Live birth	yes	2018-10-17	Govt		Dr/Nurse/ANM	Alive	Alive
1-214	CRF1	AUGM276	26	yes	yes	Live birth	yes	2017-11-08	Pvt		Dr/Nurse/ANM	Alive	Alive
1-215	CRF1	AUGM277	22	yes	yes	Live birth	yes	2018-01-29	Pvt		Dr/Nurse/ANM	Alive	Alive
1-216	CRF1	AUGM278	28	yes	yes	Live birth	yes	2018-01-19	Pvt		Dr/Nurse/ANM	Alive	Alive
1-217	CRF1	AUGM281	26	yes	no	Live birth	yes	2018-07-12	Govt		Dr/Nurse/ANM	Alive	Alive
1-218	CRF1	AUGM282	25	yes	yes	Live birth	yes	2018-07-12	Home		TBA	Alive	Alive
1-219	CRF1	AUGM283	23	yes	no	Live birth	yes	2018-07-11	Pvt		Dr/Nurse/ANM	Alive	Alive
1-220	CRF1	AUGM284	28	yes	no	Live birth	yes	2018-04-02	Govt		Dr/Nurse/ANM	Alive	Alive
1-221	CRF1	AUGM285	25	yes	yes	Live birth	yes	2018-10-19	Pvt		Dr/Nurse/ANM	Alive	Alive
1-222	CRF1	AUGM286	26	yes	yes	Live birth	yes	2018-10-06	Govt		Dr/Nurse/ANM	Alive	Alive
1-223	CRF1	AUGM287	19	yes	yes	Live birth	yes	2018-10-03	Govt		Dr/Nurse/ANM	Alive	Alive
1-224	CRF1	AUGM288	25	yes	yes	Live birth	yes	2018-09-30	Pvt		Dr/Nurse/ANM	Alive	Alive
1-225	CRF1	AUGM289	24	yes	yes	Live birth	yes	2018-09-11	Pvt		Dr/Nurse/ANM	Alive	Alive
1-226	CRF1	AUGM290	25	yes	yes	Live birth	yes	2018-11-03	Govt		Dr/Nurse/ANM	Alive	Alive
1-227	CRF1	AUGM291	24	yes	no	Live birth	yes	2018-04-17	Pvt		Dr/Nurse/ANM	Alive	Alive
1-228	CRF1	AUGM292	22	yes	yes	Live birth	yes	2018-04-04	Pvt		Dr/Nurse/ANM	Alive	Alive
1-229	CRF1	AUGM293	23	yes	yes	Live birth	yes	2018-04-30	Pvt		Dr/Nurse/ANM	Alive	Alive
1-230	CRF1	AUGM294	23	yes	yes	Live birth	yes	2018-06-07	Govt		Dr/Nurse/ANM	Alive	Alive
1-231	CRF1	AUGM295	24	yes	yes	Live birth	yes	2018-06-04	Pvt		Dr/Nurse/ANM	Alive	Alive
1-232	CRF1	AUGM296	22	yes	yes	Live birth	yes	2018-06-05	Pvt		Dr/Nurse/ANM	Alive	Alive
1-233	CRF1	AUGM297	28	yes	yes	Live birth	yes	2018-03-30	Pvt		Dr/Nurse/ANM	Alive	Alive
1-234	CRF1	AUGM298	21	yes	yes	Live birth	yes	2018-04-05	Pvt		Dr/Nurse/ANM	Alive	Alive
1-235	CRF1	AUGM299	26	yes	yes	Live birth	yes	2018-09-22	Govt		Dr/Nurse/ANM	Alive	Alive
1-236	CRF1	AUGM300	21	yes	yes	Live birth	yes	2018-10-10	Pvt		Dr/Nurse/ANM	Alive	Alive
1-237	CRF1	AUGM301	24	yes	yes	Live birth	yes	2018-10-17	Govt		Dr/Nurse/ANM	Alive	Alive
1-238	CRF1	AUGM302	20	yes	yes	Live birth	yes	2018-11-30	Govt		Dr/Nurse/ANM	Alive	Alive
1-239	CRF1	AUGM303	19	yes	yes	Live birth	yes	2018-11-26	Govt		Dr/Nurse/ANM	Alive	Alive
1-240	CRF1	AUGM304	22	no	no	Live birth	yes	2018-05-27	Govt		Dr/Nurse/ANM	Alive	Alive
1-241	CRF1	AUGM305	20	yes	yes	Live birth	yes	2018-12-06	Pvt		Dr/Nurse/ANM	Alive	Alive
1-242	CRF1	AUGM308	25	yes	yes	Live birth	yes	2018-09-22	Govt		Dr/Nurse/ANM	Alive	Alive
1-243	CRF1	AUGM309	23	yes	yes	Live birth	yes	2018-11-02	Pvt		Dr/Nurse/ANM	Alive	Alive
1-244	CRF1	AUGM310	21	yes	yes	Live birth	yes	2018-11-05	Pvt		Dr/Nurse/ANM	Alive	Alive
1-245	CRF1	AUGM311	22	yes	yes	Live birth	yes	2018-10-27	Home		Not captured	Alive	Alive
1-246	CRF1	AUGM312	25	yes	yes	Live birth	yes	2018-11-20	Home		Not captured	Alive	Alive
1-247	CRF1	AUGM315	26	yes	yes	Live birth	yes	2018-12-07	Govt		Dr/Nurse/ANM	Alive	Alive
1-248	CRF1	AUGM316	26	yes	yes	Live birth	yes	2018-08-15	Govt		Dr/Nurse/ANM	Alive	Alive
1-249	CRF1	AUGM317	26	yes	yes	Live birth	yes	2018-08-30	Govt		Dr/Nurse/ANM	Alive	Alive
1-250	CRF1	AUGM318	22	yes	yes	Live birth	yes	2018-11-28	Pvt		Dr/Nurse/ANM	Alive	Alive
1-251	CRF1	AUGM320	27	yes	yes	Live birth	yes	2018-11-08	Pvt		Dr/Nurse/ANM	Alive	Alive
1-252	CRF1	AUGM322	22	yes	no	Live birth	yes	2018-11-07	Govt		Dr/Nurse/ANM	Alive	Alive
1-253	CRF1	AUGM323	32	yes	no	Live birth	yes	2018-11-02	Pvt		Dr/Nurse/ANM	Alive	Alive
1-254	CRF1	AUGM324	25	yes	yes	Live birth	yes	2018-12-26	Pvt		Dr/Nurse/ANM	Alive	Alive
1-255	CRF1	AUGM325	23	yes	no	Live birth	yes	2018-10-31	Govt		Dr/Nurse/ANM	Alive	Alive
1-256	CRF1	AUGM327	27	yes	no	Live birth	yes	2018-12-25	Pvt		Dr/Nurse/ANM	Alive	Alive
1-257	CRF1	AUGM328	21	yes	yes	Live birth	yes	2018-10-12	Pvt		Dr/Nurse/ANM	Alive	Alive
1-258	CRF1	AUGM330	20	yes	yes	Live birth	yes	2018-09-08	Govt		Dr/Nurse/ANM	Alive	Alive
1-259	CRF1	AUGM331	26	yes	yes	Live birth	yes	2018-10-11	Govt		Dr/Nurse/ANM	Alive	Alive
1-260	CRF1	AUGM333	20	yes	yes	Live birth	yes	2018-11-17	Govt		Dr/Nurse/ANM	Alive	Alive
1-261	CRF1	AUGM335	20	yes	yes	Live birth	yes	2018-10-10	Pvt		Dr/Nurse/ANM	Alive	Alive
1-262	CRF1	AUGM336	24	yes	yes	Live birth	yes	2018-10-10	Pvt		Dr/Nurse/ANM	Alive	Alive
1-263	CRF1	AUGM337	20	yes	no	Live birth	yes	2018-10-27	Govt		Dr/Nurse/ANM	Alive	Alive
1-264	CRF1	AUGM338	22	yes	yes	Live birth	yes	2018-12-08	Govt		Dr/Nurse/ANM	Alive	Alive
1-265	CRF1	AUGM339	20	yes	yes	Live birth	yes	2018-12-04	Pvt		Dr/Nurse/ANM	Alive	Alive
1-266	CRF1	AUGM340	22	no	no	Live birth	yes	2018-08-16	Pvt		Dr/Nurse/ANM	Alive	Alive
1-267	CRF1	AUGM343	22	yes	yes	Live birth	yes	2018-11-03	Pvt		Dr/Nurse/ANM	Alive	Alive
1-268	CRF1	AUGM344	24	yes	yes	Live birth	yes	2018-10-11	Govt		Dr/Nurse/ANM	Alive	Alive
1-269	CRF1	AUGM345	23	yes	yes	Live birth	yes	2018-11-19	Pvt		Dr/Nurse/ANM	Alive	Alive
1-270	CRF1	AUGM349	26	yes	yes	Live birth	yes	2018-11-30	Pvt		Dr/Nurse/ANM	Alive	Alive
1-271	CRF1	AUGM346	24	yes	yes	Live birth	yes	2018-12-02	Govt		Dr/Nurse/ANM	Alive	Alive
1-272	CRF1	AUGM347	25	yes	yes	Live birth	yes	2018-10-06	Pvt		Dr/Nurse/ANM	Alive	Alive
1-273	CRF1	AUGM350	24	yes	yes	Live birth	yes	2018-12-17	Govt		Dr/Nurse/ANM	Alive	Alive
1-274	CRF1	AUGM357	23	yes	yes	Live birth	yes	2018-10-19	Pvt		Dr/Nurse/ANM	Alive	Alive
1-275	CRF1	AUGM358	24	yes	yes	Live birth	yes	2018-11-27	Pvt		Dr/Nurse/ANM	Alive	Alive
1-276	CRF1	AUGM359	22	yes	yes	Live birth	yes	2018-10-25	Pvt		Dr/Nurse/ANM	Alive	Alive
1-277	CRF1	AUGM369	25	yes	yes	Live birth	yes	2018-10-15	Govt		Dr/Nurse/ANM	Alive	Alive
1-278	CRF1	AUGM370	22	yes	yes	Live birth	yes	2018-11-06	Govt		Dr/Nurse/ANM	Alive	Alive
1-279	CRF1	AUGM371	20	yes	yes	Live birth	yes	2018-11-25	Govt		Dr/Nurse/ANM	Alive	Alive
1-280	CRF1	AUGM373	22	yes	yes	Live birth	yes	2018-12-25	Pvt		Dr/Nurse/ANM	Alive	Alive
1-281	CRF1	AUGM379	20	yes	yes	Live birth	yes	2018-12-09	Pvt		Dr/Nurse/ANM	Alive	Alive
1-282	CRF1	AUGM382	23	yes	yes	Live birth	yes	2018-12-17	Pvt		Dr/Nurse/ANM	Alive	Alive
1-283	CRF1	AUGM387	25	yes	no	Live birth	yes	2018-12-24	Govt		Dr/Nurse/ANM	Alive	Alive
1-284	CRF1	AUGM391	26	yes	no	Live birth	yes	2018-12-11	Pvt		Dr/Nurse/ANM	Alive	Alive
1-285	CRF1	AUGM393	20	yes	no	Live birth	yes	2018-09-10	Pvt		Dr/Nurse/ANM	Alive	Alive
1-286	CRF1	AUGM394	23	yes	yes	Live birth	yes	2018-10-20	Pvt		Dr/Nurse/ANM	Alive	Alive
1-287	CRF1	AUGM395	24	yes	yes	Live birth	yes	2018-11-29	Govt		Dr/Nurse/ANM	Alive	Alive
1-288	CRF1	AUGM396	22	yes	no	Live birth	yes	2018-12-05	Pvt		Dr/Nurse/ANM	Alive	Alive
1-289	CRF1	AUGM397	22	yes	yes	Live birth	yes	2018-12-22	Govt		Dr/Nurse/ANM	Alive	Alive
1-290	CRF1	AUGM398	21	yes	yes	Live birth	yes	2018-12-31	Govt		Dr/Nurse/ANM	Alive	Alive
1-291	CRF1	AUGM399	19	yes	yes	Live birth	yes	2018-12-02	Pvt		Dr/Nurse/ANM	Alive	Alive
1-292	CRF1	AUGM400	21	yes	no	Live birth	yes	2018-11-25	Pvt		Dr/Nurse/ANM	Alive	Alive
1-293	CRF1	AUGM407	20	yes	yes	Live birth	yes	2018-12-27	Govt		Dr/Nurse/ANM	Alive	Alive
1-294	CRF1	AUGM413	26	yes	yes	Live birth	yes	2018-12-30	Govt		Dr/Nurse/ANM	Alive	Alive
1-295	CRF1	AUGM414	28	yes	yes	Live birth	yes	2018-11-10	Govt		Dr/Nurse/ANM	Alive	Alive
1-296	CRF1	AUGM456	24	yes	no	Live birth	yes	2018-08-25	Home		Not captured	Alive	Alive
1-297	CRF1	AUGM457	21	yes	yes	Live birth	yes	2018-08-20	Home		Not captured	Alive	Alive
1-298	CRF1	AUGM458	21	yes	yes	Live birth	yes	2018-12-06	Govt		Dr/Nurse/ANM	Alive	Alive
1-299	CRF1	AUGM459	21	yes	no	Live birth	yes	2018-12-08	Pvt		Dr/Nurse/ANM	Alive	Alive
1-300	CRF1	NLAM012	21	yes	no	Live birth	yes	2017-11-01	Home		TBA	Alive	Alive
1-301	CRF1	NLAM013	19	yes	yes	Live birth	yes	2017-11-03	Govt		Dr/Nurse/ANM	Alive	Alive
1-302	CRF1	NLAM014	22	yes	yes	Died	yes	2017-09-19	Govt		Dr/Nurse/ANM	Alive	Died
1-303	CRF1	NLAM015	25	yes	yes	Live birth	yes	2017-11-11	Govt		Dr/Nurse/ANM	Alive	Alive
1-304	CRF1	NLAM016	19	yes	yes	Live birth	yes	2018-01-07	Home		TBA	Alive	Alive
1-305	CRF1	NLAM017	26	yes	yes	Live birth	yes	2018-01-06	Govt		Dr/Nurse/ANM	Alive	Alive
1-306	CRF1	NLAM018	24	yes	yes	Live birth	yes	2017-08-16	Govt		Dr/Nurse/ANM	Alive	Alive
1-307	CRF1	NLAM019	19	yes	no	Live birth	yes	2017-11-11	Govt		Dr/Nurse/ANM	Alive	Alive
1-308	CRF1	NLAM021	29	yes	no	Live birth	yes	2017-10-06	Pvt		Dr/Nurse/ANM	Alive	Alive
1-309	CRF1	NLAM022	19	yes	yes	Live birth	yes	2017-10-12	Pvt		Dr/Nurse/ANM	Alive	Alive
1-310	CRF1	NLAM023	22	yes	yes	Live birth	yes	2017-09-22	Home		Dr/Nurse/ANM	Alive	Alive
1-311	CRF1	NLAM024	21	yes	yes	Live birth	yes	2017-09-06	Home		Dr/Nurse/ANM	Alive	Alive
1-312	CRF1	NLAM025	28	yes	yes	Live birth	yes	2017-09-05	Home		Dr/Nurse/ANM	Alive	Alive
1-313	CRF1	NLAM027	24	yes	yes	Live birth	yes	2017-09-12	Govt		Dr/Nurse/ANM	Alive	Alive
1-314	CRF1	NLAM028	24	yes	yes	Live birth	yes	2017-11-06	Govt		Dr/Nurse/ANM	Alive	Alive
1-315	CRF1	NLAM029	25	yes	no	Live birth	yes	2018-02-14	Govt		Dr/Nurse/ANM	Alive	Alive
1-316	CRF1	NLAM031	26	yes	no	Live birth	yes	2018-04-09	Pvt		Dr/Nurse/ANM	Alive	Alive
1-317	CRF1	NLAM032	26	yes	no	Live birth	yes	2017-12-12	Govt		Dr/Nurse/ANM	Alive	Alive
1-318	CRF1	NLAM033	24	yes	yes	Live birth	yes	2018-01-07	Pvt		Dr/Nurse/ANM	Alive	Alive
1-319	CRF1	NLAM034	23	yes	yes	Live birth	yes	2017-10-16	Home		No Assistant	Alive	Alive
1-320	CRF1	NLAM035	31	yes	yes	Live birth	yes	2017-09-24	Home		No Assistant	Alive	Alive
1-321	CRF1	NLAM037	23	yes	yes	Live birth	yes	2017-10-26	Home		No Assistant	Alive	Alive
1-322	CRF1	NLAM038	29	yes	yes	Live birth	yes	2017-12-29	Govt		Dr/Nurse/ANM	Alive	Alive
1-323	CRF1	NLAM039	25	yes	yes	Live birth	yes	2017-08-23	Home		No Assistant	Alive	Alive
1-324	CRF1	NLAM040	26	yes	no	Live birth	yes	2017-09-30	Home		No Assistant	Alive	Alive
1-325	CRF1	NLAM041	24	yes	no	Live birth	yes	2017-10-18	Home		No Assistant	Alive	Alive
1-326	CRF1	NLAM042	22	yes	no	Live birth	yes	2018-01-01	Home		Dr/Nurse/ANM	Alive	Alive
1-327	CRF1	NLAM044	19	yes	yes	Live birth	yes	2017-09-19	Govt		Dr/Nurse/ANM	Alive	Alive
1-328	CRF1	NLAM046	21	yes	yes	Live birth	yes	2017-10-07	Home		TBA	Alive	Alive
1-329	CRF1	NLAM047	23	yes	yes	Live birth	yes	2017-08-10	Govt		Dr/Nurse/ANM	Alive	Alive
1-330	CRF1	NLAM048	24	yes	yes	Live birth	yes	2017-08-02	Govt		Dr/Nurse/ANM	Alive	Alive
1-331	CRF1	NLAM050	22	yes	yes	Live birth	yes	2017-08-13	Govt		Dr/Nurse/ANM	Alive	Alive
1-332	CRF1	NLAM051	26	yes	yes	Live birth	yes	2017-08-16	Govt		Dr/Nurse/ANM	Alive	Alive
1-333	CRF1	NLAM052	18	yes	yes	Live birth	yes	2017-08-07	Govt		Dr/Nurse/ANM	Alive	Alive
1-334	CRF1	NLAM053	22	yes	yes	Live birth	yes	2017-09-22	Govt		Dr/Nurse/ANM	Alive	Alive
1-335	CRF1	NLAM054	23	yes	yes	Live birth	yes	2017-09-07	Govt		Dr/Nurse/ANM	Alive	Alive
1-336	CRF1	NLAM055	24	yes	yes	Live birth	yes	2017-07-28	Govt		Dr/Nurse/ANM	Alive	Alive
1-337	CRF1	NLAM056	21	yes	yes	Live birth	yes	2017-09-22	Pvt		Dr/Nurse/ANM	Alive	Alive
1-338	CRF1	NLAM057	28	yes	yes	Live birth	yes	2017-09-23	Govt		Dr/Nurse/ANM	Alive	Alive
1-339	CRF1	NLAM058	24	yes	yes	Live birth	yes	2017-09-27	Pvt		Dr/Nurse/ANM	Alive	Alive
1-340	CRF1	NLAM060	31	yes	no	Live birth	yes	2017-09-02	Pvt		Dr/Nurse/ANM	Alive	Alive
1-341	CRF1	NLAM061	Information not available	yes	yes	Live birth	yes	2017-09-29	Pvt		Dr/Nurse/ANM	Alive	Alive
1-342	CRF1	NLAM062	28	yes	no	Live birth	yes	2017-08-09	Home		No Assistant	Alive	Alive
1-343	CRF1	NLAM063	29	yes	yes	Live birth	yes	2017-08-05	Home		No Assistant	Alive	Alive
1-344	CRF1	NLAM065	Information not available	yes	no	Live birth	yes	2017-08-08	Home		No Assistant	Alive	Alive
1-345	CRF1	NLAM066	28	yes	no	Live birth	yes	2017-08-22	Home		No Assistant	Alive	Alive
1-346	CRF1	NLAM067	19	yes	no	Live birth	yes	2017-09-08	Govt		Dr/Nurse/ANM	Alive	Alive
1-347	CRF1	NLAM068	19	yes	no	Live birth	yes	2017-09-30	Govt		Dr/Nurse/ANM	Alive	Alive
1-348	CRF1	NLAM069	21	yes	yes	Live birth	yes	2017-10-29	Govt		Dr/Nurse/ANM	Alive	Alive
1-349	CRF1	NLAM070	27	yes	yes	Live birth	yes	2017-09-15	Home		No Assistant	Alive	Alive
1-350	CRF1	NLAM071	26	yes	no	Live birth	yes	2017-08-15	Home		No Assistant	Alive	Alive
1-351	CRF1	NLAM072	23	yes	yes	Live birth	yes	2017-09-06	Govt		Dr/Nurse/ANM	Alive	Alive
1-352	CRF1	NLAM074	24	yes	no	Live birth	yes	2017-10-24	Govt		Dr/Nurse/ANM	Alive	Alive
1-353	CRF1	NLAM076	18	yes	yes	Live birth	yes	2017-11-06	Govt		Dr/Nurse/ANM	Alive	Alive
1-354	CRF1	NLAM077	22	yes	yes	Live birth	yes	2017-09-28	Govt		Dr/Nurse/ANM	Alive	Alive
1-355	CRF1	NLAM078	24	yes	no	Live birth	yes	2017-12-05	Home		Dr/Nurse/ANM	Alive	Alive
1-356	CRF1	NLAM079	19	yes	no	Live birth	yes	2017-08-03	Home		No Assistant	Alive	Alive
1-357	CRF1	NLAM080	21	yes	no	Live birth	yes	2017-09-09	Govt		Dr/Nurse/ANM	Alive	Alive
1-358	CRF1	NLAM082	26	yes	yes	Live birth	yes	2018-04-13	Pvt		Dr/Nurse/ANM	Alive	Alive
1-359	CRF1	NLAM083	24	yes	yes	Live birth	yes	2018-05-18	Home		Dr/Nurse/ANM	Alive	Alive
1-360	CRF1	NLAM084	27	yes	yes	Live birth	yes	2018-04-20	Govt		Dr/Nurse/ANM	Alive	Alive
1-361	CRF1	NLAM085	26	yes	yes	Live birth	yes	2018-04-18	Govt		Dr/Nurse/ANM	Alive	Alive
1-362	CRF1	NLAM086	25	yes	yes	Live birth	yes	2018-03-26	Govt		Dr/Nurse/ANM	Alive	Alive
1-363	CRF1	NLAM087	22	yes	yes	Live birth	yes	2018-02-27	Govt		Dr/Nurse/ANM	Alive	Alive
1-364	CRF1	NLAM088	24	yes	yes	Live birth	yes	2018-07-14	Govt		Dr/Nurse/ANM	Alive	Alive
1-365	CRF1	NLAM089	20	yes	yes	Live birth	yes	2018-08-02	Govt		Dr/Nurse/ANM	Alive	Alive
1-366	CRF1	NLAM090	25	yes	yes	Live birth	yes	2018-04-27	Govt		Dr/Nurse/ANM	Alive	Alive
1-367	CRF1	NLAM091	26	yes	yes	Live birth	yes	2018-03-22	Home		Dr/Nurse/ANM	Alive	Alive
1-368	CRF1	NLAM092	26	yes	yes	Live birth	yes	2018-03-01	Govt		Dr/Nurse/ANM	Alive	Alive
1-369	CRF1	NLAM093	26	yes	yes	Live birth	yes	2018-09-14	Govt		Dr/Nurse/ANM	Alive	Alive
1-370	CRF1	NLAM094	27	yes	yes	Live birth	yes	2018-05-13	Pvt		Dr/Nurse/ANM	Dont know	Dont know
1-371	CRF1	NLAM095	24	yes	yes	Live birth	yes	2018-09-19	Pvt		Dr/Nurse/ANM	Alive	Alive
1-372	CRF1	NLAM096	24	yes	no	Live birth	yes	2018-02-10	Home		TBA	Alive	Alive
1-373	CRF1	NLAM097	26	yes	yes	Live birth	yes	2018-04-10	Govt		Dr/Nurse/ANM	Alive	Alive
1-374	CRF1	NLAM098	25	yes	no	Live birth	yes	2018-02-15	Govt		Dr/Nurse/ANM	Alive	Alive
1-375	CRF1	NLAM100	27	yes	yes	Live birth	yes	2018-03-14	Govt		Dr/Nurse/ANM	Alive	Alive
1-376	CRF1	NLAM101	25	yes	yes	Live birth	yes	2018-04-28	Govt		Dr/Nurse/ANM	Alive	Alive
1-377	CRF1	NLAM102	27	yes	yes	Live birth	yes	2018-02-18	Govt		Dr/Nurse/ANM	Alive	Alive
1-378	CRF1	NLAM103	22	yes	yes	Live birth	yes	2018-04-17	Govt		Dr/Nurse/ANM	Alive	Alive
1-379	CRF1	NLAM104	23	yes	no	Live birth	yes	2018-06-19	Govt		Dr/Nurse/ANM	Alive	Alive
1-380	CRF1	NLAM105	26	yes	yes	Live birth	yes	2018-05-19	Pvt		Dr/Nurse/ANM	Alive	Died
1-381	CRF1	NLAM106	24	yes	no	Live birth	yes	2018-03-24	Govt		Dr/Nurse/ANM	Alive	Alive
1-382	CRF1	NLAM107	27	yes	yes	Live birth	yes	2018-06-09	Home		Dr/Nurse/ANM	Alive	Alive
1-383	CRF1	NLAM108	19	yes	yes	Live birth	yes	2018-04-06	Govt		Dr/Nurse/ANM	Alive	Alive
1-384	CRF1	NLAM109	26	yes	no	Live birth	yes	2018-07-27	Govt		Dr/Nurse/ANM	Alive	Alive
1-385	CRF1	NLAM110	24	yes	no	Live birth	yes	2018-01-08	Govt		Not captured	Dont know	Dont know
1-386	CRF1	NLAM111	26	yes	yes	Live birth	yes	2018-08-03	Home		TBA	Alive	Alive
1-387	CRF1	NLAM112	27	yes	yes	Live birth	yes	2018-10-12	Govt		Dr/Nurse/ANM	Alive	Alive
1-388	CRF1	NLAM113	23	yes	yes	Live birth	yes	2018-07-31	Govt		Dr/Nurse/ANM	Alive	Alive
1-389	CRF1	NLAM114	25	yes	no	Live birth	yes	2018-10-03	Govt		Dr/Nurse/ANM	Alive	Alive
1-390	CRF1	NLAM115	24	yes	no	Live birth	yes	2018-09-20	Govt		Dr/Nurse/ANM	Alive	Alive
1-391	CRF1	NLAM116	26	yes	no	Live birth	yes	2018-09-17	Govt		Dr/Nurse/ANM	Alive	Alive
1-392	CRF1	NLAM118	24	yes	no	Live birth	yes	2018-04-10	Pvt		Dr/Nurse/ANM	Alive	Alive
1-393	CRF1	NLAM119	30	no	no	Live birth	yes	2018-02-25	Pvt		Dr/Nurse/ANM	Alive	Alive
1-394	CRF1	NLAM120	24	yes	no	Live birth	yes	2018-07-19	Govt		Dr/Nurse/ANM	Alive	Alive
1-395	CRF1	NLAM121	26	yes	no	Live birth	yes	2018-01-08	Govt		Dr/Nurse/ANM	Alive	Alive
1-396	CRF1	NLAM122	26	no	no	Live birth	yes	2017-10-29	Govt		Dr/Nurse/ANM	Alive	Alive
1-397	CRF1	NLAM123	26	yes	yes	Live birth	yes	2018-11-11	Pvt		Dr/Nurse/ANM	Alive	Alive
1-398	CRF1	NLAM124	20	yes	yes	Live birth	yes	2018-09-04	Govt		Dr/Nurse/ANM	Alive	Died
1-399	CRF1	NLAM127	23	yes	yes	Live birth	yes	2018-10-01	Home		Not captured	Alive	Alive
1-400	CRF1	NLAM128	21	yes	yes	Live birth	yes	2018-10-04	Govt		Dr/Nurse/ANM	Alive	Alive
1-401	CRF1	NLAM129	20	yes	no	Live birth	yes	2018-08-19	Govt		Dr/Nurse/ANM	Alive	Alive
1-402	CRF1	NLAM130	26	yes	no	Live birth	yes	2018-10-10	Home		TBA	Alive	Alive
1-403	CRF1	NLAM131	25	yes	no	Live birth	yes	2018-10-17	Govt		Dr/Nurse/ANM	Alive	Alive
1-404	CRF1	NLAM132	23	yes	no	Live birth	yes	2018-09-30	Pvt		Dr/Nurse/ANM	Alive	Alive
1-405	CRF1	NLAM134	23	yes	no	Live birth	yes	2018-11-08	Govt		Dr/Nurse/ANM	Alive	Alive
1-406	CRF1	NLAM136	26	yes	no	Live birth	yes	2018-12-07	Home		Not captured	Alive	Died
1-407	CRF1	NLAM137	25	yes	no	Live birth	yes	2018-11-29	Govt		Dr/Nurse/ANM	Alive	Alive
1-408	CRF1	NLAM138	22	yes	no	Live birth	yes	2018-08-23	Govt		Dr/Nurse/ANM	Alive	Alive
1-409	CRF1	NLAM139	24	yes	yes	Live birth	yes	2018-12-01	Home		Not captured	Alive	Alive
1-410	CRF1	NLAM140	23	yes	no	Live birth	yes	2018-10-20	Home		Not captured	Alive	Alive
1-411	CRF1	NLAM141	20	yes	no	Live birth	yes	2018-12-03	Home		Not captured	Alive	Alive
1-412	CRF1	NLAM143	23	yes	no	Live birth	yes	2018-09-09	Govt		Dr/Nurse/ANM	Alive	Alive
1-413	CRF1	NLAM145	25	no	no	Live birth	yes	2018-08-16	Govt		Dr/Nurse/ANM	Alive	Alive
1-414	CRF1	NLAM146	26	no	no	Live birth	yes	2018-10-05	Govt		Dr/Nurse/ANM	Alive	Alive
1-415	CRF1	NLAM147	27	no	no	Live birth	yes	2018-10-10	Pvt		Dr/Nurse/ANM	Alive	Alive
1-416	CRF1	NLAM150	25	no	no	Live birth	yes	2018-09-05	Home		Not captured	Alive	Alive
1-417	CRF1	NLAM151	25	no	no	Live birth	yes	2018-10-05	Pvt		Dr/Nurse/ANM	Alive	Alive
1-418	CRF1	NLAM152	26	no	yes	Live birth	yes	2018-09-22	Home		Dr/Nurse/ANM	Alive	Alive
1-419	CRF1	NLAM154	27	no	no	Live birth	yes	2018-10-10	Pvt		Dr/Nurse/ANM	Alive	Alive
1-420	CRF1	NLAM164	24	no	no	Live birth	yes	2018-11-08	Pvt		Dr/Nurse/ANM	Alive	Alive
1-421	CRF1	NLAM165	21	no	no	Live birth	yes	2018-11-01	Govt		Dr/Nurse/ANM	Alive	Alive
1-422	CRF1	NLAM166	22	yes	no	Live birth	yes	2018-12-03	Home		TBA	Alive	Alive
1-423	CRF1	NLAM170	23	no	no	Live birth	yes	2018-12-21	Govt		Dr/Nurse/ANM	Alive	Alive
1-424	CRF1	NLAM172	21	no	no	Live birth	yes	2018-12-26	Govt		Dr/Nurse/ANM	Alive	Alive
1-425	CRF1	SARM025	23	yes	yes	Live birth	yes	2017-08-22	Pvt		Dr/Nurse/ANM	Alive	Alive
1-426	CRF1	SARM031	21	yes	yes	Live birth	yes	2017-10-21	Home		TBA	Alive	Alive
1-427	CRF1	SARM032	30	yes	yes	Live birth	yes	2017-08-26	Pvt		Dr/Nurse/ANM	Alive	Alive
1-428	CRF1	SARM034	24	yes	yes	Live birth	yes	2017-10-24	Govt		Dr/Nurse/ANM	Alive	Alive
1-429	CRF1	SARM035	24	yes	yes	Live birth	yes	2017-10-26	Govt		Dr/Nurse/ANM	Alive	Alive
1-430	CRF1	SARM036	21	yes	yes	Live birth	yes	2017-09-08	Pvt		Dr/Nurse/ANM	Alive	Alive
1-431	CRF1	SARM037	26	yes	yes	Live birth	yes	2017-12-09	Govt		Dr/Nurse/ANM	Alive	Alive
1-432	CRF1	SARM038	18	yes	yes	Live birth	yes	2018-02-10	Pvt		Dr/Nurse/ANM	Alive	Alive
1-433	CRF1	SARM040	22	yes	yes	Live birth	yes	2017-11-17	Home		No Assistant	Alive	Alive
1-434	CRF1	SARM041	28	yes	yes	Live birth	yes	2017-08-13	Govt		Dr/Nurse/ANM	Alive	Died
1-435	CRF1	SARM042	30	yes	yes	Live birth	yes	2017-09-28	Home		TBA	Alive	Alive
1-436	CRF1	SARM043	26	yes	yes	Live birth	yes	2017-09-22	Govt		Dr/Nurse/ANM	Alive	Hospitalized
1-437	CRF1	SARM044	24	yes	yes	Live birth	yes	2017-10-02	Home		TBA	Alive	Alive
1-438	CRF1	SARM046	20	yes	yes	Live birth	yes	2017-11-18	Govt		Dr/Nurse/ANM	Alive	Alive
1-439	CRF1	SARM047	18	yes	yes	Live birth	yes	2017-12-12	Home		TBA	Alive	Alive
1-440	CRF1	SARM048	20	yes	yes	Live birth	yes	2017-11-28	Govt		Dr/Nurse/ANM	Alive	Alive
1-441	CRF1	SARM049	22	yes	yes	Live birth	yes	2017-11-03	Govt		Dr/Nurse/ANM	Alive	Alive
1-442	CRF1	SARM050	22	yes	yes	Live birth	yes	2017-08-18	Govt		Dr/Nurse/ANM	Alive	Alive
1-443	CRF1	SARM052	23	yes	yes	Live birth	yes	2017-08-05	Pvt		Dr/Nurse/ANM	Alive	Alive
1-444	CRF1	SARM053	25	yes	yes	Live birth	yes	2017-08-21	Govt		Dr/Nurse/ANM	Alive	Alive
1-445	CRF1	SARM054	22	yes	yes	Live birth	yes	2017-08-06	Home		TBA	Alive	Alive
1-446	CRF1	SARM056	24	yes	yes	Live birth	yes	2017-08-18	Home		TBA	Alive	Alive
1-447	CRF1	SARM057	20	yes	yes	Live birth	yes	2017-08-07	Home		TBA	Alive	Alive
1-448	CRF1	SARM058	22	yes	yes	Live birth	yes	2017-08-07	Home		TBA	Alive	Alive
1-449	CRF1	SARM059	24	yes	yes	Live birth	yes	2017-11-09	Home		TBA	Alive	Alive
1-450	CRF1	SARM060	28	yes	yes	Live birth	yes	2018-02-01	Govt		Dr/Nurse/ANM	Alive	Alive
1-451	CRF1	SARM061	26	yes	yes	Live birth	yes	2017-11-26	Home		TBA	Alive	Alive
1-452	CRF1	SARM062	27	yes	no	Live birth	yes	2017-11-07	Pvt		Dr/Nurse/ANM	Alive	Alive
1-453	CRF1	SARM063	20	yes	yes	Live birth	yes	2017-08-16	Pvt		Dr/Nurse/ANM	Alive	Alive
1-454	CRF1	SARM064	25	yes	no	Live birth	yes	2017-12-15	Govt		Dr/Nurse/ANM	Alive	Alive
1-455	CRF1	SARM065	20	yes	yes	Live birth	yes	2017-09-21	Home		TBA	Alive	Alive
1-456	CRF1	SARM067	24	yes	yes	Live birth	yes	2017-10-20	Govt		TBA	Alive	Alive
1-457	CRF1	SARM068	22	yes	yes	Live birth	yes	2017-10-06	Home		TBA	Alive	Alive
1-458	CRF1	SARM069	19	yes	yes	Live birth	yes	2017-12-02	Home		TBA	Alive	Alive
1-459	CRF1	SARM070	18	yes	yes	Live birth	yes	2017-11-11	Govt		Dr/Nurse/ANM	Alive	Alive
1-460	CRF1	SARM071	25	yes	yes	Live birth	yes	2017-11-12	Home		TBA	Alive	Alive
1-461	CRF1	SARM072	27	yes	yes	Live birth	yes	2017-09-18	Pvt		Dr/Nurse/ANM	Alive	Alive
1-462	CRF1	SARM073	22	yes	yes	Live birth	yes	2018-01-09	Pvt		Dr/Nurse/ANM	Alive	Alive
1-463	CRF1	SARM074	21	yes	yes	Live birth	yes	2017-09-28	Pvt		Dr/Nurse/ANM	Alive	Alive
1-464	CRF1	SARM075	22	yes	yes	Live birth	yes	2017-12-19	Pvt		Dr/Nurse/ANM	Alive	Alive
1-465	CRF1	SARM077	26	yes	no	Live birth	yes	2017-08-10	Pvt		Dr/Nurse/ANM	Alive	Alive
1-466	CRF1	SARM079	22	yes	yes	Live birth	yes	2017-08-09	Home		TBA	Alive	Alive
1-467	CRF1	SARM080	21	yes	yes	Live birth	yes	2017-08-04	Home		No Assistant	Alive	Alive
1-468	CRF1	SARM081	24	yes	no	Live birth	yes	2017-09-12	Pvt		Dr/Nurse/ANM	Died	Alive
1-469	CRF1	SARM082	22	yes	yes	Live birth	yes	2017-09-09	Govt		Dr/Nurse/ANM	Alive	Alive
1-470	CRF1	SARM083	20	yes	yes	Live birth	yes	2017-11-24	Home		TBA	Alive	Alive
1-471	CRF1	SARM084	21	yes	yes	Live birth	yes	2017-09-09	Pvt		Dr/Nurse/ANM	Alive	Alive
1-472	CRF1	SARM085	22	yes	no	Live birth	yes	2017-09-29	Pvt		Dr/Nurse/ANM	Alive	Alive
1-473	CRF1	SARM086	22	yes	yes	Live birth	yes	2017-10-13	Pvt		Dr/Nurse/ANM	Alive	Alive
1-474	CRF1	SARM087	24	yes	yes	Live birth	yes	2017-12-25	Pvt		Dr/Nurse/ANM	Alive	Alive
1-475	CRF1	SARM088	24	yes	yes	Live birth	yes	2017-12-26	Home		TBA	Alive	Alive
1-476	CRF1	SARM089	26	yes	yes	Live birth	yes	2017-11-02	Home		Not captured	Alive	Alive
1-477	CRF1	SARM090	24	yes	yes	Live birth	yes	2017-11-03	Home		TBA	Alive	Alive
1-478	CRF1	SARM091	26	yes	yes	Live birth	yes	2017-08-03	Pvt		Dr/Nurse/ANM	Alive	Alive
1-479	CRF1	SARM092	26	yes	yes	Live birth	yes	2017-12-17	Govt		Dr/Nurse/ANM	Alive	Alive
1-480	CRF1	SARM093	21	yes	no	Live birth	yes	2017-08-18	Pvt		Dr/Nurse/ANM	Alive	Alive
1-481	CRF1	SARM097	24	yes	no	Live birth	yes	2017-09-11	Govt		Not captured	Alive	Alive
1-482	CRF1	SARM098	21	yes	no	Live birth	yes	2017-10-10	Govt		Dr/Nurse/ANM	Alive	Alive
1-483	CRF1	SARM099	22	yes	yes	Live birth	yes	2017-09-12	Govt		Dr/Nurse/ANM	Alive	Alive
1-484	CRF1	SARM100	22	yes	yes	Live birth	yes	2017-11-01	Pvt		Dr/Nurse/ANM	Alive	Alive
1-485	CRF1	SARM101	21	yes	yes	Live birth	yes	2017-08-06	Pvt		Dr/Nurse/ANM	Alive	Alive
1-486	CRF1	SARM102	22	yes	yes	Live birth	yes	2017-10-15	Govt		Dr/Nurse/ANM	Alive	Alive
1-487	CRF1	SARM103	23	yes	yes	Live birth	yes	2017-11-10	Home		Not captured	Alive	Alive
1-488	CRF1	SARM104	20	yes	yes	Live birth	yes	2017-10-22	Govt		Dr/Nurse/ANM	Alive	Alive
1-489	CRF1	SARM106	21	yes	yes	Live birth	yes	2017-08-31	Pvt		Dr/Nurse/ANM	Alive	Alive
1-490	CRF1	SARM107	19	yes	yes	Live birth	yes	2017-10-16	Govt		Dr/Nurse/ANM	Alive	Alive
1-491	CRF1	SARM108	22	yes	yes	Live birth	yes	2017-09-12	Govt		Dr/Nurse/ANM	Alive	Alive
1-492	CRF1	SARM109	19	yes	yes	Live birth	yes	2017-09-30	Pvt		Dr/Nurse/ANM	Alive	Alive
1-493	CRF1	SARM110	21	yes	yes	Live birth	yes	2017-09-01	Pvt		Dr/Nurse/ANM	Alive	Alive
1-494	CRF1	SARM111	20	yes	no	Live birth	yes	2017-09-13	Home		TBA	Alive	Alive
1-495	CRF1	SARM112	19	yes	yes	Live birth	yes	2017-08-27	Home		TBA	Alive	Alive
1-496	CRF1	SARM113	24	yes	yes	Live birth	yes	2017-08-29	Govt		Dr/Nurse/ANM	Alive	Alive
1-497	CRF1	SARM114	25	yes	yes	Live birth	yes	2017-08-25	Govt		Dr/Nurse/ANM	Alive	Alive
1-498	CRF1	SARM115	30	yes	yes	Live birth	yes	2017-08-18	Govt		Dr/Nurse/ANM	Alive	Alive
1-499	CRF1	SARM117	27	yes	yes	Live birth	yes	2017-08-26	Home		Dr/Nurse/ANM	Alive	Alive
1-500	CRF1	SARM118	26	yes	yes	Live birth	yes	2017-12-11	Govt		Dr/Nurse/ANM	Alive	Alive
1-501	CRF1	SARM119	22	yes	yes	Live birth	yes	2017-09-14	Home		TBA	Alive	Alive
1-502	CRF1	SARM120	21	yes	yes	Live birth	yes	2017-12-16	Home		TBA	Alive	Alive
1-503	CRF1	SARM122	25	yes	no	Live birth	yes	2017-10-22	Pvt		Dr/Nurse/ANM	Alive	Alive
1-504	CRF1	SARM123	27	no	no	Live birth	yes	2017-09-24	Pvt		Dr/Nurse/ANM	Alive	Alive
1-505	CRF1	SARM124	24	yes	yes	Live birth	yes	2017-09-28	Govt		Dr/Nurse/ANM	Alive	Alive
1-506	CRF1	SARM125	19	yes	yes	Live birth	yes	2017-08-23	Pvt		Dr/Nurse/ANM	Alive	Died
1-507	CRF1	SARM126	22	yes	no	Live birth	yes	2017-09-28	Pvt		Dr/Nurse/ANM	Alive	Alive
1-508	CRF1	SARM127	26	yes	no	Live birth	yes	2017-09-22	Govt		Dr/Nurse/ANM	Alive	Alive
1-509	CRF1	SARM128	24	yes	no	Live birth	yes	2017-09-17	Govt		Dr/Nurse/ANM	Alive	Alive
1-510	CRF1	SARM129	28	yes	no	Live birth	yes	2017-09-02	Pvt		Dr/Nurse/ANM	Alive	Alive
1-511	CRF1	SARM130	23	yes	no	Live birth	yes	2017-09-03	Govt		Dr/Nurse/ANM	Alive	Alive
1-512	CRF1	SARM131	28	yes	no	Live birth	yes	2017-08-20	Pvt		Dr/Nurse/ANM	Alive	Alive
1-513	CRF1	SARM132	24	yes	yes	Live birth	yes	2017-09-09	Govt		Dr/Nurse/ANM	Alive	Alive
1-514	CRF1	SARM133	26	no	no	Live birth	yes	2018-05-08	Pvt		Dr/Nurse/ANM	Alive	Alive
1-515	CRF1	SARM134	24	yes	yes	Live birth	yes	2018-04-03	Govt		Dr/Nurse/ANM	Alive	Alive
1-516	CRF1	SARM135	32	yes	yes	Live birth	yes	2018-05-07	Pvt		Dr/Nurse/ANM	Alive	Alive
1-517	CRF1	SARM136	20	yes	yes	Live birth	yes	2018-05-23	Govt		Dr/Nurse/ANM	Alive	Alive
1-518	CRF1	SARM137	30	yes	yes	Live birth	yes	2018-06-28	Home		No Assistant	Alive	Alive
1-519	CRF1	SARM138	24	yes	yes	Live birth	yes	2018-06-22	Pvt		Dr/Nurse/ANM	Alive	Alive
1-520	CRF1	SARM139	23	yes	yes	Live birth	yes	2017-11-22	Home		TBA	Alive	Alive
1-521	CRF1	SARM140	28	yes	yes	Live birth	yes	2018-01-13	Pvt		Dr/Nurse/ANM	Alive	Alive
1-522	CRF1	SARM141	24	yes	no	Live birth	yes	2018-07-19	Pvt		Dr/Nurse/ANM	Alive	Alive
1-523	CRF1	SARM142	28	yes	yes	Live birth	yes	2018-05-22	Pvt		Dr/Nurse/ANM	Alive	Alive
1-524	CRF1	SARM143	20	yes	yes	Live birth	yes	2018-06-27	Pvt		Dr/Nurse/ANM	Alive	Alive
1-525	CRF1	SARM145	20	yes	yes	Live birth	yes	2018-05-07	Pvt		Dr/Nurse/ANM	Alive	Alive
1-526	CRF1	SARM146	20	yes	yes	Live birth	yes	2018-05-20	Home		No Assistant	Alive	Alive
1-527	CRF1	SARM147	26	yes	yes	Live birth	yes	2018-02-06	Govt		Dr/Nurse/ANM	Alive	Alive
1-528	CRF1	SARM149	24	yes	yes	Live birth	yes	2018-07-19	Pvt		Dr/Nurse/ANM	Alive	Alive
1-529	CRF1	SARM150	32	yes	yes	Live birth	yes	2018-08-01	Pvt		Dr/Nurse/ANM	Alive	Alive
1-530	CRF1	SARM151	25	yes	yes	Live birth	yes	2018-02-12	Govt		Dr/Nurse/ANM	Alive	Alive
1-531	CRF1	SARM152	24	yes	yes	Live birth	yes	2018-02-12	Govt		Dr/Nurse/ANM	Alive	Alive
1-532	CRF1	SARM153	25	yes	yes	Live birth	yes	2018-02-01	Pvt		Dr/Nurse/ANM	Alive	Alive
1-533	CRF1	SARM154	24	yes	no	Live birth	yes	2017-12-12	Home		Dr/Nurse/ANM	Alive	Alive
1-534	CRF1	SARM156	25	no	no	Live birth	yes	2018-03-25	Pvt		Dr/Nurse/ANM	Alive	Alive
1-535	CRF1	SARM157	32	yes	yes	Live birth	yes	2018-06-05	Govt		Dr/Nurse/ANM	Alive	Alive
1-536	CRF1	SARM158	22	yes	yes	Live birth	yes	2018-06-06	Pvt		Dr/Nurse/ANM	Alive	Alive
1-537	CRF1	SARM159	26	yes	yes	Live birth	yes	2018-05-20	Pvt		Dr/Nurse/ANM	Alive	Alive
1-538	CRF1	SARM160	23	yes	yes	Live birth	yes	2018-07-26	Pvt		Dr/Nurse/ANM	Alive	Alive
1-539	CRF1	SARM161	25	yes	yes	Live birth	yes	2018-03-26	Pvt		Dr/Nurse/ANM	Alive	Alive
1-540	CRF1	SARM162	26	yes	yes	Live birth	yes	2018-05-05	Pvt		Dr/Nurse/ANM	Alive	Alive
1-541	CRF1	SARM163	26	yes	yes	Live birth	yes	2018-09-16	Govt		Dr/Nurse/ANM	Alive	Alive
1-542	CRF1	SARM164	21	no	no	Live birth	yes	2018-02-25	Home		TBA	Alive	Alive
1-543	CRF1	SARM166	21	no	no	Live birth	yes	2018-02-14	Home		TBA	Alive	Alive
1-544	CRF1	SARM167	22	no	no	Live birth	yes	2018-01-22	Pvt		Dr/Nurse/ANM	Alive	Alive
1-545	CRF1	SARM168	22	no	no	Live birth	yes	2018-02-01	Home		Not captured	Alive	Alive
1-546	CRF1	SARM169	20	no	no	Live birth	yes	2018-02-14	Pvt		Dr/Nurse/ANM	Alive	Alive
1-547	CRF1	SARM170	21	no	no	Live birth	yes	2018-04-04	Pvt		Dr/Nurse/ANM	Alive	Alive
1-548	CRF1	SARM171	21	yes	no	Live birth	yes	2018-05-01	Pvt		Dr/Nurse/ANM	Alive	Alive
1-549	CRF1	SARM172	24	yes	yes	Live birth	yes	2018-06-14	Govt		Dr/Nurse/ANM	Alive	Alive
1-550	CRF1	SARM173	21	no	no	Live birth	yes	2018-03-29	Pvt		Dr/Nurse/ANM	Alive	Alive
1-551	CRF1	SARM175	21	yes	no	Live birth	yes	2018-05-13	Pvt		Dr/Nurse/ANM	Alive	Alive
1-552	CRF1	SARM176	21	no	no	Live birth	yes	2018-08-20	Pvt		Dr/Nurse/ANM	Alive	Alive
1-553	CRF1	SARM177	20	yes	yes	Live birth	yes	2018-06-07	Govt		Dr/Nurse/ANM	Alive	Alive
1-554	CRF1	SARM178	24	yes	no	Live birth	yes	2018-03-27	Pvt		Dr/Nurse/ANM	Alive	Alive
1-555	CRF1	SARM179	25	yes	no	Live birth	yes	2018-06-14	Pvt		Dr/Nurse/ANM	Alive	Alive
1-556	CRF1	SARM180	23	yes	no	Live birth	yes	2018-02-10	Home		TBA	Alive	Alive
1-557	CRF1	SARM181	21	yes	no	Live birth	yes	2017-12-02	Pvt		Dr/Nurse/ANM	Alive	Alive
1-558	CRF1	SARM182	19	yes	no	Live birth	yes	2018-01-19	Home		TBA	Alive	Alive
1-559	CRF1	SARM183	23	yes	yes	Live birth	yes	2018-02-10	Pvt		Dr/Nurse/ANM	Alive	Alive
1-560	CRF1	SARM184	26	yes	yes	Live birth	yes	2018-02-16	Govt		Dr/Nurse/ANM	Alive	Alive
1-561	CRF1	SARM185	25	yes	yes	Live birth	yes	2018-05-05	Pvt		Dr/Nurse/ANM	Alive	Alive
1-562	CRF1	SARM186	25	yes	yes	Live birth	yes	2018-05-05	Pvt		Dr/Nurse/ANM	Alive	Died
1-563	CRF1	SARM187	26	yes	yes	Live birth	yes	2018-05-13	Pvt		Dr/Nurse/ANM	Alive	Alive
1-564	CRF1	SARM188	25	yes	yes	Live birth	yes	2018-03-28	Pvt		Dr/Nurse/ANM	Alive	Alive
1-565	CRF1	SARM189	25	yes	no	Live birth	yes	2018-01-01	Pvt		Dr/Nurse/ANM	Alive	Alive
1-566	CRF1	SARM191	22	yes	yes	Live birth	yes	2018-06-10	Home		Not captured	Alive	Alive
1-567	CRF1	SARM192	24	yes	yes	Live birth	yes	2018-09-01	Govt		Dr/Nurse/ANM	Alive	Alive
1-568	CRF1	SARM193	19	yes	no	Live birth	yes	2018-07-23	Govt		Dr/Nurse/ANM	Alive	Alive
1-569	CRF1	SARM194	22	yes	yes	Live birth	yes	2018-08-19	Govt		Dr/Nurse/ANM	Alive	Alive
1-570	CRF1	SARM195	19	yes	yes	Live birth	yes	2018-07-27	Home		Not captured	Alive	Alive
1-571	CRF1	SARM196	25	yes	yes	Live birth	yes	2018-07-27	Govt		Dr/Nurse/ANM	Alive	Alive
1-572	CRF1	SARM197	27	yes	yes	Live birth	yes	2018-07-30	Pvt		Dr/Nurse/ANM	Alive	Alive
1-573	CRF1	SARM198	23	yes	yes	Live birth	yes	2018-05-31	Home		No Assistant	Alive	Alive
1-574	CRF1	SARM200	25	yes	yes	Live birth	yes	2018-09-03	Home		Not captured	Alive	Alive
1-575	CRF1	SARM201	19	yes	yes	Live birth	yes	2018-07-27	Home		Not captured	Alive	Alive
1-576	CRF1	SARM203	25	yes	no	Live birth	yes	2018-06-03	Home		Not captured	Alive	Alive
1-577	CRF1	SARM204	22	yes	no	Live birth	yes	2018-08-11	Home		Not captured	Alive	Alive
1-578	CRF1	SARM205	22	yes	yes	Live birth	yes	2018-08-03	Pvt		Dr/Nurse/ANM	Alive	Alive
1-579	CRF1	SARM206	21	no	yes	Live birth	yes	2018-09-05	Govt		Dr/Nurse/ANM	Alive	Alive
1-580	CRF1	SARM207	26	yes	no	Live birth	yes	2018-05-27	Pvt		Dr/Nurse/ANM	Alive	Alive
1-581	CRF1	SARM208	20	yes	yes	Live birth	yes	2018-09-09	Pvt		Dr/Nurse/ANM	Alive	Alive
1-582	CRF1	SARM209	26	yes	yes	Live birth	yes	2018-08-27	Govt		Dr/Nurse/ANM	Alive	Alive
1-583	CRF1	SARM210	25	yes	yes	Live birth	yes	2018-10-03	Pvt		Dr/Nurse/ANM	Alive	Alive
1-584	CRF1	SARM211	24	yes	yes	Live birth	yes	2018-09-04	Pvt		Dr/Nurse/ANM	Alive	Alive
1-585	CRF1	SARM212	25	yes	yes	Live birth	yes	2018-10-10	Home		Not captured	Alive	Alive
1-586	CRF1	SARM213	24	yes	yes	Live birth	yes	2018-09-07	Home		Not captured	Alive	Alive
1-587	CRF1	SARM214	23	yes	yes	Live birth	yes	2018-05-07	Govt		Dr/Nurse/ANM	Alive	Alive
1-588	CRF1	SARM215	23	no	no	Live birth	yes	2018-03-01	Pvt		Dr/Nurse/ANM	Alive	Alive
1-589	CRF1	SARM216	22	yes	yes	Live birth	yes	2018-03-13	Pvt		Dr/Nurse/ANM	Alive	Alive
1-590	CRF1	SARM217	23	yes	yes	Live birth	yes	2018-07-07	Pvt		Dr/Nurse/ANM	Alive	Alive
1-591	CRF1	SARM218	26	yes	yes	Live birth	yes	2018-10-11	Home		Not captured	Alive	Alive
1-592	CRF1	SARM220	26	yes	yes	Live birth	yes	2018-07-25	Home		Not captured	Alive	Alive
1-593	CRF1	SARM221	25	yes	yes	Live birth	yes	2018-08-23	Home		Not captured	Alive	Alive
1-594	CRF1	SARM222	27	yes	yes	Live birth	yes	2018-04-19	Pvt		Dr/Nurse/ANM	Alive	Alive
1-595	CRF1	SARM223	25	yes	yes	Live birth	yes	2018-04-25	Govt		Dr/Nurse/ANM	Alive	Alive
1-596	CRF1	SARM224	21	yes	no	Live birth	yes	2018-07-17	Pvt		Dr/Nurse/ANM	Alive	Alive
1-597	CRF1	SARM226	22	yes	yes	Live birth	yes	2018-06-15	Home		Not captured	Alive	Alive
1-598	CRF1	SARM227	22	yes	yes	Live birth	yes	2018-09-13	Pvt		Dr/Nurse/ANM	Alive	Alive
1-599	CRF1	SARM228	25	yes	yes	Live birth	yes	2018-03-20	Pvt		Dr/Nurse/ANM	Alive	Alive
1-600	CRF1	SARM229	20	yes	yes	Live birth	yes	2018-10-23	Govt		Dr/Nurse/ANM	Alive	Alive
1-601	CRF1	SARM230	22	no	no	Live birth	yes	2018-06-08	Govt		Dr/Nurse/ANM	Alive	Alive
1-602	CRF1	SARM231	23	no	no	Live birth	yes	2018-06-22	Home		Not captured	Alive	Alive
1-603	CRF1	SARM232	23	yes	yes	Live birth	yes	2018-07-30	Home		Not captured	Alive	Died
1-604	CRF1	SARM234	27	no	no	Live birth	yes	2018-07-01	Home		TBA	Alive	Alive
1-605	CRF1	SARM235	27	no	no	Live birth	yes	2018-07-17	Home		TBA	Alive	Alive
1-606	CRF1	SARM236	28	yes	yes	Live birth	yes	2018-09-08	Govt		Dr/Nurse/ANM	Alive	Alive
1-607	CRF1	SARM237	25	yes	yes	Live birth	yes	2018-09-09	Home		Not captured	Alive	Alive
1-608	CRF1	SARM238	22	yes	yes	Live birth	yes	2018-11-20	Home		Not captured	Alive	Alive
1-609	CRF1	SARM239	24	yes	yes	Live birth	yes	2018-10-09	Pvt		Dr/Nurse/ANM	Alive	Alive
1-610	CRF1	SARM240	19	yes	yes	Live birth	yes	2018-11-20	Pvt		Dr/Nurse/ANM	Alive	Alive
1-611	CRF1	SARM241	32	yes	no	Live birth	yes	2018-10-14	Pvt		Dr/Nurse/ANM	Alive	Alive
1-612	CRF1	SARM243	23	yes	yes	Live birth	yes	2018-08-27	Pvt		Dr/Nurse/ANM	Alive	Alive
1-613	CRF1	SARM244	30	yes	yes	Live birth	yes	2018-10-28	Home		Not captured	Alive	Alive
1-614	CRF1	SARM245	35	yes	yes	Live birth	yes	2018-12-07	Govt		Dr/Nurse/ANM	Alive	Alive
1-615	CRF1	SARM246	26	yes	no	Live birth	yes	2018-10-26	Govt		Dr/Nurse/ANM	Alive	Alive
1-616	CRF1	SARM247	25	yes	yes	Live birth	yes	2018-07-19	Pvt		Dr/Nurse/ANM	Alive	Alive
1-617	CRF1	SARM248	27	yes	yes	Live birth	yes	2018-10-13	Pvt		Dr/Nurse/ANM	Alive	Alive
1-618	CRF1	SARM250	25	yes	no	Live birth	yes	2018-10-25	Pvt		Dr/Nurse/ANM	Alive	Alive
1-619	CRF1	SARM251	23	yes	no	Live birth	yes	2018-10-23	Pvt		Dr/Nurse/ANM	Alive	Alive
1-620	CRF1	SARM253	20	yes	yes	Live birth	yes	2018-11-23	Pvt		Dr/Nurse/ANM	Alive	Alive
1-621	CRF1	SARM255	20	yes	yes	Live birth	yes	2018-12-17	Pvt		Dr/Nurse/ANM	Alive	Alive
1-622	CRF1	SARM256	21	yes	no	Live birth	yes	2018-09-09	Home		TBA	Alive	Alive
1-623	CRF1	SARM257	21	yes	no	Live birth	yes	2018-10-15	Pvt		Dr/Nurse/ANM	Alive	Alive
1-624	CRF1	SARM259	23	no	no	Live birth	yes	2018-08-23	Pvt		Dr/Nurse/ANM	Alive	Alive
1-625	CRF1	SARM260	23	no	no	Live birth	yes	2018-08-30	Govt		Dr/Nurse/ANM	Alive	Alive
1-626	CRF1	SARM261	19	yes	no	Live birth	yes	2018-09-10	Home		TBA	Alive	Alive
1-627	CRF1	SARM262	32	yes	yes	Live birth	yes	2018-07-26	Home		TBA	Alive	Alive
1-628	CRF1	SARM263	22	yes	yes	Live birth	yes	2018-10-08	Govt		Dr/Nurse/ANM	Alive	Alive
1-629	CRF1	SARM264	19	yes	yes	Live birth	yes	2018-11-01	Govt		Dr/Nurse/ANM	Alive	Alive
1-630	CRF1	SARM265	30	yes	yes	Live birth	yes	2018-10-16	Home		TBA	Alive	Alive
1-631	CRF1	SARM266	24	yes	yes	Live birth	yes	2018-11-08	Pvt		Dr/Nurse/ANM	Alive	Alive
1-632	CRF1	SARM267	19	yes	yes	Live birth	yes	2018-11-15	Pvt		Dr/Nurse/ANM	Alive	Alive
1-633	CRF1	SARM270	24	yes	yes	Live birth	yes	2018-10-11	Pvt		Dr/Nurse/ANM	Alive	Alive
1-634	CRF1	SARM273	25	yes	yes	Live birth	yes	2018-12-09	Govt		Dr/Nurse/ANM	Alive	Alive
1-635	CRF1	SARM274	21	yes	yes	Live birth	yes	2018-12-15	Pvt		Dr/Nurse/ANM	Alive	Alive
1-636	CRF1	SARM275	20	yes	no	Live birth	yes	2018-10-13	Govt		Dr/Nurse/ANM	Alive	Alive
1-637	CRF1	SARM276	21	yes	yes	Live birth	yes	2018-11-24	Home		TBA	Alive	Alive
1-638	CRF1	SARM277	25	yes	no	Live birth	yes	2018-10-17	Home		TBA	Alive	Alive
1-639	CRF1	SARM278	21	yes	yes	Live birth	yes	2018-11-02	Govt		Dr/Nurse/ANM	Alive	Alive
1-640	CRF1	SARM279	22	yes	yes	Live birth	yes	2018-12-09	Home		TBA	Alive	Alive
1-641	CRF1	SARM280	20	yes	yes	Live birth	yes	2018-06-24	Home		TBA	Alive	Alive
1-642	CRF1	SARM281	21	yes	yes	Live birth	yes	2018-12-16	Pvt		Dr/Nurse/ANM	Alive	Alive
1-643	CRF1	SARM282	21	yes	yes	Live birth	yes	2018-12-14	Pvt		Dr/Nurse/ANM	Alive	Alive
1-644	CRF1	SARM284	27	yes	no	Live birth	yes	2018-10-18	Home		TBA	Alive	Alive
1-645	CRF1	SARM285	24	yes	yes	Live birth	yes	2018-11-11	Govt		Dr/Nurse/ANM	Alive	Alive
1-646	CRF1	SARM286	22	yes	yes	Live birth	yes	2018-12-15	Home		TBA	Alive	Alive
1-647	CRF1	SARM287	24	yes	no	Live birth	yes	2018-09-23	Govt		Dr/Nurse/ANM	Alive	Alive
1-648	CRF1	SARM289	23	yes	no	Live birth	yes	2018-12-05	Govt		Dr/Nurse/ANM	Alive	Alive
1-649	CRF1	SARM290	19	no	no	Live birth	yes	2018-07-15	Pvt		Dr/Nurse/ANM	Alive	Alive
1-650	CRF1	SARM291	19	yes	no	Live birth	yes	2018-05-21	Govt		Dr/Nurse/ANM	Alive	Alive
1-651	CRF1	SARM305	27	yes	yes	Live birth	yes	2018-10-23	Pvt		Dr/Nurse/ANM	Alive	Alive
1-652	CRF1	SARM309	24	yes	no	Live birth	yes	2018-10-31	Pvt		Dr/Nurse/ANM	Alive	Alive
1-653	CRF1	SARM316	26	no	no	Live birth	yes	2018-11-06	Govt		Dr/Nurse/ANM	Alive	Alive
1-654	CRF1	SARM317	26	no	no	Live birth	yes	2018-12-12	Home		Not captured	Alive	Alive
1-655	CRF1	MITM012	23	no	no	Live birth	yes	2017-07-18	Govt		Dr/Nurse/ANM	Alive	Alive
1-656	CRF1	MITM018	22	no	no	Live birth	yes	2017-07-08	Govt		Dr/Nurse/ANM	Alive	Alive
1-657	CRF1	MITM022	21	yes	yes	Live birth	yes	2017-09-14	Govt		Dr/Nurse/ANM	Alive	Alive
1-658	CRF1	MITM023	23	yes	yes	Live birth	yes	2017-09-06	Govt		Dr/Nurse/ANM	Alive	Alive
1-659	CRF1	MITM024	20	yes	yes	Live birth	yes	2017-08-06	Pvt		Dr/Nurse/ANM	Alive	Alive
1-660	CRF1	MITM026	20	yes	yes	Live birth	yes	2017-08-19	Govt		Dr/Nurse/ANM	Alive	Alive
1-661	CRF1	MITM027	26	yes	yes	Live birth	yes	2017-10-11	Govt		Dr/Nurse/ANM	Alive	Alive
1-662	CRF1	MITM028	22	yes	no	Live birth	yes	2017-09-07	Govt		Dr/Nurse/ANM	Alive	Alive
1-663	CRF1	MITM029	20	yes	no	Live birth	yes	2017-08-22	Govt		Dr/Nurse/ANM	Alive	Alive
1-664	CRF1	MITM030	22	yes	yes	Live birth	yes	2017-11-24	Govt		Dr/Nurse/ANM	Alive	Alive
1-665	CRF1	MITM031	24	yes	yes	Live birth	yes	2017-11-09	Govt		Dr/Nurse/ANM	Alive	Alive
1-666	CRF1	MITM032	20	yes	yes	Live birth	yes	2017-11-24	Govt		Dr/Nurse/ANM	Alive	Alive
1-667	CRF1	MITM033	20	yes	yes	Live birth	yes	2017-11-24	Govt		Dr/Nurse/ANM	Alive	Alive
1-668	CRF1	MITM034	24	yes	yes	Live birth	yes	2017-11-06	Pvt		Dr/Nurse/ANM	Alive	Alive
1-669	CRF1	MITM035	19	yes	yes	Live birth	yes	2017-11-23	Pvt		Dr/Nurse/ANM	Alive	Alive
1-670	CRF1	MITM036	23	yes	yes	Live birth	yes	2017-12-22	Govt		Dr/Nurse/ANM	Alive	Alive
1-671	CRF1	MITM037	23	yes	no	Live birth	yes	2017-10-24	Pvt		Dr/Nurse/ANM	Alive	Alive
1-672	CRF1	MITM038	24	yes	yes	Live birth	yes	2017-11-12	Home		TBA	Alive	Alive
1-673	CRF1	MITM039	26	yes	yes	Live birth	yes	2017-12-20	Govt		Dr/Nurse/ANM	Alive	Alive
1-674	CRF1	MITM040	22	yes	yes	Live birth	yes	2017-07-28	Govt		Dr/Nurse/ANM	Alive	Alive
1-675	CRF1	MITM041	26	yes	yes	Live birth	yes	2018-01-23	Pvt		Dr/Nurse/ANM	Alive	Alive
1-676	CRF1	MITM042	22	yes	yes	Live birth	yes	2017-12-08	Pvt		Dr/Nurse/ANM	Alive	Alive
1-677	CRF1	MITM043	21	yes	yes	Live birth	yes	2017-12-20	Pvt		Dr/Nurse/ANM	Alive	Alive
1-678	CRF1	MITM044	20	yes	yes	Live birth	yes	2017-10-08	Pvt		Dr/Nurse/ANM	Alive	Alive
1-679	CRF1	MITM046	21	yes	no	Live birth	yes	2017-12-14	Pvt		Dr/Nurse/ANM	Alive	Alive
1-680	CRF1	MITM047	25	yes	yes	Live birth	yes	2018-01-21	Pvt		Dr/Nurse/ANM	Alive	Alive
1-681	CRF1	MITM048	21	yes	yes	Live birth	yes	2018-02-08	Pvt		Dr/Nurse/ANM	Alive	Alive
1-682	CRF1	MITM049	23	yes	yes	Live birth	yes	2017-09-07	Pvt		Dr/Nurse/ANM	Alive	Alive
1-683	CRF1	MITM050	22	yes	yes	Live birth	yes	2017-08-19	Govt		Dr/Nurse/ANM	Alive	Alive
1-684	CRF1	MITM051	25	yes	yes	Live birth	yes	2017-12-05	Govt		Dr/Nurse/ANM	Alive	Alive
1-685	CRF1	MITM052	25	yes	yes	Live birth	yes	2017-09-01	Pvt		Dr/Nurse/ANM	Alive	Alive
1-686	CRF1	MITM053	26	yes	yes	Live birth	yes	2017-08-09	Pvt		Dr/Nurse/ANM	Alive	Alive
1-687	CRF1	MITM054	22	yes	no	Live birth	yes	2017-10-23	Govt		Dr/Nurse/ANM	Alive	Alive
1-688	CRF1	MITM055	20	yes	yes	Live birth	yes	2017-10-02	Govt		Dr/Nurse/ANM	Alive	Alive
1-689	CRF1	MITM56	21	yes	yes	Live birth	yes	2018-01-25	Govt		Dr/Nurse/ANM	Alive	Alive
1-690	CRF1	MITM057	20	yes	no	Live birth	yes	2017-12-20	Govt		Dr/Nurse/ANM	Alive	Alive
1-691	CRF1	MITM059	21	yes	yes	Live birth	yes	2017-08-13	Govt		Dr/Nurse/ANM	Alive	Alive
1-692	CRF1	MITM061	23	yes	yes	Live birth	yes	2017-10-12	Govt		Dr/Nurse/ANM	Alive	Alive
1-693	CRF1	MITM062	25	no	no	Live birth	yes	2017-10-22	Govt		Dr/Nurse/ANM	Alive	Alive
1-694	CRF1	MITM063	25	yes	yes	Live birth	yes	2017-10-09	Govt		Dr/Nurse/ANM	Alive	Alive
1-695	CRF1	MITM064	21	yes	yes	Live birth	yes	2017-10-09	Govt		Dr/Nurse/ANM	Alive	Alive
1-696	CRF1	MITM065	22	yes	yes	Live birth	yes	2017-11-29	Pvt		Dr/Nurse/ANM	Alive	Alive
1-697	CRF1	MITM066	21	yes	yes	Live birth	yes	2018-01-02	Govt		Dr/Nurse/ANM	Alive	Alive
1-698	CRF1	MITM067	23	no	no	Live birth	yes	2017-10-17	Pvt		Dr/Nurse/ANM	Alive	Alive
1-699	CRF1	MITM068	28	yes	yes	Live birth	yes	2017-08-25	Home		TBA	Alive	Alive
1-700	CRF1	MITM069	24	yes	yes	Live birth	yes	2017-08-19	Govt		Dr/Nurse/ANM	Alive	Alive
1-701	CRF1	MITM070	23	yes	yes	Live birth	yes	2017-11-15	Pvt		Dr/Nurse/ANM	Alive	Alive
1-702	CRF1	MITM072	26	yes	yes	Live birth	yes	2018-01-08	Pvt		Dr/Nurse/ANM	Alive	Alive
1-703	CRF1	MITM073	27	yes	yes	Live birth	yes	2017-11-03	Pvt		Dr/Nurse/ANM	Alive	Alive
1-704	CRF1	MITM074	21	yes	yes	Live birth	yes	2018-02-06	Govt		Dr/Nurse/ANM	Alive	Alive
1-705	CRF1	MITM075	25	yes	yes	Live birth	yes	2017-07-31	Govt		Dr/Nurse/ANM	Alive	Alive
1-706	CRF1	MITM076	28	yes	yes	Live birth	yes	2017-08-10	Govt		Dr/Nurse/ANM	Alive	Alive
1-707	CRF1	MITM077	23	yes	no	Live birth	yes	2017-08-02	Home		Not captured	Alive	Alive
1-708	CRF1	MITM078	23	yes	yes	Live birth	yes	2017-08-02	Govt		Dr/Nurse/ANM	Alive	Alive
1-709	CRF1	MITM079	20	yes	yes	Live birth	yes	2017-09-13	Pvt		Dr/Nurse/ANM	Alive	Alive
1-710	CRF1	MITM080	25	yes	yes	Live birth	yes	2017-10-05	Govt		Dr/Nurse/ANM	Alive	Alive
1-711	CRF1	MITM081	23	yes	yes	Live birth	yes	2017-10-03	Govt		Dr/Nurse/ANM	Alive	Alive
1-712	CRF1	MITM082	23	yes	yes	Live birth	yes	2017-11-07	Govt		Dr/Nurse/ANM	Alive	Alive
1-713	CRF1	MITM083	21	yes	yes	Live birth	yes	2017-09-02	Govt		Dr/Nurse/ANM	Alive	Alive
1-714	CRF1	MITM084	18	yes	yes	Live birth	yes	2017-12-05	Pvt		Dr/Nurse/ANM	Alive	Alive
1-715	CRF1	MITM085	22	yes	yes	Live birth	yes	2017-10-27	Govt		Dr/Nurse/ANM	Alive	Alive
1-716	CRF1	MITM086	20	yes	yes	Live birth	yes	2018-01-10	Govt		Dr/Nurse/ANM	Alive	Alive
1-717	CRF1	MITM087	22	yes	no	Live birth	yes	2017-12-15	Pvt		Dr/Nurse/ANM	Alive	Alive
1-718	CRF1	MITM088	21	yes	yes	Live birth	yes	2017-12-04	Pvt		Dr/Nurse/ANM	Alive	Alive
1-719	CRF1	MITM089	18	yes	yes	Live birth	yes	2018-01-26	Govt		Dr/Nurse/ANM	Alive	Alive
1-720	CRF1	MITM090	22	yes	yes	Live birth	yes	2018-01-21	Govt		Dr/Nurse/ANM	Alive	Alive
1-721	CRF1	MITM091	22	yes	no	Live birth	yes	2018-01-18	Pvt		Dr/Nurse/ANM	Alive	Alive
1-722	CRF1	MITM092	23	yes	yes	Live birth	yes	2017-09-12	Govt		Dr/Nurse/ANM	Alive	Alive
1-723	CRF1	MITM093	22	yes	yes	Live birth	yes	2018-01-31	Pvt		Dr/Nurse/ANM	Alive	Alive
1-724	CRF1	MITM094	24	yes	no	Live birth	yes	2018-01-01	Pvt		Dr/Nurse/ANM	Alive	Alive
1-725	CRF1	MITM095	22	yes	yes	Live birth	yes	2018-04-03	Govt		Dr/Nurse/ANM	Alive	Alive
1-726	CRF1	MITM096	20	yes	yes	Live birth	yes	2018-05-18	Govt		Dr/Nurse/ANM	Alive	Alive
1-727	CRF1	MITM097	21	yes	yes	Live birth	yes	2018-04-04	Pvt		Dr/Nurse/ANM	Alive	Alive
1-728	CRF1	MITM098	22	yes	yes	Live birth	yes	2018-06-02	Govt		Dr/Nurse/ANM	Alive	Alive
1-729	CRF1	MITM099	24	yes	yes	Live birth	yes	2018-07-06	Govt		Dr/Nurse/ANM	Alive	Alive
1-730	CRF1	MITM100	30	yes	yes	Live birth	yes	2018-06-20	Pvt		Dr/Nurse/ANM	Alive	Alive
1-731	CRF1	MITM101	21	yes	yes	Live birth	yes	2018-04-29	Govt		Dr/Nurse/ANM	Alive	Alive
1-732	CRF1	MITM102	25	yes	yes	Live birth	yes	2018-08-25	Govt		Dr/Nurse/ANM	Alive	Alive
1-733	CRF1	MITM103	22	yes	yes	Live birth	yes	2018-05-29	Pvt		Dr/Nurse/ANM	Alive	Alive
1-734	CRF1	MITM104	22	yes	yes	Live birth	yes	2018-06-20	Govt		Dr/Nurse/ANM	Alive	Alive
1-735	CRF1	MITM105	30	yes	yes	Live birth	yes	2018-07-05	Pvt		Dr/Nurse/ANM	Alive	Alive
1-736	CRF1	MITM106	24	yes	yes	Live birth	yes	2018-06-14	Pvt		Dr/Nurse/ANM	Alive	Alive
1-737	CRF1	MITM108	20	yes	yes	Live birth	yes	2018-06-26	Govt		Dr/Nurse/ANM	Alive	Alive
1-738	CRF1	MITM109	20	yes	yes	Live birth	yes	2018-06-17	Pvt		Dr/Nurse/ANM	Alive	Alive
1-739	CRF1	MITM110	22	yes	yes	Live birth	yes	2018-03-07	Pvt		Dr/Nurse/ANM	Alive	Alive
1-740	CRF1	MITM111	25	yes	yes	Live birth	yes	2018-03-10	Pvt		Dr/Nurse/ANM	Alive	Alive
1-741	CRF1	MITM112	24	yes	no	Live birth	yes	2018-03-25	Pvt		Dr/Nurse/ANM	Alive	Alive
1-742	CRF1	MITM113	24	yes	yes	Live birth	yes	2018-06-01	Pvt		Dr/Nurse/ANM	Alive	Alive
1-743	CRF1	MITM114	23	yes	yes	Live birth	yes	2018-05-29	Pvt		Dr/Nurse/ANM	Alive	Alive
1-744	CRF1	MITM115	23	yes	yes	Live birth	yes	2018-04-23	Pvt		Dr/Nurse/ANM	Alive	Alive
1-745	CRF1	MITM116	21	yes	yes	Live birth	yes	2018-07-24	Pvt		Dr/Nurse/ANM	Alive	Alive
1-746	CRF1	MITM117	25	yes	yes	Live birth	yes	2018-01-02	Govt		Dr/Nurse/ANM	Alive	Alive
1-747	CRF1	MITM118	25	yes	yes	Live birth	yes	2018-09-02	Pvt		Dr/Nurse/ANM	Alive	Alive
1-748	CRF1	MITM119	23	no	no	Live birth	yes	2018-01-21	Pvt		Dr/Nurse/ANM	Alive	Alive
1-749	CRF1	MITM121	23	yes	yes	Live birth	yes	2018-07-17	Govt		Dr/Nurse/ANM	Alive	Alive
1-750	CRF1	MITM122	20	yes	yes	Live birth	yes	2018-09-23	Pvt		Dr/Nurse/ANM	Alive	Alive
1-751	CRF1	MITM124	22	yes	yes	Live birth	yes	2018-06-23	Govt		Dr/Nurse/ANM	Alive	Alive
1-752	CRF1	MITM125	21	yes	yes	Live birth	yes	2018-06-17	Pvt		Dr/Nurse/ANM	Alive	Alive
1-753	CRF1	MITM126	20	yes	yes	Live birth	yes	2018-07-06	Pvt		Dr/Nurse/ANM	Alive	Alive
1-754	CRF1	MITM127	28	yes	yes	Live birth	yes	2018-08-02	Govt		Dr/Nurse/ANM	Alive	Alive
1-755	CRF1	MITM128	21	yes	yes	Live birth	yes	2018-09-03	Govt		Dr/Nurse/ANM	Alive	Alive
1-756	CRF1	MITM129	25	yes	yes	Live birth	yes	2018-09-14	Pvt		Dr/Nurse/ANM	Alive	Alive
1-757	CRF1	MITM130	21	yes	yes	Live birth	yes	2018-06-03	Govt		Dr/Nurse/ANM	Alive	Alive
1-758	CRF1	MITM131	20	yes	yes	Live birth	yes	2018-07-31	Govt		Dr/Nurse/ANM	Alive	Alive
1-759	CRF1	MITM132	22	yes	no	Live birth	yes	2018-07-06	Govt		Dr/Nurse/ANM	Alive	Alive
1-760	CRF1	MITM134	24	yes	no	Live birth	yes	2018-08-12	Pvt		Dr/Nurse/ANM	Alive	Alive
1-761	CRF1	MITM135	23	yes	no	Live birth	yes	2018-06-11	Govt		Dr/Nurse/ANM	Alive	Alive
1-762	CRF1	MITM136	20	yes	no	Live birth	yes	2018-09-17	Home		Not captured	Alive	Alive
1-763	CRF1	MITM137	21	yes	yes	Live birth	yes	2018-07-25	Pvt		Dr/Nurse/ANM	Alive	Alive
1-764	CRF1	MITM138	24	yes	yes	Live birth	yes	2018-07-31	Govt		Dr/Nurse/ANM	Alive	Alive
1-765	CRF1	MITM139	23	yes	yes	Live birth	yes	2018-11-20	Govt		Dr/Nurse/ANM	Alive	Alive
1-766	CRF1	MITM140	30	yes	yes	Live birth	yes	2018-11-26	Govt		Dr/Nurse/ANM	Alive	Alive
1-767	CRF1	MITM141	19	yes	yes	Live birth	yes	2018-10-17	Govt		Dr/Nurse/ANM	Alive	Alive
1-768	CRF1	MITM142	23	yes	yes	Live birth	yes	2018-10-25	Govt		Dr/Nurse/ANM	Alive	Alive
1-769	CRF1	MITM143	19	yes	yes	Live birth	yes	2018-10-24	Govt		Dr/Nurse/ANM	Alive	Alive
1-770	CRF1	MITM144	21	yes	yes	Live birth	yes	2018-11-26	Govt		Dr/Nurse/ANM	Alive	Alive
1-771	CRF1	MITM145	24	no	no	Live birth	yes	2018-06-11	Pvt		Dr/Nurse/ANM	Alive	Alive
1-772	CRF1	MITM146	22	yes	yes	Live birth	yes	2018-08-13	Pvt		Dr/Nurse/ANM	Alive	Alive
1-773	CRF1	MITM147	24	yes	yes	Live birth	yes	2018-12-28	Govt		Dr/Nurse/ANM	Alive	Alive
1-774	CRF1	MITM148	23	yes	yes	Live birth	yes	2018-12-18	Pvt		Dr/Nurse/ANM	Alive	Alive
1-775	CRF1	MITM150	20	yes	yes	Live birth	yes	2018-12-21	Pvt		Dr/Nurse/ANM	Alive	Alive
1-776	CRF1	MITM153	22	yes	yes	Live birth	yes	2018-11-19	Govt		Dr/Nurse/ANM	Alive	Alive
1-777	CRF1	MITM154	23	yes	yes	Live birth	yes	2018-12-04	Pvt		Dr/Nurse/ANM	Alive	Alive
1-778	CRF1	MITM155	23	yes	no	Live birth	yes	2018-12-31	Govt		Dr/Nurse/ANM	Alive	Alive
1-779	CRF1	MITM156	22	no	no	Live birth	yes	2018-09-26	Pvt		Dr/Nurse/ANM	Alive	Alive
1-780	CRF1	MITM161	25	yes	yes	Live birth	yes	2018-12-29	Pvt		Dr/Nurse/ANM	Alive	Alive
1-781	CRF1	MITM162	25	yes	no	Live birth	yes	2018-10-22	Pvt		Dr/Nurse/ANM	Alive	Alive
1-782	CRF1	MITM163	29	yes	no	Live birth	yes	2018-09-26	Govt		Dr/Nurse/ANM	Alive	Alive
1-783	CRF1	MITM166	28	yes	yes	Live birth	yes	2018-12-28	Pvt		Dr/Nurse/ANM	Alive	Alive
1-784	CRF1	MITM172	22	yes	yes	Live birth	yes	2018-09-30	Govt		Dr/Nurse/ANM	Alive	Alive
1-785	CRF1	MITM173	22	no	no	Live birth	yes	2018-10-10	Govt		Dr/Nurse/ANM	Alive	Alive
1-786	CRF1	MITM180	26	yes	no	Live birth	yes	2018-11-15	Govt		Dr/Nurse/ANM	Alive	Alive
1-787	CRF1	MITM181	22	yes	yes	Live birth	yes	2018-12-19	Govt		Dr/Nurse/ANM	Alive	Alive
1-788	CRF1	MITM182	30	yes	yes	Live birth	yes	2018-11-21	Govt		Dr/Nurse/ANM	Alive	Alive
1-789	CRF1	MITM184	23	yes	yes	Live birth	yes	2018-12-12	Govt		Dr/Nurse/ANM	Alive	Alive
1-790	CRF1	MITM193	22	yes	yes	Live birth	yes	2018-11-24	Govt		Dr/Nurse/ANM	Alive	Alive
1-791	CRF1	MITM194	21	no	no	Live birth	yes	2018-11-20	Govt		Dr/Nurse/ANM	Alive	Alive
1-792	CRF1	MITM203	24	yes	yes	Live birth	yes	2018-12-24	Govt		Dr/Nurse/ANM	Alive	Alive
1-793	CRF1	SEOM026	20	yes	no	Live birth	yes	2017-10-19	Govt		Dr/Nurse/ANM	Alive	Alive
1-794	CRF1	SEOM027	27	yes	yes	Live birth	yes	2018-02-06	Govt		Dr/Nurse/ANM	Alive	Alive
1-795	CRF1	SEOM028	26	yes	yes	Live birth	yes	2017-10-16	Govt		Dr/Nurse/ANM	Alive	Alive
1-796	CRF1	SEOM029	26	yes	no	Live birth	yes	2017-09-17	Pvt		Dr/Nurse/ANM	Alive	Alive
1-797	CRF1	SEOM030	20	yes	yes	Live birth	yes	2017-10-07	Pvt		Dr/Nurse/ANM	Alive	Alive
1-798	CRF1	SEOM031	26	yes	yes	Live birth	yes	2018-02-07	Govt		Dr/Nurse/ANM	Alive	Alive
1-799	CRF1	SEOM032	19	yes	yes	Live birth	yes	2017-10-22	Govt		Dr/Nurse/ANM	Alive	Alive
1-800	CRF1	SEOM035	24	yes	no	Live birth	yes	2017-11-19	Govt		Dr/Nurse/ANM	Alive	Alive
1-801	CRF1	SEOM036	21	yes	yes	Live birth	yes	2017-10-31	Govt		Dr/Nurse/ANM	Alive	Alive
1-802	CRF1	SEOM037	26	yes	no	Live birth	yes	2017-08-27	Govt		Dr/Nurse/ANM	Alive	Alive
1-803	CRF1	SEOM038	23	yes	yes	Live birth	yes	2017-09-04	Pvt		Dr/Nurse/ANM	Alive	Alive
1-804	CRF1	SEOM039	28	yes	yes	Live birth	yes	2017-08-20	Govt		Dr/Nurse/ANM	Alive	Alive
1-805	CRF1	SEOM040	22	yes	no	Live birth	yes	2018-01-05	Govt		Dr/Nurse/ANM	Alive	Alive
1-806	CRF1	SEOM041	27	yes	yes	Live birth	yes	2017-08-30	Pvt		Dr/Nurse/ANM	Alive	Alive
1-807	CRF1	SEOM042	24	yes	yes	Live birth	yes	2017-11-01	Govt		Dr/Nurse/ANM	Alive	Alive
1-808	CRF1	SEOM043	21	yes	yes	Live birth	yes	2017-09-20	Pvt		Dr/Nurse/ANM	Alive	Alive
1-809	CRF1	SEOM044	22	yes	yes	Live birth	yes	2017-09-15	Govt		Dr/Nurse/ANM	Alive	Alive
1-810	CRF1	SEOM045	26	yes	yes	Live birth	yes	2017-10-30	Govt		Dr/Nurse/ANM	Alive	Alive
1-811	CRF1	SEOM048	25	yes	yes	Live birth	yes	2017-07-22	Govt		Dr/Nurse/ANM	Alive	Alive
1-812	CRF1	SEOM049	26	yes	yes	Live birth	yes	2017-08-25	Govt		Dr/Nurse/ANM	Alive	Alive
1-813	CRF1	SEOM050	22	yes	yes	Live birth	yes	2017-08-28	Home		Dr/Nurse/ANM	Alive	Alive
1-814	CRF1	SEOM051	26	yes	yes	Live birth	yes	2017-09-08	Govt		Dr/Nurse/ANM	Alive	Alive
1-815	CRF1	SEOM052	23	yes	yes	Live birth	yes	2017-09-04	Govt		Dr/Nurse/ANM	Alive	Alive
1-816	CRF1	SEOM054	27	yes	yes	Live birth	yes	2017-09-03	Govt		Dr/Nurse/ANM	Alive	Alive
1-817	CRF1	SEOM055	22	yes	yes	Live birth	yes	2017-11-18	Govt		Dr/Nurse/ANM	Alive	Alive
1-818	CRF1	SEOM056	19	yes	yes	Live birth	yes	2017-11-25	Govt		Dr/Nurse/ANM	Alive	Alive
1-819	CRF1	SEOM057	22	yes	yes	Live birth	yes	2017-11-22	Pvt		Dr/Nurse/ANM	Alive	Alive
1-820	CRF1	SEOM059	23	yes	no	Live birth	yes	2017-11-11	Home		Dr/Nurse/ANM	Alive	Alive
1-821	CRF1	SEOM060	23	yes	no	Live birth	yes	2017-12-08	Govt		Dr/Nurse/ANM	Alive	Alive
1-822	CRF1	SEOM061	20	yes	yes	Live birth	yes	2017-10-15	Pvt		Dr/Nurse/ANM	Alive	Alive
1-823	CRF1	SEOM062	19	yes	yes	Live birth	yes	2017-11-28	Govt		Dr/Nurse/ANM	Alive	Alive
1-824	CRF1	SEOM063	22	yes	yes	Live birth	yes	2017-08-29	Govt		Dr/Nurse/ANM	Alive	Alive
1-825	CRF1	SEOM064	19	yes	yes	Live birth	yes	2018-02-05	Govt		Dr/Nurse/ANM	Alive	Alive
1-826	CRF1	SEOM066	21	yes	no	Live birth	yes	2017-09-27	Govt		Dr/Nurse/ANM	Alive	Alive
1-827	CRF1	SEOM067	19	yes	yes	Live birth	yes	2018-03-05	Pvt		Dr/Nurse/ANM	Alive	Alive
1-828	CRF1	SEOM068	27	yes	yes	Live birth	yes	2017-09-20	Govt		Dr/Nurse/ANM	Alive	Alive
1-829	CRF1	SEOM069	22	yes	yes	Live birth	yes	2018-01-16	Govt		Dr/Nurse/ANM	Alive	Alive
1-830	CRF1	SEOM71	22	yes	no	Live birth	yes	2017-08-15	Govt		Dr/Nurse/ANM	Alive	Alive
1-831	CRF1	SEOM073	26	yes	yes	Live birth	yes	2017-08-12	Govt		Dr/Nurse/ANM	Alive	Alive
1-832	CRF1	SEOM074	21	yes	yes	Live birth	yes	2017-10-05	Govt		Dr/Nurse/ANM	Alive	Alive
1-833	CRF1	SEOM075	23	yes	yes	Live birth	yes	2017-10-09	Govt		Dr/Nurse/ANM	Alive	Alive
1-834	CRF1	SEOM076	22	yes	yes	Live birth	yes	2017-08-05	Govt		Dr/Nurse/ANM	Alive	Alive
1-835	CRF1	SEOM077	25	yes	yes	Live birth	yes	2017-10-09	Govt		Dr/Nurse/ANM	Alive	Alive
1-836	CRF1	SEOM078	24	yes	no	Live birth	yes	2017-10-13	Home		Dr/Nurse/ANM	Alive	Alive
1-837	CRF1	SEOM079	23	yes	no	Live birth	yes	2017-10-13	Govt		Dr/Nurse/ANM	Alive	Alive
1-838	CRF1	SEOM080	24	yes	no	Live birth	yes	2017-11-16	Govt		Dr/Nurse/ANM	Alive	Alive
1-839	CRF1	SEOM081	22	yes	no	Live birth	yes	2017-10-29	Govt		Dr/Nurse/ANM	Alive	Alive
1-840	CRF1	SEOM082	25	yes	yes	Live birth	yes	2017-12-08	Govt		Dr/Nurse/ANM	Alive	Alive
1-841	CRF1	SEOM084	21	yes	yes	Live birth	yes	2017-11-25	Home		TBA	Alive	Alive
1-842	CRF1	SEOM085	27	yes	no	Live birth	yes	2017-12-18	Govt		Dr/Nurse/ANM	Alive	Alive
1-843	CRF1	SEOM086	20	yes	no	Live birth	yes	2017-11-10	Pvt		Dr/Nurse/ANM	Alive	Alive
1-844	CRF1	SEOM087	23	yes	no	Live birth	yes	2017-12-03	Govt		Dr/Nurse/ANM	Alive	Alive
1-845	CRF1	SEOM088	21	yes	no	Live birth	yes	2017-10-10	Govt		Dr/Nurse/ANM	Alive	Alive
1-846	CRF1	SEOM089	21	yes	no	Live birth	yes	2018-01-18	Govt		Dr/Nurse/ANM	Alive	Alive
1-847	CRF1	SEOM090	23	yes	no	Live birth	yes	2017-11-30	Govt		Dr/Nurse/ANM	Alive	Alive
1-848	CRF1	SEOM091	25	yes	no	Live birth	yes	2017-08-20	Govt		Dr/Nurse/ANM	Alive	Alive
1-849	CRF1	SEOM092	22	yes	no	Live birth	yes	2017-11-20	Govt		Dr/Nurse/ANM	Alive	Alive
1-850	CRF1	SEOM093	25	yes	yes	Live birth	yes	2017-12-30	Govt		Dr/Nurse/ANM	Alive	Alive
1-851	CRF1	SEOM094	24	yes	yes	Live birth	yes	2017-12-08	Govt		Dr/Nurse/ANM	Alive	Alive
1-852	CRF1	SEOM096	26	yes	no	Live birth	yes	2017-12-16	Govt		Dr/Nurse/ANM	Alive	Alive
1-853	CRF1	SEOM097	26	yes	no	Live birth	yes	2017-11-10	Govt		Dr/Nurse/ANM	Alive	Alive
1-854	CRF1	SEOM098	24	yes	no	Live birth	yes	2017-08-19	Govt		Dr/Nurse/ANM	Alive	Alive
1-855	CRF1	SEOM100	25	yes	no	Live birth	yes	2017-10-07	Pvt		Dr/Nurse/ANM	Alive	Alive
1-856	CRF1	SEOM101	27	yes	yes	Live birth	yes	2017-09-14	Pvt		Dr/Nurse/ANM	Alive	Alive
1-857	CRF1	SEOM102	26	yes	yes	Live birth	yes	2017-10-23	Govt		Dr/Nurse/ANM	Alive	Alive
1-858	CRF1	SEOM103	24	yes	yes	Live birth	yes	2017-10-24	Home		TBA	Alive	Alive
1-859	CRF1	SEOM104	24	yes	yes	Live birth	yes	2017-12-07	Govt		Dr/Nurse/ANM	Alive	Alive
1-860	CRF1	SEOM105	22	yes	yes	Live birth	yes	2017-11-21	Govt		Dr/Nurse/ANM	Alive	Alive
1-861	CRF1	SEOM107	18	yes	yes	Live birth	yes	2018-03-11	Govt		Dr/Nurse/ANM	Alive	Alive
1-862	CRF1	SEOM108	21	yes	yes	Live birth	yes	2018-03-05	Govt		Dr/Nurse/ANM	Alive	Alive
1-863	CRF1	SEOM109	18	yes	yes	Live birth	yes	2018-02-08	Govt		Dr/Nurse/ANM	Alive	Alive
1-864	CRF1	SEOM110	19	yes	yes	Live birth	yes	2018-04-23	Govt		Dr/Nurse/ANM	Alive	Alive
1-865	CRF1	SEOM111	22	yes	yes	Live birth	yes	2018-01-18	Pvt		Dr/Nurse/ANM	Alive	Alive
1-866	CRF1	SEOM112	20	yes	yes	Live birth	yes	2018-06-26	Govt		Dr/Nurse/ANM	Alive	Alive
1-867	CRF1	SEOM113	20	yes	yes	Live birth	yes	2018-08-24	Home		Not captured	Alive	Alive
1-868	CRF1	SEOM114	19	yes	yes	Live birth	yes	2018-05-08	Govt		Dr/Nurse/ANM	Alive	Alive
1-869	CRF1	SEOM115	21	yes	yes	Live birth	yes	2018-01-19	Govt		Dr/Nurse/ANM	Alive	Alive
1-870	CRF1	SEOM116	19	yes	yes	Live birth	yes	2018-02-13	Govt		Dr/Nurse/ANM	Alive	Alive
1-871	CRF1	SEOM117	28	yes	yes	Live birth	yes	2018-05-08	Govt		Dr/Nurse/ANM	Alive	Alive
1-872	CRF1	SEOM118	24	yes	yes	Live birth	yes	2018-06-03	Govt		Dr/Nurse/ANM	Alive	Alive
1-873	CRF1	SEOM119	25	yes	yes	Live birth	yes	2018-04-26	Home		No Assistant	Alive	Alive
1-874	CRF1	SEOM120	23	yes	yes	Live birth	yes	2018-07-29	Govt		Dr/Nurse/ANM	Alive	Alive
1-875	CRF1	SEOM121	26	yes	no	Live birth	yes	2018-09-01	Govt		Dr/Nurse/ANM	Alive	Alive
1-876	CRF1	SEOM122	25	yes	yes	Live birth	yes	2018-08-01	Govt		Dr/Nurse/ANM	Alive	Alive
1-877	CRF1	SEOM123	22	yes	yes	Live birth	yes	2018-08-17	Govt		Dr/Nurse/ANM	Alive	Alive
1-878	CRF1	SEOM124	28	yes	no	Live birth	yes	2018-07-08	Govt		Dr/Nurse/ANM	Alive	Alive
1-879	CRF1	SEOM125	22	no	no	Live birth	yes	2018-05-22	Pvt		TBA	Dont know	Dont know
1-880	CRF1	SEOM126	26	yes	yes	Live birth	yes	2018-06-09	Home		Not captured	Alive	Alive
1-881	CRF1	SEOM127	21	yes	no	Live birth	yes	2018-06-29	Govt		Dr/Nurse/ANM	Alive	Alive
1-882	CRF1	SEOM128	26	yes	yes	Live birth	yes	2018-07-30	Home		Not captured	Alive	Alive
1-883	CRF1	SEOM129	20	yes	yes	Live birth	yes	2018-07-03	Pvt		Dr/Nurse/ANM	Alive	Alive
1-884	CRF1	SEOM130	23	yes	yes	Live birth	yes	2018-04-24	Govt		Dr/Nurse/ANM	Alive	Alive
1-885	CRF1	SEOM131	20	yes	yes	Live birth	yes	2018-06-04	Govt		Dr/Nurse/ANM	Alive	Died
1-886	CRF1	SEOM132	23	yes	yes	Live birth	yes	2018-06-23	Govt		Dr/Nurse/ANM	Alive	Alive
1-887	CRF1	SEOM133	22	yes	yes	Live birth	yes	2018-06-25	Pvt		Dr/Nurse/ANM	Alive	Alive
1-888	CRF1	SEOM134	23	yes	yes	Live birth	yes	2018-07-27	Home		TBA	Alive	Alive
1-889	CRF1	SEOM135	20	yes	yes	Live birth	yes	2018-06-25	Govt		Dr/Nurse/ANM	Alive	Alive
1-890	CRF1	SEOM136	26	yes	yes	Live birth	yes	2018-06-08	Home		TBA	Alive	Alive
1-891	CRF1	SEOM137	26	yes	yes	Live birth	yes	2018-06-22	Pvt		Dr/Nurse/ANM	Alive	Died
1-892	CRF1	SEOM138	22	yes	yes	Live birth	yes	2018-07-22	Pvt		Dr/Nurse/ANM	Alive	Alive
1-893	CRF1	SEOM139	22	yes	yes	Live birth	yes	2018-03-11	Govt		Dr/Nurse/ANM	Alive	Alive
1-894	CRF1	SEOM140	22	yes	no	Live birth	yes	2018-03-20	Home		TBA	Alive	Alive
1-895	CRF1	SEOM141	21	yes	no	Live birth	yes	2018-03-15	Govt		Dr/Nurse/ANM	Alive	Alive
1-896	CRF1	SEOM142	23	no	no	Live birth	yes	2018-03-01	Home		TBA	Alive	Alive
1-897	CRF1	SEOM143	31	yes	no	Live birth	yes	2018-07-12	Govt		Dr/Nurse/ANM	Alive	Alive
1-898	CRF1	SEOM144	20	yes	no	Live birth	yes	2018-03-15	Govt		Dr/Nurse/ANM	Alive	Alive
1-899	CRF1	SEOM145	23	yes	no	Live birth	yes	2018-03-10	Home		TBA	Alive	Alive
1-900	CRF1	SEOM146	20	yes	yes	Live birth	yes	2018-07-04	Govt		Dr/Nurse/ANM	Alive	Alive
1-901	CRF1	SEOM147	26	yes	no	Live birth	yes	2018-05-30	Govt		Dr/Nurse/ANM	Alive	Alive
1-902	CRF1	SEOM148	25	yes	yes	Live birth	yes	2018-04-07	Govt		Dr/Nurse/ANM	Alive	Alive
1-903	CRF1	SEOM149	26	yes	yes	Live birth	yes	2018-04-09	Govt		Dr/Nurse/ANM	Alive	Alive
1-904	CRF1	SEOM150	24	yes	yes	Live birth	yes	2018-04-12	Govt		Dr/Nurse/ANM	Alive	Alive
1-905	CRF1	SEOM151	26	yes	yes	Live birth	yes	2018-05-25	Govt		Dr/Nurse/ANM	Alive	Alive
1-906	CRF1	SEOM152	23	yes	yes	Live birth	yes	2018-08-30	Govt		Dr/Nurse/ANM	Alive	Alive
1-907	CRF1	SEOM153	25	yes	yes	Live birth	yes	2018-10-04	Govt		Dr/Nurse/ANM	Alive	Alive
1-908	CRF1	SEOM154	21	yes	yes	Live birth	yes	2018-09-18	Pvt		Dr/Nurse/ANM	Alive	Alive
1-909	CRF1	SEOM155	23	yes	yes	Live birth	yes	2018-10-13	Govt		Dr/Nurse/ANM	Alive	Alive
1-910	CRF1	SEOM156	23	yes	yes	Live birth	yes	2018-09-16	Pvt		Dr/Nurse/ANM	Alive	Alive
1-911	CRF1	SEOM157	23	yes	yes	Live birth	yes	2018-10-31	Govt		Dr/Nurse/ANM	Alive	Alive
1-912	CRF1	SEOM158	19	yes	yes	Live birth	yes	2018-08-13	Govt		Dr/Nurse/ANM	Alive	Alive
1-913	CRF1	SEOM159	20	yes	yes	Live birth	yes	2018-08-07	Govt		Dr/Nurse/ANM	Alive	Alive
1-914	CRF1	SEOM160	23	yes	yes	Live birth	yes	2018-05-27	Pvt		Dr/Nurse/ANM	Alive	Alive
1-915	CRF1	SEOM161	23	yes	no	Live birth	yes	2018-09-16	Govt		Dr/Nurse/ANM	Alive	Alive
1-916	CRF1	SEOM162	29	yes	yes	Live birth	yes	2018-10-03	Pvt		Dr/Nurse/ANM	Alive	Alive
1-917	CRF1	SEOM163	21	yes	yes	Live birth	yes	2018-10-16	Govt		Dr/Nurse/ANM	Alive	Alive
1-918	CRF1	SEOM164	24	yes	yes	Live birth	yes	2018-04-11	Pvt		Dr/Nurse/ANM	Alive	Alive
1-919	CRF1	SEOM165	24	yes	yes	Live birth	yes	2018-07-12	Govt		Dr/Nurse/ANM	Alive	Alive
1-920	CRF1	SEOM166	20	yes	no	Live birth	yes	2018-06-21	Other	ON ROAD	Not captured	Dont know	Dont know
1-921	CRF1	SEOM167	23	yes	yes	Live birth	yes	2018-09-13	Govt		Dr/Nurse/ANM	Alive	Alive
1-922	CRF1	SEOM168	25	yes	yes	Live birth	yes	2018-06-28	Govt		Dr/Nurse/ANM	Alive	Alive
1-923	CRF1	SEOM169	23	yes	yes	Live birth	yes	2018-05-04	Govt		Dr/Nurse/ANM	Alive	Alive
1-924	CRF1	SEOM170	21	yes	yes	Live birth	yes	2018-10-22	Govt		Dr/Nurse/ANM	Alive	Alive
1-925	CRF1	SEOM171	20	yes	yes	Live birth	yes	2018-11-27	Pvt		Dr/Nurse/ANM	Alive	Alive
1-926	CRF1	SEOM173	22	yes	yes	Live birth	yes	2018-11-06	Pvt		Dr/Nurse/ANM	Alive	Alive
1-927	CRF1	SEOM174	28	yes	yes	Live birth	yes	2018-11-21	Govt		Dr/Nurse/ANM	Alive	Alive
1-928	CRF1	SEOM175	19	yes	yes	Live birth	yes	2018-12-15	Pvt		Dr/Nurse/ANM	Alive	Alive
1-929	CRF1	SEOM177	24	yes	yes	Live birth	yes	2018-10-16	Govt		Dr/Nurse/ANM	Alive	Alive
1-930	CRF1	SEOM178	25	yes	yes	Live birth	yes	2018-12-13	Govt		Dr/Nurse/ANM	Alive	Alive
1-931	CRF1	SEOM179	19	yes	yes	Live birth	yes	2018-12-28	Pvt		Dr/Nurse/ANM	Alive	Alive
1-932	CRF1	SEOM180	27	yes	yes	Live birth	yes	2018-12-28	Govt		Dr/Nurse/ANM	Alive	Alive
1-933	CRF1	SEOM182	23	yes	yes	Live birth	yes	2018-08-28	Govt		Dr/Nurse/ANM	Alive	Alive
1-934	CRF1	SEOM183	22	yes	yes	Live birth	yes	2018-11-24	Govt		Dr/Nurse/ANM	Alive	Alive
1-935	CRF1	SEOM184	28	yes	no	Live birth	yes	2018-07-08	Govt		Dr/Nurse/ANM	Alive	Alive
1-936	CRF1	SEOM185	23	yes	no	Live birth	yes	2018-12-01	Govt		Dr/Nurse/ANM	Alive	Alive
1-937	CRF1	SEOM186	22	yes	yes	Live birth	yes	2018-10-12	Pvt		Dr/Nurse/ANM	Alive	Alive
1-938	CRF1	SEOM189	23	yes	yes	Live birth	yes	2018-12-21	Home		TBA	Alive	Alive
1-939	CRF1	SEOM190	22	yes	yes	Live birth	yes	2018-12-18	Govt		Dr/Nurse/ANM	Alive	Alive
1-940	CRF1	SEOM191	26	yes	yes	Live birth	yes	2018-11-26	Home		TBA	Alive	Alive
1-941	CRF1	SEOM192	25	yes	yes	Live birth	yes	2018-12-17	Pvt		Dr/Nurse/ANM	Alive	Alive
1-942	CRF1	SEOM193	28	yes	yes	Live birth	yes	2018-12-19	Govt		Dr/Nurse/ANM	Alive	Alive
1-943	CRF1	SEOM194	22	yes	yes	Live birth	yes	2018-12-31	Govt		Dr/Nurse/ANM	Alive	Alive
1-944	CRF1	SEOM199	23	yes	yes	Live birth	yes	2018-12-20	Pvt		Dr/Nurse/ANM	Alive	Died
1-945	CRF1	SEOM201	22	yes	yes	Live birth	yes	2018-12-17	Govt		Dr/Nurse/ANM	Alive	Alive
1-946	CRF1	SEOM207	23	yes	yes	Live birth	yes	2018-11-02	Govt		Dr/Nurse/ANM	Alive	Alive
1-947	CRF1	SEOM213	28	yes	no	Live birth	yes	2018-12-26	Home		Dr/Nurse/ANM	Alive	Alive
1-948	CRF1	SEOM214	22	no	no	Live birth	yes	2018-11-01	Home		TBA	Died	Alive
1-949	CRF1	SEOM215	23	no	no	Live birth	yes	2018-11-14	Govt		Dr/Nurse/ANM	Alive	Alive
1-950	CRF1	SEOM216	24	no	no	Live birth	yes	2018-12-09	Govt		Dr/Nurse/ANM	Alive	Alive
1-951	CRF1	SEOM217	20	yes	yes	Live birth	yes	2018-12-06	Govt		Dr/Nurse/ANM	Alive	Alive
1-952	CRF1	SEOM218	25	yes	no	Live birth	yes	2018-12-12	Pvt		Dr/Nurse/ANM	Alive	Alive
1-953	CRF1	KTLM003	23	no	no	Live birth	yes	2017-07-17	Govt		Dr/Nurse/ANM	Alive	Alive
1-954	CRF1	KTLM011	25	yes	yes	Live birth	yes	2017-08-13	Pvt		Dr/Nurse/ANM	Alive	Alive
1-955	CRF1	KTLM012	22	yes	yes	Live birth	yes	2017-08-25	Pvt		Dr/Nurse/ANM	Alive	Alive
1-956	CRF1	KTLM013	23	yes	yes	Live birth	yes	2017-08-27	Pvt		Dr/Nurse/ANM	Alive	Alive
1-957	CRF1	KTLM014	22	yes	yes	Live birth	yes	2017-09-14	Govt		Dr/Nurse/ANM	Alive	Alive
1-958	CRF1	KTLM015	24	yes	yes	Live birth	yes	2017-10-23	Pvt		Dr/Nurse/ANM	Alive	Alive
1-959	CRF1	KTLM016	20	yes	yes	Live birth	yes	2017-11-21	Govt		Dr/Nurse/ANM	Alive	Alive
1-960	CRF1	KTLM018	23	yes	yes	Live birth	yes	2017-11-09	Govt		Dr/Nurse/ANM	Alive	Alive
1-961	CRF1	KTLM019	22	yes	yes	Live birth	yes	2017-11-02	Pvt		Dr/Nurse/ANM	Alive	Alive
1-962	CRF1	KTLM020	20	yes	yes	Live birth	yes	2017-10-31	Pvt		Dr/Nurse/ANM	Alive	Alive
1-963	CRF1	KTLM021	22	yes	no	Live birth	yes	2018-01-15	Govt		Dr/Nurse/ANM	Alive	Alive
1-964	CRF1	KTLM022	24	yes	no	Live birth	yes	2018-01-12	Pvt		Dr/Nurse/ANM	Alive	Alive
1-965	CRF1	KTLM023	22	yes	yes	Live birth	yes	2017-12-11	Pvt		Dr/Nurse/ANM	Alive	Alive
1-966	CRF1	KTLM025	24	yes	yes	Live birth	yes	2017-07-31	Govt		Dr/Nurse/ANM	Alive	Alive
1-967	CRF1	KTLM027	23	yes	no	Live birth	yes	2017-09-04	Govt		Dr/Nurse/ANM	Alive	Alive
1-968	CRF1	KTLM028	25	yes	no	Live birth	yes	2017-10-09	Govt		Dr/Nurse/ANM	Alive	Alive
1-969	CRF1	KTLM029	22	yes	yes	Live birth	yes	2017-12-01	Pvt		Dr/Nurse/ANM	Alive	Alive
1-970	CRF1	KTLM030	24	yes	yes	Live birth	yes	2017-12-30	Pvt		Dr/Nurse/ANM	Alive	Alive
1-971	CRF1	KTLM032	24	yes	yes	Live birth	yes	2017-10-17	Pvt		Dr/Nurse/ANM	Alive	Alive
1-972	CRF1	KTLM033	23	yes	yes	Live birth	yes	2018-05-22	Govt		Dr/Nurse/ANM	Alive	Alive
1-973	CRF1	KTLM034	24	yes	yes	Live birth	yes	2018-04-06	Govt		Dr/Nurse/ANM	Alive	Alive
1-974	CRF1	KTLM035	25	yes	yes	Live birth	yes	2018-04-18	Pvt		Dr/Nurse/ANM	Alive	Alive
1-975	CRF1	KTLM036	25	yes	yes	Live birth	yes	2018-06-23	Pvt		Dr/Nurse/ANM	Alive	Alive
1-976	CRF1	KTLM037	22	yes	no	Live birth	yes	2018-03-01	Pvt		Dr/Nurse/ANM	Alive	Alive
1-977	CRF1	KTLM038	25	yes	yes	Live birth	yes	2018-03-17	Govt		Dr/Nurse/ANM	Alive	Alive
1-978	CRF1	KTLM040	21	yes	yes	Live birth	yes	2018-03-09	Govt		Dr/Nurse/ANM	Alive	Alive
1-979	CRF1	KTLM041	22	yes	no	Live birth	yes	2018-05-18	Govt		Dr/Nurse/ANM	Alive	Alive
1-980	CRF1	KTLM042	24	yes	yes	Live birth	yes	2018-05-04	Govt		Dr/Nurse/ANM	Alive	Alive
1-981	CRF1	KTLM043	25	yes	yes	Live birth	yes	2018-01-17	Govt		Dr/Nurse/ANM	Alive	Alive
1-982	CRF1	KTLM044	20	yes	no	Live birth	yes	2018-01-12	Pvt		Dr/Nurse/ANM	Alive	Alive
1-983	CRF1	KTLM045	21	yes	no	Live birth	yes	2018-01-10	Pvt		Dr/Nurse/ANM	Alive	Alive
1-984	CRF1	KTLM046	21	yes	no	Live birth	yes	2018-01-18	Govt		Dr/Nurse/ANM	Alive	Alive
1-985	CRF1	KTLM047	24	yes	yes	Live birth	yes	2018-03-25	Pvt		Dr/Nurse/ANM	Alive	Alive
1-986	CRF1	KTLM048	24	yes	yes	Live birth	yes	2018-06-20	Govt		Dr/Nurse/ANM	Alive	Alive
1-987	CRF1	KTLM049	21	yes	no	Live birth	yes	2018-05-02	Pvt		Dr/Nurse/ANM	Alive	Alive
1-988	CRF1	KTLM050	23	yes	yes	Live birth	yes	2018-07-28	Pvt		Dr/Nurse/ANM	Alive	Alive
1-989	CRF1	KTLM051	24	yes	yes	Live birth	yes	2018-05-15	Govt		Dr/Nurse/ANM	Alive	Alive
1-990	CRF1	KTLM052	24	yes	no	Live birth	yes	2018-07-02	Pvt		Dr/Nurse/ANM	Alive	Alive
1-991	CRF1	KTLM253	21	yes	no	Live birth	yes	2018-08-09	Govt		Dr/Nurse/ANM	Alive	Alive
1-992	CRF1	KTLM055	24	yes	yes	Live birth	yes	2018-09-06	Govt		Dr/Nurse/ANM	Alive	Alive
1-993	CRF1	KTLM056	23	yes	yes	Live birth	yes	2018-10-07	Govt		Dr/Nurse/ANM	Alive	Alive
1-994	CRF1	KTLM057	26	yes	yes	Live birth	yes	2018-07-10	Govt		Dr/Nurse/ANM	Alive	Alive
1-995	CRF1	KTLM058	25	yes	no	Live birth	yes	2018-09-02	Pvt		Dr/Nurse/ANM	Alive	Alive
1-996	CRF1	KTLM059	26	yes	no	Live birth	yes	2018-08-02	Govt		Dr/Nurse/ANM	Alive	Alive
1-997	CRF1	KTLM060	21	yes	yes	Live birth	yes	2018-10-11	Pvt		Dr/Nurse/ANM	Alive	Alive
1-998	CRF1	KTLM061	19	yes	yes	Live birth	yes	2018-11-06	Pvt		Dr/Nurse/ANM	Alive	Alive
1-999	CRF1	KTLM062	24	yes	yes	Live birth	yes	2018-05-04	Govt		Dr/Nurse/ANM	Alive	Alive
1-1000	CRF1	KTLM063	23	yes	yes	Live birth	yes	2018-11-14	Pvt		Dr/Nurse/ANM	Alive	Alive
1-1001	CRF1	KTLM064	24	no	no	Live birth	yes	2018-05-09	Govt		Dr/Nurse/ANM	Alive	Alive
1-1002	CRF1	KTLM065	26	no	no	Live birth	yes	2018-05-17	Pvt		Dr/Nurse/ANM	Alive	Alive
1-1003	CRF1	KTLM066	21	yes	yes	Live birth	yes	2018-10-01	Pvt		Dr/Nurse/ANM	Alive	Alive
1-1004	CRF1	KTLM067	22	yes	no	Live birth	yes	2018-11-17	Govt		Dr/Nurse/ANM	Alive	Alive
1-1005	CRF1	KTLM069	22	yes	yes	Live birth	yes	2018-10-03	Pvt		Dr/Nurse/ANM	Alive	Alive
1-1006	CRF1	KTLM070	23	yes	yes	Live birth	yes	2018-11-22	Govt		Dr/Nurse/ANM	Alive	Alive
1-1007	CRF1	KTLM071	23	no	no	Live birth	yes	2018-09-14	Govt		Dr/Nurse/ANM	Alive	Alive
1-1008	CRF1	KTLM072	19	yes	yes	Live birth	yes	2018-11-13	Govt		Dr/Nurse/ANM	Alive	Alive
1-1009	CRF1	KTLM074	24	yes	yes	Live birth	yes	2018-12-28	Pvt		Dr/Nurse/ANM	Alive	Alive
1-1010	CRF1	KTLM075	26	yes	yes	Live birth	yes	2018-12-25	Pvt		Dr/Nurse/ANM	Alive	Alive
1-1011	CRF1	KTLM079	25	no	no	Live birth	yes	2018-10-13	Govt		Dr/Nurse/ANM	Alive	Alive
1-1012	CRF1	KTLM080	23	no	no	Live birth	yes	2018-11-04	Govt		Dr/Nurse/ANM	Alive	Alive
1-1013	CRF1	SRIM001	21	no	no	Live birth	yes	2017-11-17	Pvt		Dr/Nurse/ANM	Alive	Alive
1-1014	CRF1	SRIM002	19	no	no	Live birth	yes	2018-01-08	Pvt		Dr/Nurse/ANM	Alive	Alive
1-1015	CRF1	SRIM003	25	yes	yes	Live birth	yes	2018-05-19	Pvt		Dr/Nurse/ANM	Alive	Alive
1-1016	CRF1	SRIM004	25	yes	yes	Live birth	yes	2018-06-28	Govt		Dr/Nurse/ANM	Alive	Alive
1-1017	CRF1	SRIM005	20	yes	yes	Live birth	yes	2018-07-01	Pvt		Dr/Nurse/ANM	Alive	Alive
1-1018	CRF1	SRIM006	22	yes	yes	Live birth	yes	2018-04-29	Govt		Dr/Nurse/ANM	Alive	Alive
1-1019	CRF1	SRIM007	25	yes	no	Live birth	yes	2018-05-28	Govt		Dr/Nurse/ANM	Alive	Alive
1-1020	CRF1	SRIM008	20	no	no	Live birth	yes	2018-09-15	Pvt		Dr/Nurse/ANM	Alive	Alive
1-1021	CRF1	SRIM009	19	yes	no	Live birth	yes	2018-08-26	Pvt		Dr/Nurse/ANM	Alive	Alive
1-1022	CRF1	SRIM012	22	yes	yes	Live birth	yes	2018-11-16	Pvt		Dr/Nurse/ANM	Alive	Alive
1-1023	CRF1	SRIM013	26	yes	yes	Live birth	yes	2018-02-13	Pvt		Dr/Nurse/ANM	Alive	Alive
2-1	CRF1	PCKM036	25	yes	yes	Live birth	yes	2018-02-17	Pvt		Dr/Nurse/ANM	Alive	Alive
2-2	CRF1	PCKM038	28	yes	yes	Live birth	yes	2018-01-01	Home		TBA	Alive	Alive
2-3	CRF1	PCKM039	30	yes	yes	Live birth	yes	2018-04-06	Govt		Dr/Nurse/ANM	Alive	Alive
2-4	CRF1	PCKM040	32	yes	no	Live birth	yes	2018-07-01	Govt		Dr/Nurse/ANM	Alive	Alive
2-5	CRF1	PCKM042	22	yes	yes	Live birth	yes	2018-01-29	Govt		Dr/Nurse/ANM	Alive	Alive
2-6	CRF1	PCKM043	34	yes	yes	Live birth	yes	2018-04-22	Home		TBA	Alive	Alive
2-7	CRF1	PCKM044	18	yes	yes	Live birth	yes	2018-02-17	Govt		Dr/Nurse/ANM	Alive	Alive
2-8	CRF1	PCKM045	32	yes	yes	Live birth	yes	2018-06-01	Govt		Dr/Nurse/ANM	Alive	Alive
2-9	CRF1	PCKM047	26	yes	no	Live birth	yes	2018-06-16	Govt		Dr/Nurse/ANM	Alive	Alive
2-10	CRF1	PCKM048	23	yes	yes	Live birth	yes	2018-03-10	Govt		Dr/Nurse/ANM	Alive	Alive
2-11	CRF1	PCKM049	30	yes	yes	Live birth	yes	2018-05-21	Govt		Dr/Nurse/ANM	Alive	Alive
2-12	CRF1	PCKM052	30	yes	yes	Live birth	yes	2018-05-13	Govt		Dr/Nurse/ANM	Alive	Alive
2-13	CRF1	PCKM053	22	yes	yes	Live birth	yes	2018-02-16	Govt		Dr/Nurse/ANM	Alive	Alive
2-14	CRF1	PCKM054	27	yes	yes	Live birth	yes	2018-02-05	Pvt		Dr/Nurse/ANM	Alive	Alive
2-15	CRF1	PCKM055	24	yes	yes	Live birth	yes	2018-02-03	Pvt		Dr/Nurse/ANM	Alive	Alive
2-16	CRF1	PCKM056	27	yes	yes	Live birth	yes	2018-05-28	Govt		Dr/Nurse/ANM	Alive	Alive
2-17	CRF1	PCKM057	19	yes	yes	Live birth	yes	2018-01-11	Govt		Dr/Nurse/ANM	Alive	Alive
2-18	CRF1	PCKM058	35	yes	yes	Live birth	yes	2018-02-10	Home		TBA	Alive	Alive
2-19	CRF1	PCKM059	30	yes	yes	Live birth	yes	2018-05-11	Home		TBA	Alive	Alive
2-20	CRF1	PCKM060	21	yes	yes	Live birth	yes	2018-07-14	Govt		Dr/Nurse/ANM	Alive	Alive
2-21	CRF1	PCKM061	30	yes	yes	Live birth	yes	2018-05-12	Govt		Dr/Nurse/ANM	Alive	Alive
2-22	CRF1	PCKM062	27	yes	yes	Live birth	yes	2018-06-13	Govt		Dr/Nurse/ANM	Alive	Alive
2-23	CRF1	PCKM063	33	yes	yes	Live birth	yes	2018-04-24	Govt		Dr/Nurse/ANM	Alive	Alive
2-24	CRF1	PCKM064	32	yes	yes	Live birth	yes	2018-01-05	Pvt		Dr/Nurse/ANM	Alive	Alive
2-25	CRF1	PCKM065	31	yes	yes	Live birth	yes	2018-02-20	Pvt		Dr/Nurse/ANM	Alive	Alive
2-26	CRF1	PCKM068	19	yes	yes	Live birth	yes	2018-01-10	Govt		Dr/Nurse/ANM	Alive	Alive
2-27	CRF1	PCKM069	35	yes	yes	Live birth	yes	2018-03-30	Govt		Dr/Nurse/ANM	Alive	Alive
2-28	CRF1	PCKM070	30	yes	yes	Live birth	yes	2017-12-17	Home		TBA	Alive	Alive
2-29	CRF1	PCKM071	26	yes	no	Live birth	yes	2018-05-30	Govt		Dr/Nurse/ANM	Alive	Alive
2-30	CRF1	PCKM073	28	yes	yes	Live birth	yes	2017-12-26	Govt		Dr/Nurse/ANM	Alive	Alive
2-31	CRF1	PCKM074	28	yes	yes	Live birth	yes	2018-05-11	Govt		Dr/Nurse/ANM	Alive	Alive
2-32	CRF1	PCKM075	26	yes	yes	Live birth	yes	2018-02-10	Govt		Dr/Nurse/ANM	Alive	Alive
2-33	CRF1	PCKM076	35	yes	yes	Live birth	yes	2017-12-20	Pvt		Dr/Nurse/ANM	Alive	Alive
2-34	CRF1	PCKM077	22	yes	no	Live birth	yes	2018-02-16	Govt		Dr/Nurse/ANM	Alive	Alive
2-35	CRF1	PCKM078	23	yes	yes	Live birth	yes	2018-06-03	Govt		Dr/Nurse/ANM	Alive	Alive
2-36	CRF1	PCKM079	25	yes	yes	Live birth	yes	2018-06-14	Govt		Dr/Nurse/ANM	Alive	Alive
2-37	CRF1	PCKM080	26	yes	yes	Live birth	yes	2018-04-15	Govt		Dr/Nurse/ANM	Alive	Alive
2-38	CRF1	PCKM081	26	yes	yes	Live birth	yes	2018-02-04	Govt		Dr/Nurse/ANM	Alive	Alive
2-39	CRF1	PCKM082	20	yes	yes	Live birth	yes	2018-01-08	Govt		Dr/Nurse/ANM	Alive	Alive
2-40	CRF1	PCKM083	25	yes	yes	Live birth	yes	2018-01-22	Govt		Dr/Nurse/ANM	Alive	Alive
2-41	CRF1	PCKM085	25	yes	no	Live birth	yes	2018-05-08	Govt		Dr/Nurse/ANM	Alive	Alive
2-42	CRF1	PCKM087	28	yes	no	Live birth	yes	2018-08-22	Govt		Dr/Nurse/ANM	Alive	Alive
2-43	CRF1	PCKM088	30	yes	no	Live birth	yes	2018-09-26	Govt		Dr/Nurse/ANM	Alive	Alive
2-44	CRF1	PCKM090	28	yes	no	Live birth	yes	2018-06-21	Govt		Dr/Nurse/ANM	Alive	Alive
2-45	CRF1	PCKM091	21	yes	yes	Live birth	yes	2018-07-12	Govt		Dr/Nurse/ANM	Alive	Alive
2-46	CRF1	PCKM092	23	yes	yes	Live birth	yes	2018-09-01	Govt		Dr/Nurse/ANM	Alive	Alive
2-47	CRF1	PCKM093	20	yes	yes	Live birth	yes	2018-07-14	Home		TBA	Alive	Alive
2-48	CRF1	PCKM094	28	yes	no	Live birth	yes	2018-06-04	Govt		Dr/Nurse/ANM	Alive	Alive
2-49	CRF1	PCKM095	24	yes	yes	Live birth	yes	2018-05-18	Govt		Dr/Nurse/ANM	Alive	Alive
2-50	CRF1	PCKM096	21	yes	yes	Live birth	yes	2018-07-29	Govt		Dr/Nurse/ANM	Alive	Alive
2-51	CRF1	PCKM097	20	yes	yes	Live birth	yes	2018-07-25	Govt		Dr/Nurse/ANM	Alive	Alive
2-52	CRF1	PCKM098	26	yes	yes	Live birth	yes	2018-08-15	Govt		Dr/Nurse/ANM	Alive	Alive
2-53	CRF1	PCKM099	30	yes	yes	Live birth	yes	2018-04-15	Govt		Dr/Nurse/ANM	Alive	Alive
2-54	CRF1	PCKM100	30	yes	yes	Live birth	yes	2018-03-16	Govt		Dr/Nurse/ANM	Alive	Alive
2-55	CRF1	PCKM101	30	yes	yes	Live birth	yes	2018-05-30	Govt		Dr/Nurse/ANM	Alive	Alive
2-56	CRF1	PCKM102	35	yes	yes	Live birth	yes	2018-06-14	Govt		Dr/Nurse/ANM	Alive	Alive
2-57	CRF1	PCKM104	34	yes	yes	Live birth	yes	2018-01-25	Govt		Dr/Nurse/ANM	Alive	Alive
2-58	CRF1	PCKM105	23	yes	yes	Live birth	yes	2018-06-19	Govt		Dr/Nurse/ANM	Alive	Alive
2-59	CRF1	PCKM106	19	yes	yes	Live birth	yes	2018-06-15	Govt		Dr/Nurse/ANM	Alive	Alive
2-60	CRF1	PCKM107	35	yes	no	Live birth	yes	2018-05-26	Govt		Dr/Nurse/ANM	Alive	Alive
2-61	CRF1	PCKM108	30	yes	no	Live birth	yes	2018-06-08	Govt		Dr/Nurse/ANM	Alive	Alive
2-62	CRF1	PCKM109	19	yes	no	Live birth	yes	2018-05-28	Govt		Dr/Nurse/ANM	Alive	Alive
2-63	CRF1	PCKM110	28	yes	yes	Live birth	yes	2018-03-12	Govt		Dr/Nurse/ANM	Alive	Alive
2-64	CRF1	PCKM111	27	yes	yes	Live birth	yes	2018-01-23	Govt		Dr/Nurse/ANM	Alive	Alive
2-65	CRF1	PCKM112	25	yes	yes	Live birth	yes	2018-01-22	Govt		Dr/Nurse/ANM	Alive	Alive
2-66	CRF1	PCKM113	25	yes	yes	Live birth	yes	2017-12-28	Home		TBA	Alive	Alive
2-67	CRF1	PCKM114	28	yes	no	Live birth	yes	2018-02-11	Govt		Dr/Nurse/ANM	Alive	Alive
2-68	CRF1	PCKM115	20	yes	no	Live birth	yes	2018-04-10	Govt		Dr/Nurse/ANM	Alive	Alive
2-69	CRF1	PCKM117	27	yes	yes	Live birth	yes	2018-10-11	Pvt		Dr/Nurse/ANM	Alive	Alive
2-70	CRF1	PCKM118	22	yes	yes	Live birth	yes	2018-10-20	Govt		Dr/Nurse/ANM	Alive	Alive
2-71	CRF1	PCKM119	27	yes	yes	Live birth	yes	2018-10-29	Govt		Dr/Nurse/ANM	Alive	Alive
2-72	CRF1	PCKM120	19	yes	yes	Live birth	yes	2018-10-01	Govt		Dr/Nurse/ANM	Alive	Alive
2-73	CRF1	PCKM121	37	yes	yes	Live birth	yes	2018-10-09	Govt		Dr/Nurse/ANM	Alive	Alive
2-74	CRF1	PCKM122	27	yes	yes	Live birth	yes	2018-09-17	Dont know		Not captured	Dont know	Dont know
2-75	CRF1	PCKM123	30	yes	yes	Live birth	yes	2018-10-27	Govt		Dr/Nurse/ANM	Alive	Alive
2-76	CRF1	PCKM124	29	yes	yes	Live birth	yes	2018-09-15	Govt		Dr/Nurse/ANM	Alive	Alive
2-77	CRF1	PCKM125	23	yes	yes	Live birth	yes	2018-09-16	Govt		Dr/Nurse/ANM	Alive	Alive
2-78	CRF1	PCKM126	28	yes	yes	Live birth	yes	2018-06-22	Home		TBA	Alive	Alive
2-79	CRF1	PCKM128	28	yes	yes	Live birth	yes	2018-04-07	Govt		Dr/Nurse/ANM	Alive	Alive
2-80	CRF1	PCKM130	24	yes	yes	Live birth	yes	2018-09-26	Govt		Dr/Nurse/ANM	Alive	Alive
2-81	CRF1	PCKM131	22	yes	yes	Live birth	yes	2018-11-15	Home		TBA	Alive	Alive
2-82	CRF1	PCKM133	22	yes	yes	Live birth	yes	2018-11-22	Home		TBA	Alive	Alive
2-83	CRF1	PCKM134	24	yes	yes	Live birth	yes	2018-12-16	Govt		Dr/Nurse/ANM	Alive	Alive
2-84	CRF1	PCKM136	25	yes	yes	Live birth	yes	2018-12-12	Govt		Dr/Nurse/ANM	Alive	Alive
2-85	CRF1	PCKM137	28	yes	yes	Live birth	yes	2018-12-25	Govt		Dr/Nurse/ANM	Alive	Alive
2-86	CRF1	PCKM146	22	yes	no	Live birth	yes	2018-11-21	Govt		Dr/Nurse/ANM	Alive	Alive
2-87	CRF1	PCKM151	25	yes	yes	Live birth	yes	2018-12-01	Govt		Dr/Nurse/ANM	Alive	Alive
2-88	CRF1	PCKM152	19	yes	yes	Live birth	yes	2018-08-21	Govt		Dr/Nurse/ANM	Alive	Alive
2-89	CRF1	PCKM153	26	yes	yes	Live birth	yes	2018-08-21	Govt		Dr/Nurse/ANM	Alive	Alive
2-90	CRF1	PCKM154	19	yes	yes	Live birth	yes	2018-12-25	Govt		Dr/Nurse/ANM	Alive	Alive
2-91	CRF1	PCKM155	22	yes	yes	Live birth	yes	2018-11-18	Govt		Dr/Nurse/ANM	Alive	Alive
2-92	CRF1	PCKM156	24	yes	no	Live birth	yes	2018-11-25	Pvt		Dr/Nurse/ANM	Alive	Alive
2-93	CRF1	PCKM157	19	yes	no	Live birth	yes	2018-10-01	Govt		Dr/Nurse/ANM	Alive	Alive
2-94	CRF1	PCKM161	25	yes	yes	Live birth	yes	2018-11-19	Govt		Dr/Nurse/ANM	Alive	Died
2-95	CRF1	PCKM162	22	yes	yes	Live birth	yes	2018-11-09	Govt		Dr/Nurse/ANM	Alive	Alive
2-96	CRF1	PCKM163	26	yes	yes	Live birth	yes	2018-11-04	Home		Dr/Nurse/ANM	Alive	Alive
2-97	CRF1	PCKM164	26	yes	yes	Live birth	yes	2018-11-25	Home		TBA	Alive	Alive
2-98	CRF1	PCKM165	21	yes	no	Live birth	yes	2018-11-22	Pvt		Dr/Nurse/ANM	Alive	Alive
2-99	CRF1	GVDM001	24	yes	yes	Live birth	yes	2018-02-05	Govt		Dr/Nurse/ANM	Alive	Alive
2-100	CRF1	GVDM002	22	yes	yes	Live birth	yes	2018-01-15	Govt		Dr/Nurse/ANM	Alive	Alive
2-101	CRF1	GVDM003	21	yes	yes	Live birth	yes	2018-04-14	Pvt		Dr/Nurse/ANM	Alive	Alive
2-102	CRF1	GVDM004	23	yes	no	Live birth	yes	2017-12-30	Govt		Dr/Nurse/ANM	Alive	Alive
2-103	CRF1	GVDM005	22	yes	yes	Live birth	yes	2018-06-27	Govt		Dr/Nurse/ANM	Alive	Alive
2-104	CRF1	GVDM006	22	yes	yes	Live birth	yes	2018-08-03	Govt		Dr/Nurse/ANM	Alive	Alive
2-105	CRF1	GVDM007	22	yes	yes	Live birth	yes	2018-09-17	Govt		Dr/Nurse/ANM	Alive	Alive
2-106	CRF1	GVDM008	21	yes	yes	Live birth	yes	2018-10-01	Govt		Dr/Nurse/ANM	Alive	Alive
2-107	CRF1	GVDM009	25	yes	yes	Live birth	yes	2018-07-26	Home		TBA	Alive	Dont know
2-108	CRF1	GVDM010	28	yes	yes	Live birth	yes	2018-09-18	Govt		Dr/Nurse/ANM	Alive	Alive
2-109	CRF1	GVDM011	21	yes	yes	Live birth	yes	2018-11-17	Govt		Dr/Nurse/ANM	Alive	Alive
2-110	CRF1	GVDM012	20	yes	yes	Live birth	yes	2018-12-11	Govt		Dr/Nurse/ANM	Alive	Alive
2-111	CRF1	FZRM009	30	yes	yes	Live birth	yes	2018-05-08	Pvt		Dr/Nurse/ANM	Alive	Alive
2-112	CRF1	FZRM010	24	yes	yes	Live birth	yes	2018-01-03	Govt		Dr/Nurse/ANM	Alive	Alive
2-113	CRF1	FZRM011	23	yes	yes	Live birth	yes	2018-02-09	Govt		Dr/Nurse/ANM	Alive	Alive
2-114	CRF1	FZRM012	21	yes	yes	Live birth	yes	2018-04-22	Govt		Dr/Nurse/ANM	Alive	Alive
2-115	CRF1	FZRM013	20	yes	yes	Live birth	yes	2018-03-22	Govt		Dr/Nurse/ANM	Alive	Alive
2-116	CRF1	FZRM014	20	yes	yes	Live birth	yes	2018-06-30	Govt		Dr/Nurse/ANM	Alive	Alive
2-117	CRF1	FZRM015	20	yes	yes	Live birth	yes	2018-01-09	Govt		Dr/Nurse/ANM	Alive	Alive
2-118	CRF1	FZRM020	21	yes	yes	Live birth	yes	2018-06-15	Govt		Dr/Nurse/ANM	Alive	Alive
2-119	CRF1	FZRM021	28	yes	yes	Live birth	yes	2018-06-07	Govt		Dr/Nurse/ANM	Alive	Alive
2-120	CRF1	FZRM022	29	yes	yes	Live birth	yes	2018-03-10	Govt		Dr/Nurse/ANM	Alive	Alive
2-121	CRF1	FZRM023	26	yes	yes	Live birth	yes	2018-05-07	Pvt		Dr/Nurse/ANM	Alive	Alive
2-122	CRF1	FZRM024	25	yes	yes	Live birth	yes	2018-04-01	Govt		Dr/Nurse/ANM	Alive	Alive
2-123	CRF1	FZRM025	23	yes	yes	Live birth	yes	2018-02-05	Pvt		Dr/Nurse/ANM	Alive	Alive
2-124	CRF1	FZRM026	25	yes	yes	Live birth	yes	2017-12-27	Govt		Dr/Nurse/ANM	Alive	Alive
2-125	CRF1	FZRM028	21	yes	yes	Live birth	yes	2018-01-15	Govt		Dr/Nurse/ANM	Alive	Alive
2-126	CRF1	FZRM030	23	yes	yes	Live birth	yes	2018-06-05	Govt		Dr/Nurse/ANM	Alive	Alive
2-127	CRF1	FZRM032	21	yes	yes	Live birth	yes	2018-01-30	Govt		Dr/Nurse/ANM	Alive	Alive
2-128	CRF1	FZRM033	23	yes	yes	Live birth	yes	2018-04-02	Govt		Dr/Nurse/ANM	Alive	Alive
2-129	CRF1	FZRM034	37	yes	yes	Live birth	yes	2018-03-21	Govt		Dr/Nurse/ANM	Alive	Alive
2-130	CRF1	FZRM035	26	yes	yes	Live birth	yes	2018-02-10	Govt		Dr/Nurse/ANM	Alive	Alive
2-131	CRF1	FZRM036	38	yes	yes	Live birth	yes	2018-04-29	Govt		Dr/Nurse/ANM	Alive	Alive
2-132	CRF1	FZRM037	21	yes	yes	Live birth	yes	2018-07-20	Govt		Dr/Nurse/ANM	Alive	Alive
2-133	CRF1	FZRM038	26	yes	yes	Live birth	yes	2018-07-06	Govt		Dr/Nurse/ANM	Alive	Alive
2-134	CRF1	FZRM039	24	yes	yes	Live birth	yes	2018-07-06	Govt		Dr/Nurse/ANM	Alive	Alive
2-135	CRF1	FZRM040	20	yes	yes	Live birth	yes	2018-09-01	Govt		Dr/Nurse/ANM	Alive	Alive
2-136	CRF1	FZRM041	20	yes	yes	Live birth	yes	2018-08-03	Govt		Dr/Nurse/ANM	Alive	Alive
2-137	CRF1	FZRM042	22	yes	yes	Live birth	yes	2018-07-26	Govt		Dr/Nurse/ANM	Alive	Alive
2-138	CRF1	FZRM044	25	yes	yes	Live birth	yes	2018-09-20	Govt		Dr/Nurse/ANM	Alive	Alive
2-139	CRF1	FZRM045	24	yes	yes	Live birth	yes	2018-09-04	Govt		Dr/Nurse/ANM	Alive	Alive
2-140	CRF1	FZRM046	26	yes	yes	Live birth	yes	2018-08-01	Pvt		Dr/Nurse/ANM	Alive	Alive
2-141	CRF1	FZRM047	28	yes	yes	Live birth	yes	2018-08-07	Govt		Dr/Nurse/ANM	Alive	Alive
2-142	CRF1	FZRM048	27	yes	yes	Live birth	yes	2018-09-11	Govt		Dr/Nurse/ANM	Alive	Alive
2-143	CRF1	FZRM049	26	yes	yes	Live birth	yes	2018-09-30	Pvt		Dr/Nurse/ANM	Alive	Alive
2-144	CRF1	FZRM051	25	yes	yes	Live birth	yes	2018-11-13	Pvt		Dr/Nurse/ANM	Alive	Alive
2-145	CRF1	FZRM053	25	yes	yes	Live birth	yes	2018-09-21	Govt		Dr/Nurse/ANM	Alive	Alive
2-146	CRF1	FZRM056	23	yes	yes	Live birth	yes	2018-12-05	Govt		Dr/Nurse/ANM	Alive	Alive
2-147	CRF1	FZRM067	20	yes	yes	Live birth	yes	2018-11-11	Govt		Dr/Nurse/ANM	Alive	Alive
2-148	CRF1	FZRM069	22	yes	yes	Live birth	yes	2018-12-01	Govt		Dr/Nurse/ANM	Alive	Alive
2-149	CRF1	GRKM036	26	yes	yes	Live birth	yes	2018-05-28	Home		TBA	Alive	Alive
2-150	CRF1	GRKM037	28	yes	yes	Live birth	yes	2018-01-27	Home		TBA	Alive	Alive
2-151	CRF1	GRKM038	24	yes	yes	Live birth	yes	2017-12-16	Govt		Dr/Nurse/ANM	Alive	Alive
2-152	CRF1	GRKM039	24	yes	yes	Live birth	yes	2018-05-13	Home		TBA	Alive	Alive
2-153	CRF1	GRKM040	24	yes	yes	Live birth	yes	2018-07-15	Govt		Dr/Nurse/ANM	Alive	Alive
2-154	CRF1	GRKM041	19	yes	yes	Live birth	yes	2018-05-16	Govt		Dr/Nurse/ANM	Alive	Alive
2-155	CRF1	GRKM042	32	yes	yes	Live birth	yes	2018-07-10	Home		TBA	Alive	Alive
2-156	CRF1	GRKM043	32	yes	yes	Live birth	yes	2018-01-26	Pvt		Dr/Nurse/ANM	Alive	Alive
2-157	CRF1	GRKM044	34	yes	yes	Live birth	yes	2017-12-19	Pvt		Dr/Nurse/ANM	Alive	Alive
2-158	CRF1	GRKM046	28	yes	yes	Live birth	yes	2018-02-01	Pvt		Dr/Nurse/ANM	Alive	Alive
2-159	CRF1	GRKM047	21	yes	yes	Live birth	yes	2018-02-21	Govt		Dr/Nurse/ANM	Alive	Alive
2-160	CRF1	GRKM048	39	yes	no	Live birth	yes	2018-03-01	Home		TBA	Alive	Alive
2-161	CRF1	GRKM049	21	yes	no	Live birth	yes	2018-02-19	Govt		Dr/Nurse/ANM	Alive	Alive
2-162	CRF1	GRKM050	19	yes	yes	Live birth	yes	2018-04-12	Pvt		Dr/Nurse/ANM	Alive	Alive
2-163	CRF1	GRKM051	31	yes	yes	Live birth	yes	2018-04-19	Govt		Dr/Nurse/ANM	Alive	Alive
2-164	CRF1	GRKM052	27	yes	yes	Live birth	yes	2018-05-01	Home		TBA	Alive	Alive
2-165	CRF1	GRKM053	19	yes	yes	Live birth	yes	2018-01-05	Govt		Dr/Nurse/ANM	Alive	Alive
2-166	CRF1	GRKM054	30	yes	yes	Live birth	yes	2018-02-02	Govt		Dr/Nurse/ANM	Alive	Alive
2-167	CRF1	GRKM055	37	yes	yes	Live birth	yes	2017-12-29	Pvt		Dr/Nurse/ANM	Alive	Alive
2-168	CRF1	GRKM056	29	yes	yes	Live birth	yes	2018-04-15	Govt		Dr/Nurse/ANM	Alive	Alive
2-169	CRF1	GRKM057	23	yes	yes	Live birth	yes	2018-03-07	Govt		Dr/Nurse/ANM	Alive	Alive
2-170	CRF1	GRKM058	21	yes	yes	Live birth	yes	2018-01-11	Govt		Dr/Nurse/ANM	Alive	Alive
2-171	CRF1	GRKM059	32	yes	yes	Live birth	yes	2018-04-29	Govt		Dr/Nurse/ANM	Alive	Alive
2-172	CRF1	GRKM060	20	yes	yes	Live birth	yes	2018-01-01	Govt		Dr/Nurse/ANM	Alive	Alive
2-173	CRF1	GRKM061	19	yes	yes	Live birth	yes	2018-02-21	Govt		Dr/Nurse/ANM	Alive	Alive
2-174	CRF1	GRKM063	31	yes	yes	Live birth	yes	2018-04-25	Govt		Dr/Nurse/ANM	Alive	Alive
2-175	CRF1	GRKM064	27	yes	yes	Live birth	yes	2018-02-01	Home		TBA	Alive	Alive
2-176	CRF1	GRKM065	25	yes	yes	Live birth	yes	2018-06-06	Govt		Dr/Nurse/ANM	Alive	Alive
2-177	CRF1	GRKM066	32	yes	yes	Live birth	yes	2018-06-23	Govt		Dr/Nurse/ANM	Alive	Alive
2-178	CRF1	GRKM067	19	yes	yes	Live birth	yes	2018-07-07	Govt		Dr/Nurse/ANM	Alive	Alive
2-179	CRF1	GRKM068	26	yes	yes	Live birth	yes	2018-02-19	Govt		Dr/Nurse/ANM	Alive	Alive
2-180	CRF1	GRKM069	34	yes	yes	Live birth	yes	2018-05-11	Govt		Dr/Nurse/ANM	Alive	Alive
2-181	CRF1	GRKM070	30	yes	yes	Live birth	yes	2018-02-08	Pvt		Dr/Nurse/ANM	Alive	Alive
2-182	CRF1	GRKM071	20	yes	yes	Live birth	yes	2018-01-19	Pvt		Dr/Nurse/ANM	Alive	Alive
2-183	CRF1	GRKM072	40	yes	yes	Live birth	yes	2018-03-19	Govt		Dr/Nurse/ANM	Alive	Alive
2-184	CRF1	GRKM074	32	yes	yes	Live birth	yes	2018-05-23	Govt		Dr/Nurse/ANM	Alive	Alive
2-185	CRF1	GRKM075	23	yes	no	Live birth	yes	2017-12-17	Govt		Dr/Nurse/ANM	Alive	Alive
2-186	CRF1	GRKM076	25	yes	yes	Live birth	yes	2018-06-01	Govt		Dr/Nurse/ANM	Alive	Alive
2-187	CRF1	GRKM077	40	yes	yes	Live birth	yes	2017-12-15	Govt		Dr/Nurse/ANM	Alive	Alive
2-188	CRF1	GRKM078	25	yes	yes	Live birth	yes	2018-05-03	Govt		Dr/Nurse/ANM	Alive	Alive
2-189	CRF1	GRKM079	24	yes	yes	Live birth	yes	2018-05-27	Govt		Dr/Nurse/ANM	Alive	Alive
2-190	CRF1	GRKM080	23	yes	yes	Live birth	yes	2018-03-28	Govt		Dr/Nurse/ANM	Alive	Alive
2-191	CRF1	GRKM081	25	yes	yes	Live birth	yes	2018-03-21	Govt		Dr/Nurse/ANM	Alive	Alive
2-192	CRF1	GRKM082	27	yes	yes	Live birth	yes	2018-01-10	Home		TBA	Alive	Alive
2-193	CRF1	GRKM084	28	yes	yes	Live birth	yes	2018-04-27	Govt		Dr/Nurse/ANM	Alive	Alive
2-194	CRF1	GRKM085	23	yes	yes	Live birth	yes	2018-07-06	Govt		Dr/Nurse/ANM	Alive	Alive
2-195	CRF1	GRKM086	26	yes	yes	Live birth	yes	2017-12-15	Home		TBA	Alive	Alive
2-196	CRF1	GRKM087	26	yes	yes	Live birth	yes	2018-07-03	Govt		Dr/Nurse/ANM	Alive	Alive
2-197	CRF1	GRKM088	30	yes	yes	Live birth	yes	2018-05-09	Govt		Dr/Nurse/ANM	Alive	Alive
2-198	CRF1	GRKM089	24	yes	yes	Live birth	yes	2018-01-15	Home		Dr/Nurse/ANM	Alive	Alive
2-199	CRF1	GRKM090	40	yes	yes	Live birth	yes	2018-01-24	Govt		Dr/Nurse/ANM	Alive	Alive
2-200	CRF1	GRKM092	26	yes	no	Live birth	yes	2018-03-03	Pvt		Dr/Nurse/ANM	Alive	Alive
2-201	CRF1	GRKM093	27	yes	no	Live birth	yes	2018-03-28	Home		TBA	Alive	Alive
2-202	CRF1	GRKM94	30	yes	yes	Live birth	yes	2017-12-17	Home		TBA	Alive	Alive
2-203	CRF1	GRKM095	25	yes	no	Live birth	yes	2018-04-20	Govt		Dr/Nurse/ANM	Alive	Alive
2-204	CRF1	GRKM096	23	yes	yes	Live birth	yes	2018-06-19	Govt		Dr/Nurse/ANM	Alive	Alive
2-205	CRF1	GRKM097	20	yes	no	Live birth	yes	2018-02-04	Govt		Dr/Nurse/ANM	Alive	Alive
2-206	CRF1	GRSM098	33	yes	no	Live birth	yes	2018-02-17	Govt		Dr/Nurse/ANM	Alive	Alive
2-207	CRF1	GRKM099	28	yes	yes	Live birth	yes	2018-06-02	Govt		Dr/Nurse/ANM	Alive	Alive
2-208	CRF1	GRKM100	22	yes	yes	Live birth	yes	2018-05-24	Govt		Dr/Nurse/ANM	Alive	Alive
2-209	CRF1	GRKM101	24	yes	yes	Live birth	yes	2018-05-19	Home		TBA	Alive	Alive
2-210	CRF1	GRKM102	27	yes	no	Live birth	yes	2018-02-08	Govt		Dr/Nurse/ANM	Alive	Alive
2-211	CRF1	GRKM103	31	yes	yes	Live birth	yes	2018-04-01	Home		TBA	Alive	Alive
2-212	CRF1	GRKM105	21	yes	no	Live birth	yes	2018-01-06	Govt		Dr/Nurse/ANM	Alive	Alive
2-213	CRF1	GRKM107	40	yes	yes	Live birth	yes	2018-04-11	Govt		Dr/Nurse/ANM	Alive	Alive
2-214	CRF1	GRKM109	22	yes	no	Live birth	yes	2018-01-14	Govt		Dr/Nurse/ANM	Alive	Alive
2-215	CRF1	GRKM111	26	yes	no	Live birth	yes	2018-05-19	Govt		Dr/Nurse/ANM	Alive	Alive
2-216	CRF1	GRKM112	24	yes	yes	Live birth	yes	2018-04-27	Govt		Dr/Nurse/ANM	Alive	Alive
2-217	CRF1	GRKM113	24	yes	yes	Live birth	yes	2018-04-29	Govt		Dr/Nurse/ANM	Alive	Alive
2-218	CRF1	GRKM114	40	yes	no	Live birth	yes	2018-02-25	Home		TBA	Alive	Alive
2-219	CRF1	GKRM116	30	yes	no	Live birth	yes	2018-01-09	Home		TBA	Alive	Alive
2-220	CRF1	GRKM117	20	yes	yes	Live birth	yes	2018-01-06	Govt		Dr/Nurse/ANM	Alive	Alive
2-221	CRF1	GKRM119	24	yes	yes	Live birth	yes	2018-01-06	Govt		Dr/Nurse/ANM	Alive	Alive
2-222	CRF1	GKRM121	22	yes	yes	Live birth	yes	2018-05-21	Govt		Dr/Nurse/ANM	Alive	Alive
2-223	CRF1	GKRM122	27	yes	yes	Live birth	yes	2018-03-20	Home		TBA	Alive	Alive
2-224	CRF1	GRKM123	28	yes	yes	Live birth	yes	2018-07-03	Govt		Dr/Nurse/ANM	Alive	Alive
2-225	CRF1	GRKM124	25	yes	yes	Live birth	yes	2018-01-30	Home		TBA	Alive	Alive
2-226	CRF1	GRKM125	36	yes	no	Live birth	yes	2018-04-24	Pvt		Dr/Nurse/ANM	Alive	Alive
2-227	CRF1	GRKM126	25	yes	yes	Live birth	yes	2018-01-14	Pvt		Dr/Nurse/ANM	Alive	Alive
2-228	CRF1	GRKM127	40	yes	yes	Live birth	yes	2018-02-08	Home		TBA	Alive	Alive
2-229	CRF1	GRKM128	24	yes	no	Live birth	yes	2018-04-03	Govt		Dr/Nurse/ANM	Alive	Alive
2-230	CRF1	GRKM129	19	yes	yes	Live birth	yes	2018-04-30	Pvt		Dr/Nurse/ANM	Alive	Alive
2-231	CRF1	GRKM130	23	yes	yes	Live birth	yes	2018-05-07	Pvt		Dr/Nurse/ANM	Alive	Alive
2-232	CRF1	GRKM131	20	yes	yes	Live birth	yes	2018-02-01	Pvt		Dr/Nurse/ANM	Alive	Alive
2-233	CRF1	GRKM132	20	yes	no	Live birth	yes	2018-02-10	Govt		Dr/Nurse/ANM	Alive	Alive
2-234	CRF1	GRKM133	28	yes	yes	Live birth	yes	2018-05-12	Home		TBA	Alive	Alive
2-235	CRF1	GRKM134	22	yes	yes	Live birth	yes	2018-01-08	Home		TBA	Alive	Alive
2-236	CRF1	GRKM135	24	yes	yes	Live birth	yes	2018-05-29	Home		TBA	Alive	Alive
2-237	CRF1	GRKM136	35	yes	yes	Live birth	yes	2018-05-14	Govt		Dr/Nurse/ANM	Alive	Alive
2-238	CRF1	GKRM137	24	yes	yes	Live birth	yes	2018-01-16	Home		TBA	Alive	Alive
2-239	CRF1	GKRM138	35	yes	yes	Live birth	yes	2018-05-26	Govt		Dr/Nurse/ANM	Alive	Alive
2-240	CRF1	GRKM139	25	yes	yes	Live birth	yes	2018-11-01	Govt		TBA	Alive	Alive
2-241	CRF1	GRKM140	35	yes	yes	Live birth	yes	2018-07-22	Govt		Dr/Nurse/ANM	Alive	Alive
2-242	CRF1	GKRM142	32	yes	yes	Live birth	yes	2018-03-15	Home		TBA	Alive	Alive
2-243	CRF1	GKRM143	28	yes	yes	Live birth	yes	2018-01-04	Home		TBA	Alive	Alive
2-244	CRF1	GRKM144	32	yes	yes	Live birth	yes	2018-06-12	Govt		Dr/Nurse/ANM	Alive	Alive
2-245	CRF1	GRKM145	30	yes	yes	Live birth	yes	2018-03-06	Home		TBA	Alive	Alive
2-246	CRF1	GRKM146	29	yes	no	Live birth	yes	2018-01-11	Govt		Dr/Nurse/ANM	Alive	Alive
2-247	CRF1	GKRM147	27	yes	yes	Live birth	yes	2018-03-10	Home		TBA	Alive	Alive
2-248	CRF1	GRKM148	28	yes	no	Live birth	yes	2018-05-20	Govt		Dr/Nurse/ANM	Alive	Alive
2-249	CRF1	GRKM149	23	yes	no	Live birth	yes	2018-01-11	Govt		Dr/Nurse/ANM	Alive	Alive
2-250	CRF1	GRKM150	23	yes	yes	Live birth	yes	2018-07-10	Govt		Dr/Nurse/ANM	Alive	Alive
2-251	CRF1	GRKM151	20	yes	no	Live birth	yes	2017-12-16	Govt		Dr/Nurse/ANM	Alive	Alive
2-252	CRF1	GRKM152	25	yes	yes	Live birth	yes	2018-01-16	Govt		Dr/Nurse/ANM	Alive	Alive
2-253	CRF1	GRKM153	28	yes	yes	Live birth	yes	2018-02-18	Govt		Dr/Nurse/ANM	Alive	Alive
2-254	CRF1	GRKM154	26	yes	no	Live birth	yes	2018-05-28	Home		TBA	Alive	Alive
2-255	CRF1	GRKM155	20	yes	yes	Live birth	yes	2018-06-25	Govt		Dr/Nurse/ANM	Alive	Alive
2-256	CRF1	GRKM156	38	yes	yes	Live birth	yes	2018-05-25	Home		TBA	Alive	Alive
2-257	CRF1	GRKM157	27	yes	no	Live birth	yes	2018-05-13	Home		TBA	Alive	Alive
2-258	CRF1	GRKM158	25	yes	no	Live birth	yes	2018-01-08	Govt		Dr/Nurse/ANM	Alive	Alive
2-259	CRF1	GRKM159	26	yes	yes	Live birth	yes	2018-03-12	Govt		Dr/Nurse/ANM	Alive	Alive
2-260	CRF1	GRKM160	22	yes	yes	Live birth	yes	2018-01-13	Govt		Dr/Nurse/ANM	Alive	Alive
2-261	CRF1	GRKM162	26	yes	yes	Live birth	yes	2018-02-25	Home		TBA	Alive	Alive
2-262	CRF1	GRKM163	21	yes	yes	Live birth	yes	2018-02-01	Govt		Dr/Nurse/ANM	Alive	Alive
2-263	CRF1	GRKM164	23	yes	yes	Live birth	yes	2018-02-06	Home		TBA	Alive	Died
2-264	CRF1	GRKM165	26	yes	yes	Live birth	yes	2018-03-23	Home		TBA	Alive	Alive
2-265	CRF1	GRKM166	32	yes	yes	Live birth	yes	2018-06-30	Govt		Dr/Nurse/ANM	Alive	Alive
2-266	CRF1	GRKM167	38	yes	yes	Live birth	yes	2018-06-28	Govt		Dr/Nurse/ANM	Alive	Alive
2-267	CRF1	GRKM168	40	yes	yes	Live birth	yes	2018-06-16	Govt		Dr/Nurse/ANM	Alive	Alive
2-268	CRF1	GRKM169	20	yes	yes	Live birth	yes	2018-08-17	Govt		Dr/Nurse/ANM	Alive	Alive
2-269	CRF1	GRKM170	20	yes	yes	Live birth	yes	2018-11-03	Home		TBA	Alive	Alive
2-270	CRF1	GRKM171	22	yes	yes	Live birth	yes	2018-07-03	Govt		Dr/Nurse/ANM	Alive	Alive
2-271	CRF1	GRKM172	28	yes	yes	Live birth	yes	2017-12-22	Home		TBA	Alive	Alive
2-272	CRF1	GRKM174	28	yes	yes	Live birth	yes	2018-07-15	Govt		Dr/Nurse/ANM	Alive	Alive
2-273	CRF1	GRKM176	22	yes	yes	Live birth	yes	2018-05-19	Govt		Dr/Nurse/ANM	Alive	Alive
2-274	CRF1	GRKM178	20	yes	yes	Live birth	yes	2018-04-05	Pvt		TBA	Alive	Alive
2-275	CRF1	GRKM179	21	yes	no	Live birth	yes	2018-01-05	Govt		Dr/Nurse/ANM	Alive	Alive
2-276	CRF1	GRKM180	24	yes	yes	Live birth	yes	2018-01-10	Govt		Dr/Nurse/ANM	Alive	Alive
2-277	CRF1	GRKM181	29	yes	yes	Live birth	yes	2018-01-01	Home		TBA	Alive	Alive
2-278	CRF1	GRKM183	38	yes	no	Live birth	yes	2018-05-30	Govt		Dr/Nurse/ANM	Alive	Alive
2-279	CRF1	GRKM185	28	no	no	Live birth	yes	2018-05-30	Home		TBA	Alive	Alive
2-280	CRF1	GRKM187	21	yes	yes	Live birth	yes	2018-04-09	Pvt		Dr/Nurse/ANM	Alive	Alive
2-281	CRF1	GRKM188	24	yes	yes	Live birth	yes	2018-02-22	Home		TBA	Alive	Alive
2-282	CRF1	GRKM189	29	yes	yes	Live birth	yes	2017-12-26	Govt		Dr/Nurse/ANM	Alive	Alive
2-283	CRF1	GRKM190	32	yes	yes	Live birth	yes	2018-09-03	Home		TBA	Alive	Alive
2-284	CRF1	GRKM191	23	yes	yes	Live birth	yes	2018-05-28	Govt		Dr/Nurse/ANM	Alive	Alive
2-285	CRF1	GRKM192	26	yes	yes	Live birth	yes	2018-06-01	Home		TBA	Alive	Alive
2-286	CRF1	GRKM193	22	yes	yes	Live birth	yes	2018-05-22	Home		TBA	Alive	Alive
2-287	CRF1	GRKM194	31	yes	yes	Live birth	yes	2018-07-03	Govt		Dr/Nurse/ANM	Alive	Alive
2-288	CRF1	GRKM195	25	yes	yes	Live birth	yes	2018-07-07	Pvt		Dr/Nurse/ANM	Alive	Alive
2-289	CRF1	GRKM196	30	yes	yes	Live birth	yes	2018-01-08	Govt		Dr/Nurse/ANM	Alive	Alive
2-290	CRF1	GRKM197	33	yes	yes	Live birth	yes	2018-03-25	Govt		Dr/Nurse/ANM	Alive	Alive
2-291	CRF1	GRKM198	18	yes	yes	Live birth	yes	2018-04-27	Home		TBA	Alive	Alive
2-292	CRF1	GRKM199	29	yes	yes	Live birth	yes	2018-04-19	Govt		Dr/Nurse/ANM	Alive	Alive
2-293	CRF1	GRKM200	27	yes	yes	Live birth	yes	2018-04-08	Pvt		Dr/Nurse/ANM	Alive	Alive
2-294	CRF1	GRKM201	30	yes	yes	Live birth	yes	2018-05-01	Home		TBA	Alive	Alive
2-295	CRF1	GRKM202	36	yes	yes	Live birth	yes	2018-05-01	Govt		Dr/Nurse/ANM	Alive	Alive
2-296	CRF1	GRKM203	28	yes	yes	Live birth	yes	2018-05-26	Govt		Dr/Nurse/ANM	Alive	Alive
2-297	CRF1	GRKM204	25	yes	yes	Live birth	yes	2018-04-15	Govt		Dr/Nurse/ANM	Alive	Alive
2-298	CRF1	GRKM205	26	yes	yes	Live birth	yes	2018-07-03	Govt		Dr/Nurse/ANM	Alive	Alive
2-299	CRF1	GRKM206	43	yes	no	Live birth	yes	2018-08-19	Govt		Dr/Nurse/ANM	Alive	Alive
2-300	CRF1	GRKM207	30	yes	no	Live birth	yes	2018-08-19	Govt		Dr/Nurse/ANM	Alive	Alive
2-301	CRF1	GRKM208	29	yes	yes	Live birth	yes	2018-03-31	Govt		Dr/Nurse/ANM	Alive	Alive
2-302	CRF1	GRKM209	24	yes	yes	Live birth	yes	2018-04-08	Govt		Dr/Nurse/ANM	Alive	Alive
2-303	CRF1	GRKM211	23	yes	no	Live birth	yes	2018-04-01	Govt		Dr/Nurse/ANM	Alive	Alive
2-304	CRF1	GRKM212	20	yes	yes	Live birth	yes	2018-07-02	Govt		Dr/Nurse/ANM	Alive	Alive
2-305	CRF1	GRKM213	28	yes	yes	Live birth	yes	2018-05-21	Home		TBA	Alive	Alive
2-306	CRF1	GRKM214	28	yes	yes	Live birth	yes	2018-10-12	Home		TBA	Alive	Alive
2-307	CRF1	GRKM215	27	yes	yes	Live birth	yes	2018-08-18	Home		TBA	Alive	Alive
2-308	CRF1	GRKM216	21	yes	yes	Live birth	yes	2018-05-08	Govt		Dr/Nurse/ANM	Alive	Alive
2-309	CRF1	GRKM218	20	yes	yes	Dont know	yes	2018-07-27	Govt		Dr/Nurse/ANM	Alive	Alive
2-310	CRF1	GRKM219	22	yes	yes	Live birth	yes	2018-07-17	Govt		Dr/Nurse/ANM	Alive	Alive
2-311	CRF1	GRKM220	26	yes	yes	Live birth	yes	2018-08-26	Govt		Dr/Nurse/ANM	Alive	Alive
2-312	CRF1	GRKM221	24	yes	yes	Live birth	yes	2018-08-30	Govt		Dr/Nurse/ANM	Alive	Alive
2-313	CRF1	GRKM223	32	yes	yes	Live birth	yes	2018-08-05	Govt		Dr/Nurse/ANM	Alive	Alive
2-314	CRF1	GRKM224	21	yes	yes	Live birth	yes	2018-09-01	Home		TBA	Alive	Alive
2-315	CRF1	GRKM225	25	yes	yes	Live birth	yes	2018-08-25	Govt		Dr/Nurse/ANM	Alive	Alive
2-316	CRF1	GRKM226	30	yes	yes	Live birth	yes	2018-09-03	Govt		Dr/Nurse/ANM	Alive	Alive
2-317	CRF1	GRKM227	30	yes	yes	Live birth	yes	2018-10-11	Home		TBA	Alive	Alive
2-318	CRF1	GRKM228	28	yes	yes	Live birth	yes	2018-09-25	Govt		Dr/Nurse/ANM	Alive	Alive
2-319	CRF1	GRKM229	30	yes	yes	Live birth	yes	2018-08-26	Govt		Dr/Nurse/ANM	Alive	Alive
2-320	CRF1	GRKM231	42	yes	yes	Live birth	yes	2018-09-06	Govt		Dr/Nurse/ANM	Alive	Alive
2-321	CRF1	GRKM232	29	yes	yes	Live birth	yes	2018-08-01	Home		TBA	Alive	Alive
2-322	CRF1	GRKM233	24	yes	yes	Live birth	yes	2018-09-25	Home		TBA	Alive	Alive
2-323	CRF1	GRKM234	21	yes	yes	Live birth	yes	2018-09-11	Govt		Dr/Nurse/ANM	Alive	Alive
2-324	CRF1	GRKM235	25	yes	yes	Live birth	yes	2018-05-19	Govt		Dr/Nurse/ANM	Alive	Alive
2-325	CRF1	GRKM236	30	yes	yes	Live birth	yes	2018-08-25	Home		TBA	Alive	Alive
2-326	CRF1	GRKM237	28	yes	yes	Live birth	yes	2018-09-02	Home		TBA	Alive	Alive
2-327	CRF1	GRKM238	23	yes	yes	Live birth	yes	2018-06-01	Govt		Dr/Nurse/ANM	Alive	Alive
2-328	CRF1	GRKM239	24	yes	yes	Live birth	yes	2018-07-08	Pvt		Dr/Nurse/ANM	Alive	Alive
2-329	CRF1	GRKM240	26	yes	yes	Live birth	yes	2018-09-18	Govt		Dr/Nurse/ANM	Alive	Alive
2-330	CRF1	GRKM243	25	yes	yes	Live birth	yes	2018-11-15	Pvt		Dr/Nurse/ANM	Alive	Alive
2-331	CRF1	GRKM248	19	yes	yes	Live birth	yes	2018-12-21	Govt		Dr/Nurse/ANM	Alive	Alive
2-332	CRF1	GRKM249	35	yes	yes	Live birth	yes	2018-12-03	Home		TBA	Alive	Alive
2-333	CRF1	GRKM253	28	yes	yes	Live birth	yes	2018-11-30	Pvt		Dr/Nurse/ANM	Alive	Alive
2-334	CRF1	GRKM254	25	yes	yes	Live birth	yes	2018-10-16	Govt		Dr/Nurse/ANM	Alive	Alive
2-335	CRF1	GRKM257	32	yes	yes	Live birth	yes	2018-12-25	Govt		Dr/Nurse/ANM	Alive	Alive
2-336	CRF1	GRKM259	29	yes	yes	Live birth	yes	2018-10-21	Govt		Dr/Nurse/ANM	Alive	Alive
2-337	CRF1	GRKM264	19	yes	yes	Live birth	yes	2018-10-23	Govt		Dr/Nurse/ANM	Alive	Alive
2-338	CRF1	GRKM265	26	yes	yes	Live birth	yes	2018-11-12	Govt		Dr/Nurse/ANM	Alive	Alive
2-339	CRF1	GRKM266	24	yes	yes	Live birth	yes	2018-11-01	Govt		Dr/Nurse/ANM	Alive	Alive
2-340	CRF1	GRKM267	30	yes	yes	Live birth	yes	2018-11-04	Govt		Dr/Nurse/ANM	Alive	Alive
2-341	CRF1	GRKM268	30	yes	yes	Live birth	yes	2018-09-22	Govt		Dr/Nurse/ANM	Alive	Alive
2-342	CRF1	GRKM270	26	yes	yes	Live birth	yes	2018-11-01	Govt		Dr/Nurse/ANM	Alive	Alive
2-343	CRF1	GRKM271	38	yes	yes	Live birth	yes	2018-10-23	Home		TBA	Alive	Alive
2-344	CRF1	GRKM272	20	yes	yes	Live birth	yes	2018-07-22	Govt		Dr/Nurse/ANM	Alive	Alive
2-345	CRF1	GRKM273	27	yes	yes	Live birth	yes	2018-11-10	Govt		Dr/Nurse/ANM	Alive	Alive
2-346	CRF1	GRKM274	28	yes	yes	Live birth	yes	2018-10-23	Govt		Dr/Nurse/ANM	Alive	Alive
2-347	CRF1	GRKM275	39	yes	yes	Live birth	yes	2018-11-24	Pvt		Dr/Nurse/ANM	Alive	Alive
2-348	CRF1	GRKM276	36	yes	yes	Live birth	yes	2018-11-27	Govt		Dr/Nurse/ANM	Alive	Alive
2-349	CRF1	GRKM277	25	yes	yes	Live birth	yes	2018-11-17	Govt		Dr/Nurse/ANM	Alive	Alive
2-350	CRF1	GRKM278	26	yes	yes	Live birth	yes	2018-08-24	Pvt		Dr/Nurse/ANM	Alive	Alive
2-351	CRF1	GRKM279	25	yes	yes	Live birth	yes	2018-11-25	Govt		Dr/Nurse/ANM	Alive	Alive
2-352	CRF1	GRKM280	28	yes	yes	Live birth	yes	2018-11-25	Home		TBA	Alive	Alive
2-353	CRF1	GRKM281	27	yes	yes	Live birth	yes	2018-10-28	Govt		Dr/Nurse/ANM	Alive	Alive
2-354	CRF1	GRKM282	25	yes	yes	Live birth	yes	2018-11-10	Govt		Dr/Nurse/ANM	Alive	Alive
2-355	CRF1	GRKM283	30	yes	yes	Live birth	yes	2018-10-01	Govt		Dr/Nurse/ANM	Alive	Alive
2-356	CRF1	GRKM286	30	yes	yes	Live birth	yes	2018-10-28	Govt		Dr/Nurse/ANM	Alive	Alive
2-357	CRF1	GRKM288	20	yes	yes	Live birth	yes	2018-11-03	Home		TBA	Alive	Alive
2-358	CRF1	GRKM290	24	yes	yes	Live birth	yes	2018-11-07	Pvt		Dr/Nurse/ANM	Alive	Alive
2-359	CRF1	GRKM291	23	yes	yes	Live birth	yes	2018-11-01	Home		TBA	Alive	Alive
2-360	CRF1	GRKM292	22	yes	yes	Live birth	yes	2018-11-12	Home		TBA	Alive	Alive
2-361	CRF1	GRKM293	26	yes	yes	Live birth	yes	2018-11-08	Home		TBA	Alive	Alive
2-362	CRF1	GRKM294	28	yes	yes	Live birth	yes	2018-11-06	Home		TBA	Alive	Alive
2-363	CRF1	GRKM295	26	yes	yes	Live birth	yes	2018-11-01	Govt		Dr/Nurse/ANM	Alive	Alive
2-364	CRF1	GRKM296	29	yes	yes	Live birth	yes	2018-11-13	Govt		Dr/Nurse/ANM	Alive	Alive
2-365	CRF1	GRKM297	30	yes	yes	Live birth	yes	2018-11-19	Govt		Dr/Nurse/ANM	Alive	Alive
2-366	CRF1	GRKM298	27	yes	yes	Live birth	yes	2018-11-21	Home		TBA	Alive	Alive
2-367	CRF1	GRKM299	32	yes	yes	Live birth	yes	2018-11-29	Govt		Dr/Nurse/ANM	Alive	Alive
2-368	CRF1	GRKM300	27	yes	yes	Live birth	yes	2018-11-28	Pvt		Dr/Nurse/ANM	Alive	Alive
2-369	CRF1	GRKM325	28	yes	yes	Live birth	yes	2018-09-25	Pvt		Dr/Nurse/ANM	Alive	Alive
2-370	CRF1	GRKM326	26	yes	yes	Live birth	yes	2018-08-11	Govt		Dr/Nurse/ANM	Alive	Alive
2-371	CRF1	GRKM327	23	yes	yes	Live birth	yes	2018-08-07	Govt		Dr/Nurse/ANM	Alive	Alive
2-372	CRF1	GRKM328	25	yes	yes	Live birth	yes	2018-08-04	Home		TBA	Alive	Alive
2-373	CRF1	GRKM329	22	yes	yes	Live birth	yes	2018-09-03	Govt		Dr/Nurse/ANM	Alive	Alive
2-374	CRF1	GRKM330	24	yes	yes	Live birth	yes	2018-08-28	Govt		Dr/Nurse/ANM	Alive	Alive
2-375	CRF1	GRKM331	29	yes	yes	Live birth	yes	2018-08-28	Govt		Dr/Nurse/ANM	Alive	Alive
2-376	CRF1	GRKM332	21	yes	yes	Live birth	yes	2018-09-15	Govt		Dr/Nurse/ANM	Alive	Alive
2-377	CRF1	GRKM333	24	yes	yes	Live birth	yes	2018-09-18	Govt		Dr/Nurse/ANM	Alive	Alive
2-378	CRF1	GRKM334	27	yes	yes	Live birth	yes	2018-08-03	Govt		Dr/Nurse/ANM	Alive	Alive
2-379	CRF1	GRKM335	23	yes	yes	Live birth	yes	2018-08-26	Pvt		Dr/Nurse/ANM	Alive	Alive
2-380	CRF1	GRKM336	22	yes	yes	Live birth	yes	2018-07-23	Home		TBA	Alive	Alive
2-381	CRF1	GRKM337	26	yes	yes	Live birth	yes	2018-07-22	Home		TBA	Alive	Alive
2-382	CRF1	GRKM338	25	yes	yes	Live birth	yes	2018-08-01	Home		TBA	Alive	Alive
2-383	CRF1	GRKM339	23	yes	yes	Live birth	yes	2018-09-11	Govt		Dr/Nurse/ANM	Alive	Alive
2-384	CRF1	ANDM044	20	yes	yes	Live birth	yes	2018-04-14	Govt		Dr/Nurse/ANM	Alive	Alive
2-385	CRF1	ANDM046	24	yes	yes	Live birth	yes	2017-12-30	Govt		Dr/Nurse/ANM	Alive	Alive
2-386	CRF1	ANDM047	20	yes	no	Live birth	yes	2018-04-14	Govt		Dr/Nurse/ANM	Alive	Alive
2-387	CRF1	ANDM050	26	yes	yes	Live birth	yes	2018-04-30	Govt		Dr/Nurse/ANM	Alive	Alive
2-388	CRF1	ANDM051	27	yes	yes	Live birth	yes	2018-03-21	Govt		Dr/Nurse/ANM	Alive	Alive
2-389	CRF1	ANDM052	23	yes	no	Live birth	yes	2017-12-15	Home		TBA	Alive	Alive
2-390	CRF1	ANDM053	26	yes	yes	Live birth	yes	2018-06-12	Govt		Dr/Nurse/ANM	Alive	Alive
2-391	CRF1	ANDM054	21	yes	no	Live birth	yes	2018-07-25	Govt		Dr/Nurse/ANM	Alive	Alive
2-392	CRF1	ANDM056	28	yes	yes	Live birth	yes	2018-03-25	Home		TBA	Alive	Alive
2-393	CRF1	ANDM057	23	yes	yes	Live birth	yes	2018-09-06	Govt		Dr/Nurse/ANM	Alive	Alive
2-394	CRF1	ANDM058	23	yes	yes	Live birth	yes	2018-03-14	Govt		Dr/Nurse/ANM	Alive	Alive
2-395	CRF1	ANDM060	27	yes	yes	Live birth	yes	2018-03-18	Govt		Dr/Nurse/ANM	Alive	Alive
2-396	CRF1	ANDM061	22	yes	yes	Live birth	yes	2017-12-21	Govt		Dr/Nurse/ANM	Alive	Alive
2-397	CRF1	ANDM062	24	yes	yes	Live birth	yes	2018-04-17	Govt		Dr/Nurse/ANM	Alive	Alive
2-398	CRF1	ANDM063	26	yes	no	Live birth	yes	2018-06-18	Govt		Dr/Nurse/ANM	Alive	Alive
2-399	CRF1	ANDM064	26	yes	yes	Live birth	yes	2018-01-09	Govt		Dr/Nurse/ANM	Alive	Alive
2-400	CRF1	ANDM065	22	yes	yes	Live birth	yes	2017-12-20	Govt		Dr/Nurse/ANM	Alive	Alive
2-401	CRF1	ANDM066	21	yes	yes	Live birth	yes	2018-04-02	Home		TBA	Alive	Alive
2-402	CRF1	ANDM068	30	yes	yes	Live birth	yes	2018-07-11	Govt		Dr/Nurse/ANM	Alive	Alive
2-403	CRF1	ANDM069	24	yes	yes	Live birth	yes	2018-03-15	Govt		Dr/Nurse/ANM	Alive	Alive
2-404	CRF1	ANDM070	27	yes	yes	Live birth	yes	2018-03-08	Govt		Dr/Nurse/ANM	Alive	Alive
2-405	CRF1	ANDM071	19	yes	no	Live birth	yes	2018-04-05	Govt		Dr/Nurse/ANM	Alive	Alive
2-406	CRF1	ANDM072	24	yes	yes	Live birth	yes	2017-12-25	Pvt		Dr/Nurse/ANM	Alive	Alive
2-407	CRF1	ANDM073	29	yes	no	Live birth	yes	2018-01-09	Govt		Dr/Nurse/ANM	Alive	Alive
2-408	CRF1	ANDM074	20	yes	yes	Live birth	yes	2018-01-29	Home		TBA	Alive	Alive
2-409	CRF1	ANDM075	22	yes	yes	Live birth	yes	2018-06-28	Govt		Dr/Nurse/ANM	Alive	Alive
2-410	CRF1	ANDM077	22	yes	no	Live birth	yes	2018-04-13	Govt		Dr/Nurse/ANM	Alive	Alive
2-411	CRF1	ANDM078	26	yes	yes	Live birth	yes	2018-04-15	Home		TBA	Alive	Alive
2-412	CRF1	ANDM079	26	yes	yes	Live birth	yes	2018-02-02	Govt		Dr/Nurse/ANM	Alive	Alive
2-413	CRF1	ANDM080	22	yes	yes	Live birth	yes	2018-04-03	Govt		Dr/Nurse/ANM	Alive	Alive
2-414	CRF1	ANDM082	26	yes	yes	Live birth	yes	2018-05-11	Govt		Dr/Nurse/ANM	Alive	Alive
2-415	CRF1	ANDM083	24	yes	yes	Live birth	yes	2018-01-06	Govt		Dr/Nurse/ANM	Alive	Alive
2-416	CRF1	ANDN084	30	yes	no	Dont know	yes	2018-04-23	Govt		Dr/Nurse/ANM	Alive	Alive
2-417	CRF1	ANDM085	23	yes	yes	Live birth	yes	2018-06-30	Govt		Dr/Nurse/ANM	Alive	Alive
2-418	CRF1	ANDM086	28	yes	no	Live birth	yes	2018-02-11	Govt		Dr/Nurse/ANM	Alive	Alive
2-419	CRF1	ANDM087	27	yes	yes	Live birth	yes	2018-03-08	Govt		Dr/Nurse/ANM	Alive	Alive
2-420	CRF1	ANDM088	27	yes	yes	Live birth	yes	2018-04-01	Govt		Dr/Nurse/ANM	Alive	Alive
2-421	CRF1	ANDM089	25	yes	yes	Live birth	yes	2018-04-05	Govt		Dr/Nurse/ANM	Alive	Alive
2-422	CRF1	ANDM090	22	yes	no	Live birth	yes	2018-04-23	Home		TBA	Alive	Alive
2-423	CRF1	ANDM091	25	yes	no	Live birth	yes	2018-07-31	Home		TBA	Alive	Alive
2-424	CRF1	ANDM092	30	yes	yes	Live birth	yes	2018-02-18	Govt		Dr/Nurse/ANM	Alive	Alive
2-425	CRF1	ANDM093	40	yes	yes	Live birth	yes	2018-01-24	Govt		Dr/Nurse/ANM	Alive	Alive
2-426	CRF1	ANDM094	23	yes	yes	Live birth	yes	2018-06-16	Govt		Dr/Nurse/ANM	Alive	Alive
2-427	CRF1	ANDM095	19	yes	yes	Live birth	yes	2018-05-05	Pvt		Dr/Nurse/ANM	Alive	Alive
2-428	CRF1	ANDM096	22	yes	yes	Live birth	yes	2018-07-02	Govt		Dr/Nurse/ANM	Alive	Alive
2-429	CRF1	ANDM097	24	yes	yes	Live birth	yes	2018-03-30	Pvt		Dr/Nurse/ANM	Alive	Alive
2-430	CRF1	ANDM098	22	yes	yes	Live birth	yes	2018-01-10	Govt		Dr/Nurse/ANM	Alive	Alive
2-431	CRF1	ANDM099	20	yes	yes	Live birth	yes	2018-01-24	Govt		Dr/Nurse/ANM	Alive	Alive
2-432	CRF1	ANDM100	26	yes	yes	Live birth	yes	2018-01-03	Pvt		Dr/Nurse/ANM	Alive	Alive
2-433	CRF1	ANDM101	26	yes	yes	Live birth	yes	2018-02-13	Govt		Dr/Nurse/ANM	Alive	Alive
2-434	CRF1	ANDM102	20	yes	no	Live birth	yes	2018-04-29	Govt		Dr/Nurse/ANM	Alive	Alive
2-435	CRF1	ANDM103	18	yes	yes	Live birth	yes	2018-05-20	Govt		Dr/Nurse/ANM	Alive	Alive
2-436	CRF1	ANDM105	20	yes	yes	Live birth	yes	2018-03-19	Govt		Dr/Nurse/ANM	Alive	Alive
2-437	CRF1	ANDM106	24	yes	yes	Live birth	yes	2018-03-15	Govt		Dr/Nurse/ANM	Alive	Alive
2-438	CRF1	ANDM107	29	yes	yes	Live birth	yes	2018-02-21	Govt		Dr/Nurse/ANM	Alive	Alive
2-439	CRF1	ANDM108	45	yes	yes	Live birth	yes	2018-01-21	Govt		Dr/Nurse/ANM	Alive	Alive
2-440	CRF1	ANDM109	23	yes	yes	Live birth	yes	2018-02-08	Home		Dr/Nurse/ANM	Alive	Alive
2-441	CRF1	ANDM110	24	yes	yes	Live birth	yes	2018-01-09	Govt		Dr/Nurse/ANM	Alive	Alive
2-442	CRF1	ANDM111	20	yes	yes	Live birth	yes	2018-04-18	Govt		Dr/Nurse/ANM	Alive	Alive
2-443	CRF1	ANDM112	35	yes	yes	Live birth	yes	2018-05-30	Govt		Dr/Nurse/ANM	Alive	Alive
2-444	CRF1	ANDM113	28	yes	yes	Live birth	yes	2018-07-16	Home		TBA	Alive	Alive
2-445	CRF1	ANDM115	26	yes	yes	Live birth	yes	2018-07-06	Govt		Dr/Nurse/ANM	Alive	Alive
2-446	CRF1	ANDM116	19	yes	yes	Live birth	yes	2018-07-23	Govt		Dr/Nurse/ANM	Alive	Alive
2-447	CRF1	ANDM117	22	yes	yes	Live birth	yes	2018-08-22	Govt		Dr/Nurse/ANM	Alive	Alive
2-448	CRF1	ANDM118	26	yes	yes	Live birth	yes	2018-07-27	Pvt		Dr/Nurse/ANM	Alive	Died
2-449	CRF1	ANDM118	26	yes	yes	Live birth	yes	2018-07-27	Pvt		Dr/Nurse/ANM	Alive	Died
2-450	CRF1	ANDM121	21	yes	yes	Live birth	yes	2017-12-21	Pvt		TBA	Alive	Alive
2-451	CRF1	ANDM122	20	yes	yes	Live birth	yes	2018-09-22	Govt		Dr/Nurse/ANM	Alive	Alive
2-452	CRF1	ANDM123	28	yes	yes	Live birth	yes	2018-08-25	Govt		Dr/Nurse/ANM	Alive	Alive
2-453	CRF1	ANDM124	31	yes	yes	Live birth	yes	2018-09-01	Home		TBA	Alive	Alive
2-454	CRF1	ANDM125	20	yes	yes	Live birth	yes	2018-10-25	Home		TBA	Alive	Alive
2-455	CRF1	ANDM126	25	yes	yes	Live birth	yes	2018-06-13	Govt		Dr/Nurse/ANM	Alive	Alive
2-456	CRF1	ANDM127	27	yes	yes	Live birth	yes	2018-09-24	Govt		Dr/Nurse/ANM	Alive	Alive
2-457	CRF1	ANDM128	24	yes	yes	Live birth	yes	2018-09-20	Home		TBA	Alive	Died
2-458	CRF1	ANDM130	20	yes	yes	Live birth	yes	2018-10-16	Govt		Dr/Nurse/ANM	Alive	Alive
2-459	CRF1	ANDM131	27	yes	yes	Live birth	yes	2018-11-27	Pvt		Dr/Nurse/ANM	Alive	Alive
2-460	CRF1	ANDM132	27	yes	yes	Live birth	yes	2018-09-11	Govt		Dr/Nurse/ANM	Alive	Alive
2-461	CRF1	ANDM134	28	yes	yes	Live birth	yes	2018-09-14	Pvt		Dr/Nurse/ANM	Alive	Alive
2-462	CRF1	ANDM135	27	yes	yes	Live birth	yes	2018-05-29	Govt		Dr/Nurse/ANM	Alive	Alive
2-463	CRF1	ANDM136	25	yes	yes	Live birth	yes	2018-06-28	Govt		Dr/Nurse/ANM	Alive	Alive
2-464	CRF1	ANDM137	23	yes	yes	Live birth	yes	2018-06-07	Govt		Dr/Nurse/ANM	Alive	Alive
2-465	CRF1	ANDM140	27	yes	yes	Live birth	yes	2018-04-27	Govt		Dr/Nurse/ANM	Alive	Alive
2-466	CRF1	ANDM143	25	yes	yes	Live birth	yes	2018-06-18	Home		TBA	Alive	Alive
2-467	CRF1	ANDM144	23	yes	yes	Live birth	yes	2018-06-05	Govt		Dr/Nurse/ANM	Alive	Alive
2-468	CRF1	ANDM146	20	yes	yes	Live birth	yes	2018-01-08	Govt		Dr/Nurse/ANM	Alive	Alive
2-469	CRF1	ANDM149	22	yes	yes	Live birth	yes	2018-08-28	Govt		Dr/Nurse/ANM	Alive	Alive
2-470	CRF1	ANDM153	25	yes	yes	Live birth	yes	2018-11-16	Govt		Dr/Nurse/ANM	Alive	Alive
2-471	CRF1	ANDM154	35	yes	yes	Live birth	yes	2018-05-18	Home		TBA	Alive	Alive
2-472	CRF1	ANDM155	27	yes	yes	Live birth	yes	2018-11-17	Govt		Dr/Nurse/ANM	Alive	Alive
2-473	CRF1	ANDM156	24	yes	yes	Live birth	yes	2018-09-19	Govt		Dr/Nurse/ANM	Alive	Alive
2-474	CRF1	ANDM157	22	yes	yes	Live birth	yes	2018-10-20	Govt		Dr/Nurse/ANM	Alive	Alive
2-475	CRF1	ANDM159	27	yes	yes	Live birth	yes	2018-11-01	Govt		Dr/Nurse/ANM	Alive	Alive
2-476	CRF1	ANDM160	26	yes	yes	Live birth	yes	2018-09-24	Home		TBA	Alive	Alive
2-477	CRF1	ANDM162	19	yes	yes	Live birth	yes	2018-08-12	Govt		Dr/Nurse/ANM	Alive	Alive
2-478	CRF1	ANDM163	24	yes	yes	Live birth	yes	2018-09-24	Govt		Dr/Nurse/ANM	Alive	Alive
2-479	CRF1	ANDM165	23	yes	yes	Live birth	yes	2018-11-03	Home		TBA	Alive	Alive
2-480	CRF1	ANDM168	27	yes	yes	Live birth	yes	2018-10-03	Govt		Dr/Nurse/ANM	Alive	Alive
2-481	CRF1	ANDM169	26	yes	yes	Live birth	yes	2018-10-03	Home		TBA	Alive	Alive
2-482	CRF1	ANDM170	23	yes	yes	Live birth	yes	2018-10-06	Govt		Dr/Nurse/ANM	Alive	Alive
2-483	CRF1	ANDM171	26	yes	yes	Live birth	yes	2018-10-14	Govt		Dr/Nurse/ANM	Alive	Alive
2-484	CRF1	ANDM172	26	yes	yes	Live birth	yes	2018-10-17	Govt		Dr/Nurse/ANM	Alive	Alive
2-485	CRF1	ANDM173	28	yes	yes	Live birth	yes	2018-11-01	Govt		Dr/Nurse/ANM	Alive	Alive
2-486	CRF1	ANDM174	26	yes	yes	Live birth	yes	2018-11-01	Govt		Dr/Nurse/ANM	Alive	Alive
2-487	CRF1	ANDM175	20	yes	yes	Live birth	yes	2018-11-02	Govt		Dr/Nurse/ANM	Alive	Alive
2-488	CRF1	ANDM176	25	yes	yes	Live birth	yes	2018-11-13	Govt		Dr/Nurse/ANM	Alive	Alive
2-489	CRF1	ANDM177	23	yes	yes	Live birth	yes	2018-11-07	Govt		Dr/Nurse/ANM	Alive	Alive
2-490	CRF1	ANDM178	27	yes	yes	Live birth	yes	2018-11-20	Govt		Dr/Nurse/ANM	Alive	Alive
2-491	CRF1	ANDM179	22	yes	no	Live birth	yes	2018-10-05	Govt		Dr/Nurse/ANM	Alive	Alive
2-492	CRF1	ANDM180	28	yes	no	Live birth	yes	2018-10-14	Govt		Dr/Nurse/ANM	Alive	Alive
2-493	CRF1	ANDM181	26	yes	no	Live birth	yes	2018-10-02	Govt		Dr/Nurse/ANM	Alive	Alive
2-494	CRF1	ANDM182	24	yes	yes	Live birth	yes	2018-10-19	Home		TBA	Alive	Alive
2-495	CRF1	ANDM183	24	yes	no	Live birth	yes	2018-10-20	Govt		Dr/Nurse/ANM	Alive	Alive
2-496	CRF1	ANDM184	35	yes	yes	Live birth	yes	2018-10-28	Govt		Dr/Nurse/ANM	Alive	Alive
2-497	CRF1	ANDM185	31	yes	yes	Live birth	yes	2018-10-11	Home		TBA	Alive	Alive
2-498	CRF1	ANDM186	28	yes	yes	Live birth	yes	2018-11-20	Govt		Dr/Nurse/ANM	Alive	Alive
2-499	CRF1	ANDM187	24	yes	yes	Live birth	yes	2018-12-24	Home		TBA	Alive	Alive
2-500	CRF1	MDKM013	28	yes	yes	Live birth	yes	2017-12-18	Govt		Dr/Nurse/ANM	Alive	Alive
2-501	CRF1	MDKM014	32	yes	yes	Live birth	yes	2018-01-13	Govt		Dr/Nurse/ANM	Alive	Alive
2-502	CRF1	MDKM015	32	yes	no	Live birth	yes	2018-03-06	Govt		Dr/Nurse/ANM	Alive	Alive
2-503	CRF1	MDKM016	26	yes	yes	Live birth	yes	2018-01-07	Govt		Dr/Nurse/ANM	Alive	Alive
2-504	CRF1	MDKM017	22	yes	yes	Live birth	yes	2017-12-27	Govt		Dr/Nurse/ANM	Alive	Alive
2-505	CRF1	MDKM018	22	yes	yes	Live birth	yes	2018-02-12	Govt		Dr/Nurse/ANM	Alive	Alive
2-506	CRF1	MDKM020	19	yes	yes	Live birth	yes	2018-04-22	Govt		Dr/Nurse/ANM	Alive	Alive
2-507	CRF1	MDKM021	22	yes	yes	Live birth	yes	2018-03-13	Govt		Dr/Nurse/ANM	Alive	Alive
2-508	CRF1	MDKM024	25	yes	no	Live birth	yes	2018-04-06	Govt		Dr/Nurse/ANM	Alive	Alive
2-509	CRF1	MDKM025	29	yes	no	Live birth	yes	2017-12-28	Pvt		Dr/Nurse/ANM	Alive	Alive
2-510	CRF1	MDKM026	27	yes	yes	Live birth	yes	2018-01-02	Govt		Dr/Nurse/ANM	Alive	Alive
2-511	CRF1	MDKM027	31	yes	yes	Live birth	yes	2018-02-09	Govt		Dr/Nurse/ANM	Alive	Alive
2-512	CRF1	MDKM028	27	yes	no	Live birth	yes	2018-05-04	Govt		Dr/Nurse/ANM	Alive	Alive
2-513	CRF1	MDKM029	29	yes	no	Live birth	yes	2018-02-16	Govt		Dr/Nurse/ANM	Alive	Alive
2-514	CRF1	MDKM031	27	yes	no	Live birth	yes	2018-07-18	Govt		Dr/Nurse/ANM	Alive	Alive
2-515	CRF1	MDKM032	28	yes	yes	Live birth	yes	2018-07-22	Govt		Dr/Nurse/ANM	Alive	Alive
2-516	CRF1	MDKM033	20	yes	no	Live birth	yes	2018-02-08	Pvt		Dr/Nurse/ANM	Alive	Alive
2-517	CRF1	MDKM034	25	yes	yes	Live birth	yes	2018-07-08	Govt		Dr/Nurse/ANM	Alive	Alive
2-518	CRF1	MDKM036	28	yes	yes	Live birth	yes	2018-07-13	Govt		Dr/Nurse/ANM	Alive	Alive
2-519	CRF1	MDKM037	23	yes	yes	Live birth	yes	2018-05-03	Govt		Dr/Nurse/ANM	Alive	Alive
2-520	CRF1	MDKM038	25	yes	yes	Live birth	yes	2018-04-21	Govt		Dr/Nurse/ANM	Alive	Alive
2-521	CRF1	MDKM041	28	yes	yes	Live birth	yes	2018-09-03	Govt		Dr/Nurse/ANM	Alive	Alive
2-522	CRF1	MDKM042	30	yes	yes	Live birth	yes	2018-10-24	Govt		Dr/Nurse/ANM	Alive	Alive
2-523	CRF1	MDKM043	35	yes	yes	Live birth	yes	2018-07-27	Govt		Dr/Nurse/ANM	Alive	Alive
2-524	CRF1	MDKM044	20	yes	yes	Live birth	yes	2018-08-23	Govt		Dr/Nurse/ANM	Alive	Alive
2-525	CRF1	MDKM045	25	yes	yes	Live birth	yes	2018-07-22	Govt		Dr/Nurse/ANM	Alive	Alive
2-526	CRF1	MDKM046	20	yes	yes	Live birth	yes	2018-12-13	Govt		Dr/Nurse/ANM	Alive	Alive
2-527	CRF1	MDKM047	19	yes	yes	Live birth	yes	2018-11-04	Govt		Dr/Nurse/ANM	Alive	Alive
2-528	CRF1	MDKM048	22	yes	yes	Live birth	yes	2018-08-10	Govt		Dr/Nurse/ANM	Alive	Alive
2-529	CRF1	MDKM049	28	yes	yes	Live birth	yes	2018-10-03	Govt		Dr/Nurse/ANM	Alive	Alive
2-530	CRF1	MDKM050	23	yes	yes	Live birth	yes	2018-09-17	Govt		Dr/Nurse/ANM	Alive	Alive
2-531	CRF1	MDKM051	22	yes	yes	Live birth	yes	2018-08-15	Home		TBA	Alive	Alive
2-532	CRF1	MDKM052	24	yes	yes	Live birth	yes	2018-08-10	Govt		Dr/Nurse/ANM	Alive	Alive
2-533	CRF1	MDKM054	35	yes	yes	Live birth	yes	2018-09-25	Govt		Dr/Nurse/ANM	Alive	Alive
2-534	CRF1	MDKM055	25	yes	yes	Live birth	yes	2018-09-23	Home		TBA	Alive	Alive
2-535	CRF1	MDKM056	18	yes	yes	Live birth	yes	2018-07-28	Govt		TBA	Alive	Alive
2-536	CRF1	MDKM057	31	yes	yes	Live birth	yes	2018-08-05	Govt		Dr/Nurse/ANM	Alive	Alive
2-537	CRF1	MDKM058	30	yes	yes	Live birth	yes	2018-10-11	Govt		Dr/Nurse/ANM	Alive	Alive
2-538	CRF1	MDKM059	20	yes	yes	Live birth	yes	2018-11-02	Govt		Dr/Nurse/ANM	Alive	Alive
2-539	CRF1	MDKM060	18	yes	yes	Live birth	yes	2018-10-28	Pvt		Dr/Nurse/ANM	Alive	Alive
2-540	CRF1	MDKM061	25	yes	yes	Live birth	yes	2018-10-23	Govt		Dr/Nurse/ANM	Alive	Alive
2-541	CRF1	MDKM062	20	yes	yes	Live birth	yes	2018-07-16	Govt		Dr/Nurse/ANM	Alive	Alive
2-542	CRF1	MDKM063	25	yes	yes	Live birth	yes	2018-12-13	Govt		Dr/Nurse/ANM	Alive	Alive
2-543	CRF1	MDKM064	32	yes	yes	Live birth	yes	2018-07-11	Govt		Dr/Nurse/ANM	Alive	Alive
2-544	CRF1	MDKM065	26	yes	yes	Live birth	yes	2018-11-09	Govt		Dr/Nurse/ANM	Alive	Alive
2-545	CRF1	MDKM068	18	yes	yes	Live birth	yes	2018-12-22	Govt		Dr/Nurse/ANM	Alive	Alive
2-546	CRF1	MDKM070	25	yes	yes	Live birth	yes	2018-10-03	Govt		Dr/Nurse/ANM	Alive	Alive
2-547	CRF1	MDKM072	25	yes	yes	Live birth	yes	2018-10-27	Home		TBA	Alive	Alive
2-548	CRF1	MDKM073	38	yes	yes	Live birth	yes	2018-10-11	Pvt		Dr/Nurse/ANM	Alive	Alive
2-549	CRF1	MDKM074	22	yes	yes	Live birth	yes	2018-10-06	Pvt		Dr/Nurse/ANM	Alive	Alive
2-550	CRF1	MDKM077	19	yes	yes	Live birth	yes	2018-10-19	Govt		Dr/Nurse/ANM	Alive	Alive
2-551	CRF1	MDKM080	24	yes	yes	Live birth	yes	2018-11-12	Govt		Dr/Nurse/ANM	Alive	Alive
2-552	CRF1	RNKM008	24	yes	yes	Live birth	yes	2018-03-05	Pvt		Dr/Nurse/ANM	Alive	Alive
2-553	CRF1	RNKM009	22	yes	yes	Live birth	yes	2018-03-21	Govt		Dr/Nurse/ANM	Alive	Alive
2-554	CRF1	RNKM010	23	yes	yes	Live birth	yes	2018-06-05	Govt		Dr/Nurse/ANM	Alive	Alive
2-555	CRF1	RNKM012	21	yes	yes	Live birth	yes	2018-06-13	Govt		Dr/Nurse/ANM	Alive	Alive
2-556	CRF1	RNKM013	26	yes	no	Live birth	yes	2018-03-21	Pvt		Dr/Nurse/ANM	Alive	Alive
2-557	CRF1	RNKM014	25	yes	yes	Live birth	yes	2018-01-06	Govt		Dr/Nurse/ANM	Alive	Alive
2-558	CRF1	RNKM015	21	yes	yes	Live birth	yes	2018-03-10	Pvt		Dr/Nurse/ANM	Alive	Alive
2-559	CRF1	RNKM016	19	yes	yes	Live birth	yes	2017-11-20	Pvt		Dr/Nurse/ANM	Alive	Alive
2-560	CRF1	RNKM017	25	yes	yes	Live birth	yes	2017-12-17	Pvt		Dr/Nurse/ANM	Alive	Alive
2-561	CRF1	RNKM018	22	yes	yes	Live birth	yes	2018-05-14	Govt		Dr/Nurse/ANM	Alive	Alive
2-562	CRF1	RNKM020	26	yes	yes	Live birth	yes	2018-02-04	Govt		Dr/Nurse/ANM	Alive	Alive
2-563	CRF1	RNKM021	22	yes	yes	Live birth	yes	2018-07-01	Pvt		Dr/Nurse/ANM	Alive	Alive
2-564	CRF1	RNKM022	23	yes	yes	Live birth	yes	2018-10-10	Govt		Dr/Nurse/ANM	Alive	Alive
2-565	CRF1	RNKM023	26	yes	yes	Live birth	yes	2018-07-17	Govt		Dr/Nurse/ANM	Alive	Alive
2-566	CRF1	RNKM024	21	yes	yes	Live birth	yes	2018-08-11	Govt		Dr/Nurse/ANM	Alive	Alive
2-567	CRF1	RNKM025	26	yes	yes	Live birth	yes	2018-09-04	Govt		Dr/Nurse/ANM	Alive	Alive
2-568	CRF1	RNKM026	21	yes	yes	Live birth	yes	2018-08-28	Govt		Dr/Nurse/ANM	Alive	Alive
2-569	CRF1	RNKM027	25	yes	yes	Live birth	yes	2018-08-22	Pvt		Dr/Nurse/ANM	Alive	Alive
2-570	CRF1	RNKM028	19	yes	yes	Live birth	yes	2018-10-08	Pvt		Dr/Nurse/ANM	Alive	Alive
2-571	CRF1	RNKM029	23	yes	yes	Live birth	yes	2018-07-15	Pvt		Dr/Nurse/ANM	Alive	Alive
2-572	CRF1	RNKM030	21	yes	yes	Live birth	yes	2018-10-04	Pvt		Dr/Nurse/ANM	Alive	Alive
2-573	CRF1	RNKM031	25	yes	yes	Live birth	yes	2018-11-07	Govt		Dr/Nurse/ANM	Alive	Alive
2-574	CRF1	RNKM032	22	yes	yes	Live birth	yes	2018-10-27	Govt		Dr/Nurse/ANM	Alive	Alive
2-575	CRF1	RNKM033	20	yes	yes	Live birth	yes	2018-10-14	Govt		Dr/Nurse/ANM	Alive	Alive
2-576	CRF1	RNKM034	25	yes	yes	Live birth	yes	2018-10-15	Govt		Dr/Nurse/ANM	Alive	Alive
2-577	CRF1	RNKM036	26	yes	yes	Live birth	yes	2018-12-20	Govt		Dr/Nurse/ANM	Alive	Alive
2-578	CRF1	RNKM037	26	yes	yes	Live birth	yes	2018-11-07	Govt		Dr/Nurse/ANM	Alive	Alive
2-579	CRF1	RNKM038	23	yes	yes	Live birth	yes	2018-12-16	Govt		Dr/Nurse/ANM	Alive	Alive
2-580	CRF1	RNKM039	22	yes	yes	Live birth	yes	2018-12-16	Govt		Dr/Nurse/ANM	Alive	Alive
2-581	CRF1	RNKM040	37	yes	yes	Live birth	yes	2018-09-05	Govt		Dr/Nurse/ANM	Alive	Alive
2-582	CRF1	RNKM041	28	yes	yes	Live birth	yes	2018-11-13	Govt		Dr/Nurse/ANM	Alive	Alive
2-583	CRF1	RNKM042	28	yes	yes	Live birth	yes	2018-11-26	Govt		Dr/Nurse/ANM	Alive	Alive
2-584	CRF1	RNKM043	24	yes	yes	Live birth	yes	2018-12-29	Govt		Dr/Nurse/ANM	Alive	Alive
2-585	CRF1	GPRM018	24	yes	yes	Live birth	yes	2018-05-23	Govt		Dr/Nurse/ANM	Alive	Alive
2-586	CRF1	GPRM021	33	yes	yes	Live birth	yes	2018-01-21	Home		TBA	Alive	Alive
2-587	CRF1	GPRM023	30	yes	yes	Live birth	yes	2018-03-12	Govt		Dr/Nurse/ANM	Alive	Alive
2-588	CRF1	GPRM024	20	yes	yes	Live birth	yes	2018-01-01	Govt		Dr/Nurse/ANM	Alive	Alive
2-589	CRF1	GPRM025	24	yes	yes	Live birth	yes	2018-01-03	Govt		Dr/Nurse/ANM	Alive	Alive
2-590	CRF1	GPRM026	20	yes	no	Live birth	yes	2017-12-20	Home		TBA	Alive	Alive
2-591	CRF1	GPRM027	24	yes	no	Live birth	yes	2018-07-13	Home		TBA	Alive	Alive
2-592	CRF1	GPRM028	27	yes	yes	Live birth	yes	2018-07-21	Govt		Dr/Nurse/ANM	Alive	Alive
2-593	CRF1	GPRM031	27	yes	yes	Live birth	yes	2018-06-14	Govt		Dr/Nurse/ANM	Alive	Alive
2-594	CRF1	GPRM032	25	yes	no	Live birth	yes	2018-01-03	Pvt		Dr/Nurse/ANM	Alive	Alive
2-595	CRF1	GPRM033	26	yes	no	Live birth	yes	2017-12-18	Govt		Dr/Nurse/ANM	Alive	Alive
2-596	CRF1	GPRM036	27	yes	yes	Live birth	yes	2018-03-06	Home		TBA	Alive	Alive
2-597	CRF1	GPRM037	30	yes	yes	Live birth	yes	2018-03-13	Govt		Dr/Nurse/ANM	Alive	Alive
2-598	CRF1	GPRM038	30	yes	yes	Live birth	yes	2018-05-28	Govt		Dr/Nurse/ANM	Alive	Alive
2-599	CRF1	GPRM039	28	yes	yes	Live birth	yes	2018-07-03	Govt		Dr/Nurse/ANM	Alive	Alive
2-600	CRF1	GPRM040	26	yes	yes	Live birth	yes	2018-04-22	Govt		Dr/Nurse/ANM	Alive	Alive
2-601	CRF1	GPRM041	24	yes	yes	Live birth	yes	2018-01-24	Govt		Dr/Nurse/ANM	Alive	Alive
2-602	CRF1	GPRM042	24	yes	yes	Live birth	yes	2018-01-18	Govt		Dr/Nurse/ANM	Alive	Alive
2-603	CRF1	GPRM044	25	yes	yes	Live birth	yes	2018-01-24	Govt		Dr/Nurse/ANM	Alive	Alive
2-604	CRF1	GPRM045	29	yes	yes	Live birth	yes	2018-06-08	Govt		Dr/Nurse/ANM	Alive	Alive
2-605	CRF1	GPRM046	27	yes	yes	Live birth	yes	2017-12-20	Govt		Dr/Nurse/ANM	Alive	Alive
2-606	CRF1	GPRM047	25	yes	yes	Live birth	yes	2018-02-08	Govt		Dr/Nurse/ANM	Alive	Alive
2-607	CRF1	GPRM048	28	yes	no	Live birth	yes	2018-03-26	Govt		Dr/Nurse/ANM	Alive	Alive
2-608	CRF1	GPRM049	22	yes	yes	Live birth	yes	2018-01-13	Govt		Dr/Nurse/ANM	Alive	Alive
2-609	CRF1	GPRM050	28	yes	yes	Live birth	yes	2018-04-08	Govt		Dr/Nurse/ANM	Alive	Alive
2-610	CRF1	GPRM051	32	yes	yes	Live birth	yes	2018-02-08	Govt		Dr/Nurse/ANM	Alive	Alive
2-611	CRF1	GPRM053	20	yes	yes	Live birth	yes	2018-07-11	Govt		Dr/Nurse/ANM	Alive	Alive
2-612	CRF1	GPRM054	20	yes	yes	Live birth	yes	2018-05-15	Govt		Dr/Nurse/ANM	Alive	Alive
2-613	CRF1	GPRM055	28	yes	no	Live birth	yes	2018-03-11	Govt		Dr/Nurse/ANM	Alive	Alive
2-614	CRF1	GPRM056	25	yes	yes	Live birth	yes	2018-06-20	Home		TBA	Alive	Alive
2-615	CRF1	GPRM057	25	yes	no	Live birth	yes	2018-04-11	Govt		Dr/Nurse/ANM	Alive	Alive
2-616	CRF1	GPRM059	29	yes	yes	Live birth	yes	2017-12-29	Home		TBA	Alive	Alive
2-617	CRF1	GPRM060	21	yes	no	Live birth	yes	2018-01-18	Govt		Dr/Nurse/ANM	Alive	Alive
2-618	CRF1	GPRM061	30	yes	no	Live birth	yes	2018-02-21	Govt		Dr/Nurse/ANM	Alive	Alive
2-619	CRF1	GPRM062	30	yes	no	Live birth	yes	2018-02-14	Pvt		Dr/Nurse/ANM	Alive	Alive
2-620	CRF1	GPRM063	23	yes	yes	Live birth	yes	2018-02-01	Govt		Dr/Nurse/ANM	Alive	Alive
2-621	CRF1	GPRM064	28	yes	yes	Live birth	yes	2018-07-24	Pvt		Dr/Nurse/ANM	Alive	Alive
2-622	CRF1	GPRM065	25	yes	yes	Live birth	yes	2018-06-21	Pvt		Dr/Nurse/ANM	Alive	Alive
2-623	CRF1	GPRM066	25	yes	yes	Live birth	yes	2018-05-15	Govt		Dr/Nurse/ANM	Alive	Alive
2-624	CRF1	GPRM067	28	yes	yes	Live birth	yes	2018-01-28	Home		TBA	Alive	Alive
2-625	CRF1	GPRM068	31	yes	no	Live birth	yes	2018-03-17	Govt		Dr/Nurse/ANM	Alive	Alive
2-626	CRF1	GPRM070	30	yes	yes	Live birth	yes	2018-03-20	Pvt		Dr/Nurse/ANM	Alive	Alive
2-627	CRF1	GPRM071	28	yes	no	Live birth	yes	2018-01-05	Govt		Dr/Nurse/ANM	Alive	Alive
2-628	CRF1	GPRM072	26	yes	yes	Live birth	yes	2018-01-07	Govt		Dr/Nurse/ANM	Alive	Alive
2-629	CRF1	GPRM073	20	yes	yes	Live birth	yes	2018-05-25	Govt		Dr/Nurse/ANM	Alive	Alive
2-630	CRF1	GPRM074	22	yes	yes	Live birth	yes	2018-04-19	Govt		Dr/Nurse/ANM	Alive	Alive
2-631	CRF1	GPRM075	28	yes	yes	Live birth	yes	2018-03-24	Govt		Dr/Nurse/ANM	Alive	Alive
2-632	CRF1	GPRM076	28	yes	yes	Live birth	yes	2018-07-10	Govt		Dr/Nurse/ANM	Alive	Alive
2-633	CRF1	GPRM077	25	yes	yes	Live birth	yes	2018-07-01	Govt		Dr/Nurse/ANM	Alive	Alive
2-634	CRF1	GPRM078	24	yes	yes	Live birth	yes	2018-07-08	Govt		Dr/Nurse/ANM	Alive	Alive
2-635	CRF1	GPRM079	30	yes	yes	Live birth	yes	2018-05-21	Govt		Dr/Nurse/ANM	Alive	Alive
2-636	CRF1	GPRM080	27	yes	yes	Live birth	yes	2018-03-13	Pvt		Dr/Nurse/ANM	Alive	Alive
2-637	CRF1	GPRM081	20	yes	yes	Live birth	yes	2018-04-02	Home		TBA	Alive	Alive
2-638	CRF1	GPRM082	30	yes	yes	Live birth	yes	2018-04-20	Govt		Dr/Nurse/ANM	Alive	Alive
2-639	CRF1	GPRM083	27	yes	yes	Live birth	yes	2018-03-14	Govt		Dr/Nurse/ANM	Alive	Alive
2-640	CRF1	GPRM084	23	yes	yes	Live birth	yes	2018-05-10	Govt		Dr/Nurse/ANM	Alive	Alive
2-641	CRF1	GPRM085	28	yes	yes	Live birth	yes	2018-04-28	Home		Dr/Nurse/ANM	Alive	Alive
2-642	CRF1	GPRM087	28	yes	yes	Live birth	yes	2018-07-16	Govt		Dr/Nurse/ANM	Alive	Alive
2-643	CRF1	GPRM088	21	yes	yes	Live birth	yes	2018-06-21	Govt		Dr/Nurse/ANM	Alive	Alive
2-644	CRF1	GPRM089	20	yes	yes	Live birth	yes	2018-05-25	Govt		Dr/Nurse/ANM	Alive	Alive
2-645	CRF1	GPRM090	31	yes	yes	Live birth	yes	2018-07-27	Govt		Dr/Nurse/ANM	Alive	Alive
2-646	CRF1	GPRM091	28	yes	yes	Live birth	yes	2018-08-26	Home		TBA	Alive	Alive
2-647	CRF1	GPRM092	21	yes	yes	Live birth	yes	2018-10-17	Govt		Dr/Nurse/ANM	Alive	Alive
2-648	CRF1	GPRM093	30	yes	yes	Live birth	yes	2018-07-24	Govt		Dr/Nurse/ANM	Alive	Alive
2-649	CRF1	GPRM095	22	yes	yes	Live birth	yes	2018-03-01	Home		TBA	Alive	Alive
2-650	CRF1	GPRM097	28	yes	yes	Live birth	yes	2018-03-30	Govt		Dr/Nurse/ANM	Alive	Alive
2-651	CRF1	GPRM098	27	yes	yes	Live birth	yes	2018-04-26	Govt		Dr/Nurse/ANM	Alive	Alive
2-652	CRF1	GPRM099	26	yes	yes	Live birth	yes	2018-04-12	Govt		Dr/Nurse/ANM	Alive	Alive
2-653	CRF1	GPRM100	32	yes	yes	Live birth	yes	2018-04-04	Govt		Dr/Nurse/ANM	Alive	Alive
2-654	CRF1	GPRM102	28	yes	yes	Live birth	yes	2018-05-17	Govt		Dr/Nurse/ANM	Alive	Alive
2-655	CRF1	GPRM103	20	yes	yes	Live birth	yes	2018-03-07	Govt		Dr/Nurse/ANM	Alive	Alive
2-656	CRF1	GPRM104	33	yes	yes	Live birth	yes	2018-06-09	Govt		Dr/Nurse/ANM	Alive	Alive
2-657	CRF1	GPRM105	38	yes	yes	Live birth	yes	2018-02-01	Home		TBA	Alive	Alive
2-658	CRF1	GPRM106	38	yes	yes	Live birth	yes	2018-07-25	Govt		Dr/Nurse/ANM	Alive	Alive
2-659	CRF1	GPRM108	20	yes	no	Live birth	yes	2018-06-09	Govt		Dr/Nurse/ANM	Alive	Alive
2-660	CRF1	GPRM111	28	yes	yes	Live birth	yes	2017-12-16	Home		Dr/Nurse/ANM	Alive	Alive
2-661	CRF1	GPRM113	24	yes	yes	Live birth	yes	2018-02-09	Govt		Dr/Nurse/ANM	Alive	Alive
2-662	CRF1	GPRM115	27	yes	yes	Live birth	yes	2018-07-27	Govt		Dr/Nurse/ANM	Alive	Alive
2-663	CRF1	GPRM116	20	yes	yes	Live birth	yes	2018-07-18	Govt		Dr/Nurse/ANM	Alive	Alive
2-664	CRF1	GPRM117	30	yes	yes	Live birth	yes	2018-08-15	Govt		Dr/Nurse/ANM	Alive	Alive
2-665	CRF1	GPRM118	24	yes	yes	Live birth	yes	2018-08-14	Govt		Dr/Nurse/ANM	Alive	Alive
2-666	CRF1	GPRM119	45	yes	yes	Live birth	yes	2018-07-24	Govt		Dr/Nurse/ANM	Alive	Alive
2-667	CRF1	GPRM120	30	yes	yes	Live birth	yes	2018-08-10	Govt		Dr/Nurse/ANM	Alive	Alive
2-668	CRF1	GPRM121	20	yes	yes	Live birth	yes	2018-08-08	Govt		Dr/Nurse/ANM	Alive	Alive
2-669	CRF1	GPRM123	24	yes	yes	Live birth	yes	2018-08-25	Govt		Dr/Nurse/ANM	Alive	Alive
2-670	CRF1	GPRM126	27	yes	yes	Live birth	yes	2018-08-17	Govt		Dr/Nurse/ANM	Alive	Alive
2-671	CRF1	GPRM127	24	yes	yes	Live birth	yes	2018-08-02	Govt		Dr/Nurse/ANM	Alive	Alive
2-672	CRF1	GPRM128	29	yes	yes	Live birth	yes	2018-08-16	Govt		Dr/Nurse/ANM	Alive	Alive
2-673	CRF1	GPRM129	25	yes	yes	Live birth	yes	2018-08-28	Govt		Dr/Nurse/ANM	Alive	Alive
2-674	CRF1	GPRM130	24	yes	yes	Live birth	yes	2018-09-27	Govt		Dr/Nurse/ANM	Alive	Alive
2-675	CRF1	GPRM132	22	yes	yes	Live birth	yes	2018-09-06	Govt		Dr/Nurse/ANM	Alive	Alive
2-676	CRF1	GPRM133	29	yes	yes	Live birth	yes	2018-09-17	Govt		Dr/Nurse/ANM	Alive	Alive
2-677	CRF1	GPRM134	30	yes	yes	Live birth	yes	2018-07-03	Govt		Dr/Nurse/ANM	Alive	Alive
2-678	CRF1	GPRM135	31	yes	yes	Live birth	yes	2018-08-23	Govt		Dr/Nurse/ANM	Alive	Alive
2-679	CRF1	GPRM136	28	yes	yes	Live birth	yes	2018-10-01	Home		TBA	Alive	Alive
2-680	CRF1	GPRM137	22	yes	yes	Live birth	yes	2018-09-30	Govt		Dr/Nurse/ANM	Alive	Alive
2-681	CRF1	GPRM138	30	yes	yes	Live birth	yes	2018-08-07	Pvt		Dr/Nurse/ANM	Alive	Alive
2-682	CRF1	GPRM139	18	yes	yes	Live birth	yes	2018-09-21	Govt		Dr/Nurse/ANM	Alive	Alive
2-683	CRF1	GPRM140	19	yes	yes	Live birth	yes	2018-11-02	Govt		Dr/Nurse/ANM	Alive	Alive
2-684	CRF1	GPRM142	19	yes	yes	Live birth	yes	2018-11-11	Govt		Dr/Nurse/ANM	Alive	Alive
2-685	CRF1	GPRM146	26	yes	yes	Live birth	yes	2018-11-14	Govt		Dr/Nurse/ANM	Alive	Alive
2-686	CRF1	GPRM148	28	yes	yes	Live birth	yes	2018-12-21	Govt		Dr/Nurse/ANM	Alive	Alive
2-687	CRF1	GPRM149	24	yes	yes	Live birth	yes	2018-10-27	Govt		Dr/Nurse/ANM	Alive	Alive
2-688	CRF1	GPRM150	30	yes	yes	Live birth	yes	2018-09-08	Govt		Dr/Nurse/ANM	Alive	Alive
2-689	CRF1	GPRM151	30	yes	yes	Live birth	yes	2018-11-09	Govt		Dr/Nurse/ANM	Alive	Alive
2-690	CRF1	GPRM152	32	yes	yes	Live birth	yes	2018-08-23	Govt		Dr/Nurse/ANM	Alive	Alive
2-691	CRF1	GPRM153	20	yes	yes	Live birth	yes	2018-11-21	Govt		Dr/Nurse/ANM	Alive	Alive
2-692	CRF1	GPRM154	20	yes	yes	Live birth	yes	2018-11-25	Pvt		Dr/Nurse/ANM	Alive	Alive
2-693	CRF1	GPRM156	27	yes	yes	Live birth	yes	2018-10-16	Govt		Dr/Nurse/ANM	Alive	Alive
2-694	CRF1	GPRM158	20	yes	yes	Live birth	yes	2018-10-13	Govt		Dr/Nurse/ANM	Alive	Alive
2-695	CRF1	GPRM161	20	yes	yes	Live birth	yes	2018-12-19	Govt		Dr/Nurse/ANM	Alive	Alive
2-696	CRF1	GPRM163	36	yes	yes	Live birth	yes	2018-11-28	Govt		Dr/Nurse/ANM	Alive	Alive
2-697	CRF1	GPRM164	29	yes	yes	Live birth	yes	2018-11-12	Govt		Dr/Nurse/ANM	Alive	Alive
2-698	CRF1	GPRM166	27	yes	yes	Live birth	yes	2018-11-27	Govt		Dr/Nurse/ANM	Alive	Alive
2-699	CRF1	GPRM167	27	yes	yes	Live birth	yes	2018-12-22	Govt		Dr/Nurse/ANM	Alive	Alive
2-700	CRF1	GPRM168	31	yes	yes	Live birth	yes	2018-12-08	Govt		Dr/Nurse/ANM	Alive	Alive
2-701	CRF1	GPRM170	27	yes	yes	Live birth	yes	2018-11-12	Govt		Dr/Nurse/ANM	Alive	Alive
2-702	CRF1	GPRM171	20	yes	yes	Live birth	yes	2018-11-06	Govt		Dr/Nurse/ANM	Alive	Alive
2-703	CRF1	GPRM174	27	yes	yes	Live birth	yes	2018-10-12	Govt		Dr/Nurse/ANM	Alive	Alive
2-704	CRF1	GPRM177	30	yes	yes	Live birth	yes	2018-12-28	Govt		Dr/Nurse/ANM	Alive	Alive
2-705	CRF1	GPRM180	24	yes	yes	Live birth	yes	2018-07-03	Govt		Dr/Nurse/ANM	Alive	Alive
2-706	CRF1	GPRM181	26	yes	yes	Live birth	yes	2018-08-07	Govt		Dr/Nurse/ANM	Alive	Alive
2-707	CRF1	GPRM182	22	yes	yes	Live birth	yes	2018-08-07	Govt		Dr/Nurse/ANM	Alive	Alive
2-708	CRF1	GPRM183	28	yes	yes	Live birth	yes	2018-09-17	Govt		Dr/Nurse/ANM	Alive	Alive
2-709	CRF1	GPRM193	27	yes	yes	Live birth	yes	2018-10-03	Govt		Dr/Nurse/ANM	Alive	Alive
2-710	CRF1	GPRM197	28	yes	yes	Live birth	yes	2018-11-22	Govt		Dr/Nurse/ANM	Alive	Alive
2-711	CRF1	GPRM206	27	yes	yes	Live birth	yes	2018-11-05	Govt		Dr/Nurse/ANM	Alive	Alive
2-712	CRF1	GPRM207	25	yes	yes	Live birth	yes	2018-11-05	Home		TBA	Alive	Alive
2-713	CRF1	GPRM208	26	yes	yes	Live birth	yes	2018-11-02	Govt		Dr/Nurse/ANM	Alive	Alive
2-714	CRF1	GPRM209	28	yes	yes	Live birth	yes	2018-11-03	Govt		Dr/Nurse/ANM	Alive	Alive
2-715	CRF1	GPRM210	24	yes	yes	Live birth	yes	2018-11-11	Govt		Dr/Nurse/ANM	Alive	Alive
2-716	CRF1	GPRM211	27	yes	yes	Live birth	yes	2018-11-13	Govt		Dr/Nurse/ANM	Alive	Alive
2-717	CRF1	GPRM212	24	yes	yes	Live birth	yes	2018-11-21	Govt		Dr/Nurse/ANM	Alive	Alive
3-1	CRF1	BCRM056	23	yes	no	Live birth	yes	2018-02-19	Pvt		Dr/Nurse/ANM	Alive	Alive
3-2	CRF1	BCRM057	26	yes	no	Live birth	yes	2018-01-05	Govt		Dr/Nurse/ANM	Alive	Alive
3-3	CRF1	BCRM062	23	yes	yes	Live birth	yes	2018-02-02	Pvt		Dr/Nurse/ANM	Alive	Alive
3-4	CRF1	BCRM064	24	yes	yes	Live birth	yes	2018-01-10	Govt		Dr/Nurse/ANM	Alive	Alive
3-5	CRF1	BCRM065	28	yes	yes	Live birth	yes	2018-05-17	Govt		Dr/Nurse/ANM	Alive	Alive
3-6	CRF1	BCRM067	20	yes	no	Live birth	yes	2018-01-22	Govt		Dr/Nurse/ANM	Alive	Alive
3-7	CRF1	BCRM068	23	yes	no	Live birth	yes	2018-04-15	Govt		Dr/Nurse/ANM	Alive	Alive
3-8	CRF1	BCRM070	26	yes	no	Live birth	yes	2018-02-03	Pvt		Dr/Nurse/ANM	Alive	Alive
3-9	CRF1	BCRM071	20	yes	no	Live birth	yes	2018-03-07	Govt		Dr/Nurse/ANM	Alive	Alive
3-10	CRF1	BCRM073	29	yes	yes	Live birth	yes	2018-01-06	Govt		Dr/Nurse/ANM	Alive	Alive
3-11	CRF1	BCRM076	26	yes	yes	Live birth	yes	2018-01-03	Home		TBA	Alive	Alive
3-12	CRF1	BCRM077	24	yes	yes	Live birth	yes	2018-03-16	Pvt		Dr/Nurse/ANM	Alive	Alive
3-13	CRF1	BCRM079	20	yes	no	Live birth	yes	2018-01-28	Pvt		Dr/Nurse/ANM	Alive	Alive
3-15	CRF1	BCRM086	22	yes	yes	Live birth	yes	2017-12-16	Govt		Dr/Nurse/ANM	Alive	Alive
3-16	CRF1	BCRM087	23	yes	no	Live birth	yes	2018-04-08	Govt		Dr/Nurse/ANM	Alive	Alive
3-17	CRF1	BCRM088	21	yes	no	Live birth	yes	2018-02-25	Home		TBA	Alive	Alive
3-18	CRF1	BCRM090	26	yes	no	Live birth	yes	2018-03-12	Govt		Dr/Nurse/ANM	Alive	Alive
3-19	CRF1	BCRM091	26	yes	yes	Live birth	yes	2018-03-04	Govt		Dr/Nurse/ANM	Alive	Alive
3-20	CRF1	BCRM092	20	yes	no	Live birth	yes	2018-04-05	Pvt		Dr/Nurse/ANM	Alive	Alive
3-21	CRF1	BCRM094	24	yes	no	Live birth	yes	2018-01-08	Pvt		Dr/Nurse/ANM	Alive	Alive
3-22	CRF1	BCRM095	25	yes	no	Live birth	yes	2018-04-11	Govt		Dr/Nurse/ANM	Alive	Alive
3-23	CRF1	BCRM099	29	yes	yes	Live birth	yes	2018-01-27	Govt		Dr/Nurse/ANM	Alive	Alive
3-24	CRF1	BCRM100	20	yes	no	Live birth	yes	2018-05-13	Govt		Dr/Nurse/ANM	Alive	Alive
3-25	CRF1	BCRM101	23	yes	yes	Live birth	yes	2018-02-10	Pvt		Dr/Nurse/ANM	Alive	Died
3-26	CRF1	BCRM107	22	yes	no	Live birth	yes	2018-01-02	Pvt		Dr/Nurse/ANM	Alive	Alive
3-27	CRF1	BCRM109	19	yes	no	Live birth	yes	2018-02-18	Govt		Dr/Nurse/ANM	Alive	Alive
3-28	CRF1	BCRM111	25	yes	no	Live birth	yes	2018-03-13	Pvt		Dr/Nurse/ANM	Alive	Alive
3-29	CRF1	BCRM112	22	yes	no	Live birth	yes	2018-03-24	Govt		Dr/Nurse/ANM	Alive	Alive
3-30	CRF1	BCRM114	21	yes	yes	Live birth	yes	2018-03-13	Govt		Dr/Nurse/ANM	Alive	Alive
3-31	CRF1	BCRM116	19	yes	no	Live birth	yes	2018-02-12	Pvt		Dr/Nurse/ANM	Alive	Alive
3-32	CRF1	BCRM117	27	yes	no	Live birth	yes	2018-01-28	Pvt		Dr/Nurse/ANM	Alive	Alive
3-33	CRF1	BCRM119	25	yes	no	Live birth	yes	2018-04-22	Pvt		Dr/Nurse/ANM	Alive	Alive
3-34	CRF1	BCRM121	20	yes	no	Live birth	yes	2018-01-17	Govt		Dr/Nurse/ANM	Alive	Alive
3-35	CRF1	BCRM122	20	yes	no	Live birth	yes	2018-05-01	Pvt		Dr/Nurse/ANM	Alive	Alive
3-36	CRF1	BCRM127	28	yes	no	Live birth	yes	2018-02-09	Pvt		Dr/Nurse/ANM	Alive	Alive
3-37	CRF1	BCRM130	23	yes	no	Live birth	yes	2018-04-02	Govt		Dr/Nurse/ANM	Alive	Alive
3-38	CRF1	BCRM134	24	yes	no	Live birth	yes	2018-01-13	Govt		Dr/Nurse/ANM	Alive	Alive
3-39	CRF1	BCRM152	22	yes	no	Live birth	yes	2018-03-10	Govt		Dr/Nurse/ANM	Alive	Alive
3-40	CRF1	BCRM156	28	yes	no	Live birth	yes	2018-02-08	Govt		Dr/Nurse/ANM	Alive	Alive
3-41	CRF1	BCRM159	22	yes	no	Live birth	yes	2017-12-20	Govt		Dr/Nurse/ANM	Alive	Alive
3-42	CRF1	BCRM162	19	yes	no	Live birth	yes	2018-02-18	Pvt		Dr/Nurse/ANM	Alive	Alive
3-43	CRF1	BCRM164	23	yes	no	Live birth	yes	2018-02-11	Pvt		Dr/Nurse/ANM	Alive	Alive
3-44	CRF1	BCRM165	23	yes	no	Live birth	yes	2018-03-11	Govt		Dr/Nurse/ANM	Alive	Alive
3-45	CRF1	BCRM166	24	yes	no	Live birth	yes	2018-02-25	Pvt		Dr/Nurse/ANM	Alive	Alive
3-46	CRF1	BCRM167	28	yes	no	Live birth	yes	2017-12-24	Pvt		Dr/Nurse/ANM	Alive	Alive
3-47	CRF1	BCRM170	19	yes	yes	Live birth	yes	2018-01-06	Pvt		Dr/Nurse/ANM	Alive	Alive
3-48	CRF1	BCRM171	24	yes	yes	Live birth	yes	2018-06-01	Pvt		Dr/Nurse/ANM	Alive	Alive
3-49	CRF1	BCRM173	22	yes	yes	Live birth	yes	2018-06-04	Govt		Dr/Nurse/ANM	Alive	Alive
3-50	CRF1	BCRM174	24	yes	yes	Live birth	yes	2018-07-10	Govt		Dr/Nurse/ANM	Alive	Alive
3-51	CRF1	BCRM175	23	yes	yes	Live birth	yes	2018-07-11	Govt		Dr/Nurse/ANM	Alive	Alive
3-52	CRF1	BCRM178	26	yes	yes	Live birth	yes	2017-12-20	Pvt		Dr/Nurse/ANM	Alive	Alive
3-53	CRF1	BCRM181	23	yes	no	Live birth	yes	2018-02-08	Govt		Dr/Nurse/ANM	Alive	Alive
3-54	CRF1	BCRM182	23	yes	yes	Live birth	yes	2018-06-24	Govt		Dr/Nurse/ANM	Alive	Alive
3-55	CRF1	BCRM185	20	yes	yes	Live birth	yes	2017-12-24	Govt		Dr/Nurse/ANM	Alive	Alive
3-56	CRF1	BCRM188	19	yes	yes	Live birth	yes	2018-02-27	Govt		Dr/Nurse/ANM	Alive	Alive
3-57	CRF1	BCRM189	25	yes	yes	Live birth	yes	2018-03-12	Pvt		Dr/Nurse/ANM	Alive	Alive
3-58	CRF1	BCRM190	23	yes	yes	Live birth	yes	2018-04-25	Govt		Dr/Nurse/ANM	Alive	Alive
3-59	CRF1	BCRM191	28	yes	yes	Live birth	yes	2018-04-08	Home		TBA	Alive	Died
3-60	CRF1	BCRM192	20	yes	yes	Live birth	yes	2018-04-14	Govt		Dr/Nurse/ANM	Alive	Alive
3-61	CRF1	BCRM193	25	yes	no	Live birth	yes	2018-05-08	Govt		Dr/Nurse/ANM	Alive	Alive
3-62	CRF1	BCRM194	27	yes	no	Live birth	yes	2018-07-08	Govt		Dr/Nurse/ANM	Alive	Alive
3-63	CRF1	BCRM195	26	yes	no	Live birth	yes	2018-06-20	Home		Dr/Nurse/ANM	Alive	Alive
3-64	CRF1	BCRM198	23	yes	yes	Live birth	yes	2018-02-12	Pvt		Dr/Nurse/ANM	Alive	Alive
3-65	CRF1	BCRM199	25	yes	yes	Live birth	yes	2018-03-05	Pvt		Dr/Nurse/ANM	Alive	Alive
3-66	CRF1	BCRM200	26	yes	yes	Live birth	yes	2018-02-21	Govt		Dr/Nurse/ANM	Alive	Alive
3-67	CRF1	BCRM202	21	yes	yes	Live birth	yes	2018-04-16	Pvt		Dr/Nurse/ANM	Alive	Alive
3-68	CRF1	BCRM203	20	yes	yes	Live birth	yes	2018-05-11	Govt		Dr/Nurse/ANM	Alive	Alive
3-69	CRF1	BCRM204	24	yes	yes	Live birth	yes	2018-06-11	Govt		Dr/Nurse/ANM	Alive	Alive
3-70	CRF1	BCRM205	22	yes	yes	Live birth	yes	2018-06-25	Govt		Dr/Nurse/ANM	Alive	Alive
3-71	CRF1	BCRM207	24	yes	yes	Live birth	yes	2018-05-19	Govt		Dr/Nurse/ANM	Alive	Alive
3-72	CRF1	BCRM208	26	yes	yes	Live birth	yes	2018-06-25	Govt		Dr/Nurse/ANM	Alive	Alive
3-73	CRF1	BCRM210	20	yes	yes	Live birth	yes	2018-02-09	Pvt		Dr/Nurse/ANM	Alive	Alive
3-74	CRF1	BCRM211	25	yes	yes	Live birth	yes	2018-04-02	Govt		Dr/Nurse/ANM	Alive	Alive
3-75	CRF1	BCRM212	23	yes	yes	Live birth	yes	2018-05-13	Pvt		Dr/Nurse/ANM	Alive	Alive
3-76	CRF1	BCRM213	26	yes	yes	Live birth	yes	2018-02-18	Pvt		Dr/Nurse/ANM	Alive	Alive
3-77	CRF1	BCRM214	29	yes	yes	Live birth	yes	2018-05-10	Pvt		Dr/Nurse/ANM	Alive	Alive
3-78	CRF1	BCRM215	22	yes	yes	Live birth	yes	2018-05-13	Pvt		Dr/Nurse/ANM	Alive	Alive
3-79	CRF1	BCRM216	28	yes	yes	Live birth	yes	2018-05-14	Govt		Dr/Nurse/ANM	Alive	Alive
3-80	CRF1	BCRM217	19	yes	yes	Live birth	yes	2018-01-22	Pvt		Dr/Nurse/ANM	Alive	Alive
3-81	CRF1	BCRM219	23	yes	no	Live birth	yes	2018-06-08	Govt		Dr/Nurse/ANM	Alive	Alive
3-82	CRF1	BCRM222	22	yes	yes	Live birth	yes	2018-03-26	Pvt		Dr/Nurse/ANM	Alive	Alive
3-83	CRF1	BCRM223	21	yes	yes	Live birth	yes	2018-04-17	Pvt		Dr/Nurse/ANM	Alive	Alive
3-84	CRF1	BCRM224	20	yes	yes	Live birth	yes	2018-03-25	Pvt		Dr/Nurse/ANM	Alive	Alive
3-85	CRF1	BCRM225	19	yes	yes	Live birth	yes	2018-01-25	Govt		Dr/Nurse/ANM	Alive	Alive
3-86	CRF1	BCRM226	23	yes	yes	Live birth	yes	2018-05-15	Govt		Dr/Nurse/ANM	Alive	Alive
3-87	CRF1	BCRM227	24	yes	yes	Live birth	yes	2018-02-26	Pvt		Dr/Nurse/ANM	Alive	Alive
3-88	CRF1	BCRM228	24	yes	yes	Live birth	yes	2018-06-28	Govt		Dr/Nurse/ANM	Alive	Alive
3-89	CRF1	BCRM226	31	yes	yes	Live birth	yes	2018-08-27	Govt		Dr/Nurse/ANM	Alive	Alive
3-90	CRF1	BCRM230	28	yes	no	Live birth	yes	2018-05-12	Pvt		Dr/Nurse/ANM	Alive	Alive
3-91	CRF1	BCRM231	22	yes	no	Live birth	yes	2018-04-03	Pvt		Dr/Nurse/ANM	Alive	Alive
3-92	CRF1	BCRM232	25	yes	no	Live birth	yes	2018-04-21	Pvt		Dr/Nurse/ANM	Alive	Alive
3-93	CRF1	BCRM233	23	yes	no	Live birth	yes	2018-09-01	Govt		Dr/Nurse/ANM	Alive	Alive
3-94	CRF1	BCRM234	22	yes	no	Live birth	yes	2018-07-15	Pvt		Dr/Nurse/ANM	Alive	Alive
3-95	CRF1	BCRM236	24	yes	no	Live birth	yes	2018-03-03	Pvt		Dr/Nurse/ANM	Alive	Alive
3-96	CRF1	BCRM237	26	yes	no	Live birth	yes	2018-07-08	Govt		Dr/Nurse/ANM	Alive	Alive
3-97	CRF1	BCRM238	23	yes	no	Live birth	yes	2018-07-12	Home		TBA	Alive	Alive
3-98	CRF1	BCRM239	28	yes	no	Live birth	yes	2018-07-25	Govt		Dr/Nurse/ANM	Alive	Alive
3-99	CRF1	BCRM240	29	yes	yes	Live birth	yes	2018-07-07	Govt		Dr/Nurse/ANM	Alive	Alive
3-100	CRF1	BCRM241	20	yes	yes	Live birth	yes	2018-07-18	Govt		Dr/Nurse/ANM	Alive	Alive
3-101	CRF1	BCRM242	19	yes	yes	Live birth	yes	2018-07-22	Govt		Dr/Nurse/ANM	Alive	Alive
3-102	CRF1	BCRM243	27	yes	yes	Live birth	yes	2018-12-06	Govt		Dr/Nurse/ANM	Alive	Alive
3-103	CRF1	BCRM244	22	yes	yes	Live birth	yes	2018-09-03	Govt		Dr/Nurse/ANM	Alive	Alive
3-104	CRF1	BCRM245	24	yes	yes	Live birth	yes	2018-09-08	Govt		Dr/Nurse/ANM	Alive	Alive
3-105	CRF1	BCRM246	25	yes	yes	Live birth	yes	2018-10-09	Pvt		Dr/Nurse/ANM	Alive	Alive
3-106	CRF1	BCRM247	20	yes	no	Live birth	yes	2018-07-26	Govt		Dr/Nurse/ANM	Alive	Alive
3-107	CRF1	BCRM249	22	yes	yes	Live birth	yes	2018-10-17	Pvt		Dr/Nurse/ANM	Alive	Alive
3-108	CRF1	BCRM250	27	yes	no	Live birth	yes	2018-10-21	Pvt		Dr/Nurse/ANM	Alive	Alive
3-109	CRF1	BCRM252	20	yes	no	Live birth	yes	2018-05-24	Govt		Dr/Nurse/ANM	Alive	Alive
3-110	CRF1	BCRM253	22	yes	yes	Live birth	yes	2018-08-28	Govt		Dr/Nurse/ANM	Alive	Alive
3-111	CRF1	BCRM254	20	yes	no	Live birth	yes	2018-08-08	Govt		Dr/Nurse/ANM	Alive	Alive
3-112	CRF1	BCRM255	20	yes	yes	Live birth	yes	2018-08-04	Govt		Dr/Nurse/ANM	Alive	Alive
3-113	CRF1	BCRM256	24	yes	no	Live birth	yes	2018-05-25	Govt		Dr/Nurse/ANM	Alive	Alive
3-114	CRF1	BCRM257	21	yes	no	Live birth	yes	2018-07-10	Govt		Dr/Nurse/ANM	Alive	Alive
3-115	CRF1	BCRM258	22	yes	no	Live birth	yes	2018-08-07	Govt		Dr/Nurse/ANM	Alive	Alive
3-116	CRF1	BCRM259	24	yes	no	Live birth	yes	2018-07-08	Govt		Dr/Nurse/ANM	Alive	Alive
3-117	CRF1	BCRM260	29	yes	no	Live birth	yes	2018-09-20	Other	YE BCHCHA FOJ ME HUA HAI	Dr/Nurse/ANM	Alive	Alive
3-118	CRF1	BCRM261	28	yes	no	Live birth	yes	2018-02-18	Govt		Dr/Nurse/ANM	Alive	Alive
3-119	CRF1	BCRM263	20	yes	yes	Live birth	yes	2018-09-16	Pvt		Dr/Nurse/ANM	Alive	Alive
3-120	CRF1	BCRM264	22	yes	yes	Live birth	yes	2018-08-18	Home		TBA	Alive	Alive
3-121	CRF1	BCRM265	23	yes	yes	Live birth	yes	2018-09-26	Pvt		Dr/Nurse/ANM	Alive	Alive
3-122	CRF1	BCRM266	26	yes	no	Live birth	yes	2018-07-08	Home		TBA	Alive	Alive
3-123	CRF1	BCRM268	22	yes	yes	Live birth	yes	2018-10-21	Pvt		Dr/Nurse/ANM	Alive	Alive
3-124	CRF1	BCRM269	24	yes	yes	Live birth	yes	2018-06-25	Pvt		Dr/Nurse/ANM	Alive	Alive
3-125	CRF1	BCRM270	27	yes	yes	Live birth	yes	2018-08-12	Home		TBA	Alive	Alive
3-126	CRF1	BCRM271	24	yes	yes	Live birth	yes	2018-10-18	Govt		Dr/Nurse/ANM	Alive	Alive
3-127	CRF1	BCRM272	27	yes	no	Live birth	yes	2018-09-04	Pvt		Dr/Nurse/ANM	Alive	Alive
3-128	CRF1	BCRM273	20	yes	no	Live birth	yes	2018-07-15	Govt		Dr/Nurse/ANM	Alive	Alive
3-129	CRF1	BCRM274	22	yes	no	Live birth	yes	2018-04-24	Govt		Dr/Nurse/ANM	Alive	Alive
3-130	CRF1	BCRM275	20	yes	no	Live birth	yes	2018-08-17	Govt		Dr/Nurse/ANM	Alive	Alive
3-131	CRF1	BCRM276	27	yes	yes	Live birth	yes	2018-09-04	Govt		Dr/Nurse/ANM	Alive	Alive
3-132	CRF1	BCRM277	22	yes	yes	Live birth	yes	2018-09-05	Govt		Dr/Nurse/ANM	Alive	Alive
3-133	CRF1	BCRM278	29	yes	yes	Live birth	yes	2018-11-02	Govt		Dr/Nurse/ANM	Alive	Alive
3-134	CRF1	BCRM279	20	yes	yes	Live birth	yes	2018-09-29	Home		TBA	Alive	Alive
3-135	CRF1	BCRM280	23	yes	yes	Live birth	yes	2018-10-29	Govt		Dr/Nurse/ANM	Alive	Alive
3-136	CRF1	BCRM281	22	yes	no	Live birth	yes	2018-09-24	Govt		Dr/Nurse/ANM	Alive	Alive
3-137	CRF1	BCRM282	23	yes	no	Live birth	yes	2018-09-08	Govt		Dr/Nurse/ANM	Alive	Alive
3-138	CRF1	BCRM284	22	yes	no	Live birth	yes	2018-07-20	Pvt		Dr/Nurse/ANM	Alive	Alive
3-139	CRF1	BCRM286	20	yes	yes	Live birth	yes	2018-09-03	Pvt		Dr/Nurse/ANM	Alive	Alive
3-140	CRF1	BCRM287	19	yes	yes	Live birth	yes	2018-11-02	Govt		Dr/Nurse/ANM	Alive	Alive
3-141	CRF1	BCRM288	22	yes	yes	Live birth	yes	2018-10-09	Pvt		Dr/Nurse/ANM	Alive	Alive
3-142	CRF1	BCRM289	25	yes	yes	Live birth	yes	2018-09-21	Govt		Dr/Nurse/ANM	Alive	Alive
3-143	CRF1	BCRM290	24	yes	yes	Live birth	yes	2018-09-13	Govt		Dr/Nurse/ANM	Alive	Alive
3-144	CRF1	BCRM291	25	yes	no	Live birth	yes	2018-07-01	Govt		Dr/Nurse/ANM	Alive	Alive
3-145	CRF1	BCRM293	24	yes	yes	Live birth	yes	2018-08-03	Govt		Dr/Nurse/ANM	Alive	Alive
3-146	CRF1	BCRM294	23	yes	yes	Live birth	yes	2018-12-12	Govt		Dr/Nurse/ANM	Alive	Alive
3-147	CRF1	BCRM295	20	yes	no	Live birth	yes	2018-06-06	Govt		Dr/Nurse/ANM	Alive	Alive
3-148	CRF1	BCRM296	21	yes	yes	Live birth	yes	2018-12-12	Pvt		Dr/Nurse/ANM	Alive	Alive
3-149	CRF1	BCRM297	27	yes	yes	Live birth	yes	2018-09-22	Pvt		Dr/Nurse/ANM	Alive	Alive
3-150	CRF1	BCRM298	28	yes	yes	Live birth	yes	2018-08-23	Pvt		Dr/Nurse/ANM	Alive	Alive
3-151	CRF1	BCRM299	23	yes	yes	Live birth	yes	2018-09-30	Pvt		Dr/Nurse/ANM	Alive	Alive
3-152	CRF1	BCRM300	23	yes	yes	Live birth	yes	2018-07-21	Pvt		Dr/Nurse/ANM	Alive	Alive
3-153	CRF1	BCRM301	28	yes	no	Live birth	yes	2018-05-19	Govt		Dr/Nurse/ANM	Alive	Alive
3-154	CRF1	BCRM302	23	yes	no	Live birth	yes	2018-06-28	Govt		Dr/Nurse/ANM	Alive	Alive
3-155	CRF1	BCRM304	20	yes	no	Live birth	yes	2018-07-22	Govt		Dr/Nurse/ANM	Alive	Alive
3-156	CRF1	BCRM305	19	yes	no	Live birth	yes	2018-08-28	Govt		Dr/Nurse/ANM	Alive	Alive
3-157	CRF1	BCRM306	24	yes	no	Live birth	yes	2018-08-13	Pvt		Dr/Nurse/ANM	Alive	Alive
3-158	CRF1	BCRM307	27	yes	no	Live birth	yes	2018-09-27	Pvt		Dr/Nurse/ANM	Alive	Alive
3-159	CRF1	BCRM308	23	yes	no	Live birth	yes	2018-09-08	Home		Dr/Nurse/ANM	Alive	Alive
3-160	CRF1	BCRM309	20	yes	no	Live birth	yes	2018-10-15	Govt		Dr/Nurse/ANM	Alive	Alive
3-161	CRF1	BCRM310	25	yes	no	Live birth	yes	2018-10-21	Govt		Dr/Nurse/ANM	Alive	Alive
3-162	CRF1	BCRM311	23	yes	yes	Live birth	yes	2018-09-19	Pvt		Dr/Nurse/ANM	Alive	Alive
3-163	CRF1	BCRM312	25	yes	yes	Live birth	yes	2018-08-18	Govt		Dr/Nurse/ANM	Alive	Alive
3-164	CRF1	BCRM313	20	yes	yes	Live birth	yes	2018-06-26	Govt		Dr/Nurse/ANM	Alive	Alive
3-165	CRF1	BCRM314	29	yes	no	Live birth	yes	2018-08-20	Pvt		Dr/Nurse/ANM	Alive	Alive
3-166	CRF1	BCRM315	20	yes	yes	Live birth	yes	2018-10-30	Pvt		Dr/Nurse/ANM	Alive	Alive
3-167	CRF1	BCRM316	30	yes	yes	Live birth	yes	2018-08-29	Govt		Dr/Nurse/ANM	Alive	Alive
3-168	CRF1	BCRM318	21	yes	yes	Live birth	yes	2018-11-10	Pvt		Dr/Nurse/ANM	Alive	Alive
3-169	CRF1	BCRM319	22	yes	yes	Live birth	yes	2018-12-01	Govt		Dr/Nurse/ANM	Alive	Alive
3-170	CRF1	BCRM320	23	yes	yes	Live birth	yes	2018-11-26	Govt		Dr/Nurse/ANM	Alive	Alive
3-171	CRF1	BCRM321	25	yes	yes	Live birth	yes	2018-08-30	Govt		Dr/Nurse/ANM	Alive	Alive
3-172	CRF1	BCRM322	22	yes	yes	Live birth	yes	2018-09-26	Govt		Dr/Nurse/ANM	Alive	Alive
3-173	CRF1	BCRM323	20	yes	yes	Live birth	yes	2018-11-19	Pvt		Dr/Nurse/ANM	Alive	Alive
3-174	CRF1	BCRM324	21	yes	yes	Live birth	yes	2018-10-21	Govt		Dr/Nurse/ANM	Alive	Alive
3-175	CRF1	BCRM325	23	yes	yes	Live birth	yes	2018-12-17	Govt		Dr/Nurse/ANM	Alive	Alive
3-176	CRF1	BCRM327	21	yes	yes	Live birth	yes	2018-11-14	Pvt		Dr/Nurse/ANM	Alive	Alive
3-177	CRF1	BCRM328	24	yes	yes	Live birth	yes	2018-12-06	Pvt		Dr/Nurse/ANM	Alive	Alive
3-178	CRF1	BCRM329	19	yes	yes	Live birth	yes	2018-10-01	Govt		Dr/Nurse/ANM	Alive	Alive
3-179	CRF1	BCRM331	29	yes	no	Live birth	yes	2018-07-28	Govt		Dr/Nurse/ANM	Alive	Alive
3-180	CRF1	BCRM332	22	yes	no	Live birth	yes	2018-06-13	Govt		Dr/Nurse/ANM	Alive	Alive
3-181	CRF1	BCRM333	20	yes	no	Live birth	yes	2018-08-22	Pvt		Dr/Nurse/ANM	Alive	Alive
3-182	CRF1	BCRM334	20	yes	yes	Live birth	yes	2018-09-14	Other	FAUJI HOSPITAL	Dr/Nurse/ANM	Alive	Alive
3-183	CRF1	BCRM335	25	yes	yes	Live birth	yes	2018-07-24	Home		Dr/Nurse/ANM	Alive	Alive
3-184	CRF1	BCRM337	23	yes	yes	Live birth	yes	2018-12-07	Govt		Dr/Nurse/ANM	Alive	Alive
3-185	CRF1	BCRM338	22	yes	yes	Live birth	yes	2018-12-27	Govt		Dr/Nurse/ANM	Alive	Alive
3-186	CRF1	BCRM339	29	yes	yes	Live birth	yes	2018-11-23	Govt		Dr/Nurse/ANM	Alive	Alive
3-187	CRF1	BCRM341	24	yes	no	Live birth	yes	2018-05-08	Pvt		Dr/Nurse/ANM	Alive	Alive
3-188	CRF1	BCRM342	24	yes	yes	Live birth	yes	2018-04-02	Pvt		Dr/Nurse/ANM	Alive	Alive
3-189	CRF1	BCRM343	23	yes	yes	Live birth	yes	2018-09-15	Govt		Dr/Nurse/ANM	Alive	Alive
3-190	CRF1	BCRM344	25	yes	yes	Live birth	yes	2018-11-09	Govt		Dr/Nurse/ANM	Alive	Alive
3-191	CRF1	BCRM345	21	yes	yes	Live birth	yes	2018-12-10	Govt		Dr/Nurse/ANM	Alive	Alive
3-192	CRF1	BCRM347	25	yes	yes	Live birth	yes	2018-11-03	Govt		Dr/Nurse/ANM	Alive	Alive
3-193	CRF1	BCRM348	26	yes	yes	Live birth	yes	2018-09-21	Pvt		Dr/Nurse/ANM	Alive	Alive
3-194	CRF1	BCRM349	25	yes	yes	Live birth	yes	2018-10-19	Govt		Dr/Nurse/ANM	Alive	Alive
3-195	CRF1	BCRM351	24	yes	yes	Live birth	yes	2018-11-18	Govt		Dr/Nurse/ANM	Alive	Alive
3-196	CRF1	BCRM354	23	yes	yes	Live birth	yes	2018-10-28	Govt		Dr/Nurse/ANM	Alive	Alive
3-197	CRF1	BCRM355	20	yes	no	Live birth	yes	2018-11-14	Pvt		Dr/Nurse/ANM	Alive	Alive
3-198	CRF1	BCRM356	26	yes	yes	Live birth	yes	2018-08-18	Govt		Dr/Nurse/ANM	Alive	Alive
3-199	CRF1	BCRM357	20	yes	yes	Live birth	yes	2018-10-04	Pvt		Dr/Nurse/ANM	Alive	Alive
3-200	CRF1	BCRM358	26	yes	yes	Live birth	yes	2018-11-28	Govt		Dr/Nurse/ANM	Alive	Alive
3-201	CRF1	BCRM360	20	yes	yes	Live birth	yes	2018-10-01	Govt		Dr/Nurse/ANM	Alive	Alive
3-202	CRF1	BCRM362	21	yes	yes	Live birth	yes	2018-12-04	Govt		Dr/Nurse/ANM	Alive	Alive
3-203	CRF1	BCRM363	24	yes	yes	Live birth	yes	2018-11-02	Other	ESI FARIDABAD	Dr/Nurse/ANM	Alive	Alive
3-204	CRF1	BCRM364	22	yes	yes	Live birth	yes	2018-11-08	Pvt		Dr/Nurse/ANM	Alive	Alive
3-205	CRF1	BCRM369	30	yes	yes	Live birth	yes	2018-11-02	Home		Dr/Nurse/ANM	Alive	Alive
3-206	CRF1	BCRM370	25	yes	no	Live birth	yes	2018-08-08	Govt		Dr/Nurse/ANM	Alive	Alive
3-207	CRF1	BCRM371	22	yes	yes	Live birth	yes	2018-12-27	Govt		Dr/Nurse/ANM	Alive	Alive
3-208	CRF1	BCRM372	24	yes	yes	Live birth	yes	2018-10-26	Govt		Dr/Nurse/ANM	Alive	Alive
3-209	CRF1	BCRM375	22	yes	yes	Live birth	yes	2018-11-03	Govt		Dr/Nurse/ANM	Alive	Alive
3-210	CRF1	BCRM376	24	yes	yes	Live birth	yes	2018-12-21	Pvt		Dr/Nurse/ANM	Alive	Alive
3-211	CRF1	BCRM378	30	yes	yes	Live birth	yes	2018-10-17	Pvt		Dr/Nurse/ANM	Alive	Alive
3-212	CRF1	BCRM379	20	yes	yes	Live birth	yes	2018-12-14	Govt		Dr/Nurse/ANM	Alive	Alive
3-213	CRF1	BCRM381	28	yes	yes	Live birth	yes	2018-07-13	Govt		Dr/Nurse/ANM	Alive	Alive
3-214	CRF1	BCRM383	22	yes	yes	Live birth	yes	2018-12-22	Pvt		Dr/Nurse/ANM	Alive	Alive
3-215	CRF1	BCRM384	24	yes	yes	Live birth	yes	2018-09-04	Pvt		Dr/Nurse/ANM	Alive	Alive
3-216	CRF1	BCRM385	26	yes	yes	Live birth	yes	2018-09-30	Home		Dr/Nurse/ANM	Alive	Alive
3-217	CRF1	BCRM389	24	yes	yes	Live birth	yes	2018-11-17	Govt		Dr/Nurse/ANM	Alive	Alive
3-218	CRF1	BCRM394	24	yes	no	Live birth	yes	2018-10-01	Pvt		Dr/Nurse/ANM	Alive	Alive
3-219	CRF1	BCRM395	22	yes	yes	Live birth	yes	2018-12-17	Home		Dr/Nurse/ANM	Alive	Alive
3-220	CRF1	BCRM397	24	yes	no	Live birth	yes	2018-10-09	Pvt		Dr/Nurse/ANM	Alive	Alive
3-221	CRF1	BCRM398	22	yes	no	Live birth	yes	2018-09-26	Pvt		Dr/Nurse/ANM	Alive	Alive
3-222	CRF1	BCRM399	23	yes	no	Live birth	yes	2018-09-27	Pvt		Dr/Nurse/ANM	Alive	Alive
3-223	CRF1	BCRM400	20	yes	yes	Live birth	yes	2018-12-18	Govt		Dr/Nurse/ANM	Alive	Alive
3-224	CRF1	BCRM409	24	yes	yes	Live birth	yes	2018-09-09	Govt		Dr/Nurse/ANM	Alive	Alive
3-225	CRF1	BCRM414	22	yes	yes	Live birth	yes	2018-11-23	Pvt		Dr/Nurse/ANM	Alive	Alive
3-226	CRF1	BCRM415	21	yes	yes	Live birth	yes	2018-11-30	Pvt		Dr/Nurse/ANM	Alive	Alive
3-227	CRF1	BCRM416	20	yes	yes	Live birth	yes	2018-12-18	Pvt		Dr/Nurse/ANM	Alive	Alive
3-228	CRF1	BCRM418	24	yes	yes	Live birth	yes	2018-12-25	Home		TBA	Alive	Alive
3-229	CRF1	BCRM424	23	yes	yes	Live birth	yes	2018-11-29	Govt		Dr/Nurse/ANM	Alive	Alive
3-230	CRF1	BCRM430	28	yes	yes	Live birth	yes	2018-12-18	Govt		Dr/Nurse/ANM	Alive	Alive
3-231	CRF1	BCRM435	22	yes	no	Live birth	yes	2018-10-28	Govt		Dr/Nurse/ANM	Alive	Alive
3-232	CRF1	BCRM440	28	yes	no	Live birth	yes	2018-11-02	Pvt		Dr/Nurse/ANM	Alive	Alive
3-233	CRF1	BCRM447	24	yes	yes	Live birth	yes	2018-11-17	Govt		Dr/Nurse/ANM	Alive	Alive
3-234	CRF1	BCRM448	24	yes	no	Live birth	yes	2018-12-11	Govt		Dr/Nurse/ANM	Alive	Alive
3-235	CRF1	BCRM452	24	yes	no	Live birth	yes	2018-12-09	Govt		Dr/Nurse/ANM	Alive	Alive
3-236	CRF1	SNDM029	22	yes	yes	Live birth	yes	2017-12-20	Pvt		Dr/Nurse/ANM	Alive	Alive
3-237	CRF1	SNDM033	26	yes	yes	Live birth	yes	2017-12-24	Pvt		Dr/Nurse/ANM	Alive	Alive
3-238	CRF1	SNDM034	25	yes	no	Live birth	yes	2018-07-03	Govt		Dr/Nurse/ANM	Alive	Alive
3-239	CRF1	SNDM035	22	yes	yes	Live birth	yes	2017-12-25	Pvt		Dr/Nurse/ANM	Alive	Alive
3-240	CRF1	SNDM036	28	yes	no	Live birth	yes	2018-01-30	Govt		Dr/Nurse/ANM	Alive	Alive
3-241	CRF1	SNDM044	25	yes	yes	Live birth	yes	2018-01-25	Pvt		Dr/Nurse/ANM	Alive	Alive
3-242	CRF1	SNDM047	20	yes	no	Live birth	yes	2018-01-11	Pvt		Dr/Nurse/ANM	Alive	Alive
3-243	CRF1	SNDM053	25	yes	no	Live birth	yes	2018-01-21	Pvt		Dr/Nurse/ANM	Alive	Alive
3-244	CRF1	SNDM054	21	yes	yes	Live birth	yes	2018-04-01	Pvt		Dr/Nurse/ANM	Alive	Alive
3-245	CRF1	SNDM060	22	yes	yes	Live birth	yes	2018-02-18	Govt		Dr/Nurse/ANM	Alive	Alive
3-246	CRF1	SNDM061	21	yes	yes	Live birth	yes	2018-03-22	Pvt		Dr/Nurse/ANM	Alive	Alive
3-247	CRF1	SNDM063	23	yes	yes	Live birth	yes	2018-02-28	Pvt		Dr/Nurse/ANM	Alive	Alive
3-248	CRF1	SNDM064	24	yes	yes	Live birth	yes	2018-01-29	Govt		Dr/Nurse/ANM	Alive	Alive
3-249	CRF1	SNDM068	22	yes	yes	Live birth	yes	2018-02-28	Pvt		Dr/Nurse/ANM	Alive	Alive
3-250	CRF1	SNDM070	21	yes	yes	Live birth	yes	2017-12-29	Pvt		Dr/Nurse/ANM	Alive	Alive
3-251	CRF1	SNDM073	30	yes	no	Live birth	yes	2018-08-11	Govt		Dr/Nurse/ANM	Alive	Alive
3-252	CRF1	SNDM076	21	yes	yes	Live birth	yes	2018-01-08	Govt		Dr/Nurse/ANM	Alive	Alive
3-253	CRF1	SNDM078	20	yes	no	Live birth	yes	2018-02-02	Govt		Dr/Nurse/ANM	Alive	Alive
3-254	CRF1	SNDM079	24	yes	yes	Live birth	yes	2018-03-19	Govt		Dr/Nurse/ANM	Alive	Alive
3-255	CRF1	SNDM080	27	yes	yes	Live birth	yes	2018-04-04	Govt		Dr/Nurse/ANM	Alive	Alive
3-256	CRF1	SNDM081	22	yes	yes	Live birth	yes	2018-02-18	Pvt		Dr/Nurse/ANM	Alive	Alive
3-257	CRF1	SNDM083	24	yes	no	Live birth	yes	2018-01-28	Govt		Dr/Nurse/ANM	Alive	Alive
3-258	CRF1	SNDM086	23	yes	yes	Live birth	yes	2018-01-16	Govt		Dr/Nurse/ANM	Alive	Alive
3-259	CRF1	SNDM088	28	yes	yes	Live birth	yes	2018-04-18	Govt		Dr/Nurse/ANM	Alive	Alive
3-260	CRF1	SNDM089	21	yes	yes	Live birth	yes	2018-04-10	Pvt		Dr/Nurse/ANM	Alive	Alive
[truncated: 3,271 more rows]
