# Supplementary material for: Lessons from implementation research on community management of Possible Serious Bacterial Infection (PSBI) in young infants (0-59 days), when the referral is not feasible in Palwal district of Haryana, India
Source: PLoS One. 2021 Jul 7;16(7):e0252700. doi: 10.1371/journal.pone.0252700 (PMC8279773; doi:10.1371/journal.pone.0252700)
Supplement: S2 Data — (XLSX) [file pone.0252700.s006.xlsx]

## Sheet: Data-Dictionary
Variable	Position	Label	Label	Value	Label
record_id	1	participant unique id
ir2_form_name	2	Form Name
ir2_babystudy_id	3	Infant'S Study Id
ir2_visit	4	Visit For Pergnancy Preparation By Asha
ir2_deldate	5	Date Of Delivery
ir2_delplace	6	Place Of Delivery		1	DH
				2	CHC
				3	PHC
				4	SC
				5	Pvt
				6	Home
				7	Road
				8	Other
				9	Dont know
ir2_delplace_other	7	Other Place Of Delivery
ir2_deltype	8	Type Of Delivery		1	Normal
				2	C-section
				3	Assistant
				4	Dont know
ir2_deltime	9	Time Of Delivery
ir2_result	10	Outcome Of Pregnancy		1	Live birth
				2	Died
				3	Died after birth
				4	Dont know
ir2_babyweight	11	Birth Weight
ir2_babysex	12	Sex Of The Baby		1	Male
				2	Female
				3	Other
				4	Dont know
ir2_babysex_other	13	Sex Of The Baby,If Other
ir2_firstfeed	14	When Infant Breastfed For First Time		1	First hour
				2	First day
				3	After first day
				4	Didn't feed
				5	Dont know
ir2_asha_visit	15	Whether Asha Made First Hbpnc Visit		1	yes
				2	no
ir2_asha_visit_reason	16	Reason For Not Visiting
ir2_v1date	17	Date Of First Visit
ir2_babyalive	18	Baby Alive Or Not In First Visit		1	Yes
				2	No
				3	Not captured
ir2_babydeathdate	19	If Died, Date Of Death
ir2_babydeathplace	20	Place Of Death		1	Govt
				2	Private
				3	Other
ir2_deathplaceoth	21	If Other,Elaborate
ir2_babycloth	22	Infant Was Clothed According To Weather During First Visit		1	Yes
				2	No
				3	Not captured
ir2_babybath	23	Baby Bathed In First Visit		1	Yes
				2	No
				3	Not captured
ir2_supfeed	24	Supplementary Feeding In First Visit		1	Yes
				2	No
				3	Not captured
ir2_breastfeed	25	Complete Breastfeeding In First Visit		1	Yes
				2	No
				3	Not captured
ir2_weight	26	Weight Of The Infant,In Grams In First Visit		9999	Information not available
ir2_temp	27	Temperature Of The Infant, In° F In First Visit		9999	Information not available
ir2_resprate	28	Respiratory Rate Of The Infant/Min In First Visit		99	Information not available
ir2_umbpus	29	Was Umblicus Draining Pus In First Visit		1	Yes
				2	No
				3	Not captured
ir2_eyespus	30	Was Eyes Draining Pus In First Visit		1	Yes
				2	No
				3	Not captured
ir2_pustule	31	<10 Skin Pustules In First Visit		1	Yes
				2	No
				3	Not captured
ir2_conv	32	Convulsions In First Visit		1	Yes
				2	No
				3	Not captured
ir2_fastbreath	33	Fast Breathing In First Visit		1	Yes
				2	No
				3	Not captured
ir2_chestindraw	34	Chest Indrawing In First Visit		1	Yes
				2	No
				3	Not captured
ir2_feedstop	35	Unable To Feed/Stopped Feeding In First Visit		1	Yes
				2	No
				3	Not captured
ir2_bodytemp	36	Body Temperature>99/<95 In First Visit		1	Yes
				2	No
				3	Not captured
ir2_move	37	Movement On Stimulation/Less Movement/No Movement In First Visit		1	Yes
				2	No
				3	Not captured
ir2_bodyweight	38	Low Body Weight In First Visit		1	Yes
				2	No
				3	Not captured
ir2_pust	39	>10 Skin Pustules/One Big Boil In First Visit		1	Yes
				2	No
				3	Not captured
ir2_palms	40	Palms/Soles/Body Yellow In First Visit		1	Yes
				2	No
				3	Not captured
ir2_lipsblue	41	Lips/Face/Body Became Blue In First Visit		1	Yes
				2	No
				3	Not captured
ir2_umbleed	42	Umblicus Bleeding In First Visit		1	Yes
				2	No
				3	Not captured
ir2_uri24hrs	43	Didn'T Urinate Within 24 Hrs Of Birth In First Visit		1	Yes
				2	No
				3	Not captured
ir2_stool48hrs	44	Didn'T Pass Stool Within 48 Hrs Of Birth In First Visit		1	Yes
				2	No
				3	Not captured
ir2_bloodstool	45	Blood In Stool In First Visit		1	Yes
				2	No
				3	Not captured
ir2_dehyde	46	Watery Diarrhoea For >3Days With Symptoms Of Dehydration In First Visit		1	Yes
				2	No
				3	Not captured
ir2_momsign_pre	47	Mother'S Sign In Pre Delivery Visit Verification		1	Yes
				2	No
				2	No
ir2_asha_visit_v2	48	Whether Asha Made Second Hbpnc Visit		1	yes
				2	no
ir2_asha_visit_reason_v2	49	Reason For Not Visiting
ir2_date_v2	50	Date Of Second Visit
ir2_babyalive_v2	51	Baby Alive Or Not In Second Visit		1	Yes
				2	No
				3	Not captured
ir2_babydeathdate_v2	52	If Died, Date Of Death
ir2_babydeathplace_v2	53	Place Of Death		1	Govt
				2	Private
				3	Other
ir2_deathplaceoth_v2	54	If Other,Elaborate
ir2_babycloth_v2	55	Infant Was Clothed According To Weather In Second Visit		1	Yes
				2	No
				3	Not captured
ir2_supfeed_v2	56	Supplementary Feeding In Second Visit		1	Yes
				2	No
				3	Not captured
ir2_breastfeed_v2	57	Complete Breastfeeding In Second Visit		1	Yes
				2	No
				3	Not captured
ir2_weight_v2	58	Weight Of The Infant,In Grams In Second Visit		9999	Information not available
ir2_temp_v2	59	Temperature Of The Infant, In° F In Second Visit		9999	Information not available
ir2_resprate_v2	60	Respiratory Rate Of The Infant/Min In Second Visit		99	Information not available
ir2_umbpus_v2	61	Was Umblicus Draining Pus In Second Visit		1	Yes
				2	No
				3	Not captured
ir2_eyespus_v2	62	Was Eyes Draining Pus In Second Visit		1	Yes
				2	No
				3	Not captured
ir2_pustule_v2	63	<10 Skin Pustules In Second Visit		1	Yes
				2	No
				3	Not captured
ir2_conv_v2	64	Convulsions In Second Visit		1	Yes
				2	No
				3	Not captured
ir2_fastbreath_v2	65	Fast Breathing In Second Visit		1	Yes
				2	No
				3	Not captured
ir2_chestindraw_v2	66	Chest Indrawing In Second Visit		1	Yes
				2	No
				3	Not captured
ir2_feedstop_v2	67	Unable To Feed/Stopped Feeding In Second Visit		1	Yes
				2	No
				3	Not captured
ir2_bodytemp_v2	68	Body Temperature>99/<95 In Second Visit		1	Yes
				2	No
				3	Not captured
ir2_move_v2	69	Movement On Stimulation/Less Movement/No Movement In Second Visit		1	Yes
				2	No
				3	Not captured
ir2_bodyweight_v2	70	Low Body Weight In Second Visit		1	Yes
				2	No
				3	Not captured
ir2_pust_v2	71	>10 Skin Pustules/One Big Boil In Second Visit		1	Yes
				2	No
				3	Not captured
ir2_palms_v2	72	Palms/Soles/Body Yellow In Second Visit		1	Yes
				2	No
				3	Not captured
ir2_lipsblue_v2	73	Lips/Face/Body Became Blue In Second Visit		1	Yes
				2	No
				3	Not captured
ir2_umbleed_v2	74	Umblicus Bleeding In Second Visit		1	Yes
				2	No
				3	Not captured
ir2_stool48hrs_v2	75	Didn'T Pass Stool Within 48 Hrs Of Birth In Second Visit		1	Yes
				2	No
				3	Not captured
ir2_bloodstool_v2	76	Blood In Stool In Second Visit		1	Yes
				2	No
				3	Not captured
ir2_dehyde_v2	77	Watery Diarrhoea For >3Days With Symptoms Of Dehydration In Second Visit		1	Yes
				2	No
				3	Not captured
ir2_asha_visit_v3	78	Whether Asha Made Third Hbpnc Visit		1	yes
				2	no
ir2_asha_visit_reason_v3	79	Reason For Not Visiting
ir2_date_v3	80	Date Of Third Visit
ir2_babyalive_v3	81	Baby Alive Or Not In Third Visit		1	Yes
				2	No
				3	Not captured
ir2_babydeathdate_v3	82	If Died, Date Of Death
ir2_babydeathplace_v3	83	Place Of Death		1	Govt
				2	Private
				3	Other
ir2_deathplaceoth_v3	84	If Other,Elaborate
ir2_babycloth_v3	85	Infant Was Clothed According To Weather In Third Visit		1	Yes
				2	No
				3	Not captured
ir2_supfeed_v3	86	Supplementary Feeding In Third Visit		1	Yes
				2	No
				3	Not captured
ir2_breastfeed_v3	87	Complete Breastfeeding In Third Visit		1	Yes
				2	No
				3	Not captured
ir2_weight_v3	88	Weight Of The Infant,In Grams In Third Visit		9999	Information not available
ir2_temp_v3	89	Temperature Of The Infant, In° F In Third Visit		9999	Information not available
ir2_resprate_v3	90	Respiratory Rate Of The Infant/Min In Third Visit		99	Information not available
ir2_umbpus_v3	91	Was Umblicus Draining Pus In Third Visit		1	Yes
				2	No
				3	Not captured
ir2_eyespus_v3	92	Was Eyes Draining Pus In Third Visit		1	Yes
				2	No
				3	Not captured
ir2_pustule_v3	93	<10 Skin Pustules In Third Visit		1	Yes
				2	No
				3	Not captured
ir2_conv_v3	94	Convulsions In Third Visit		1	Yes
				2	No
				3	Not captured
ir2_fastbreath_v3	95	Fast Breathing In Third Visit		1	Yes
				2	No
				3	Not captured
ir2_chestindraw_v3	96	Chest Indrawing In Third Visit		1	Yes
				2	No
				3	Not captured
ir2_feedstop_v3	97	Unable To Feed/Stopped Feeding In Third Visit		1	Yes
				2	No
				3	Not captured
ir2_bodytemp_v3	98	Body Temperature>99/<95 In Third Visit		1	Yes
				2	No
				3	Not captured
ir2_move_v3	99	Movement On Stimulation/Less Movement/No Movement In Third Visit		1	Yes
				2	No
				3	Not captured
ir2_bodyweight_v3	100	Low Body Weight In Third Visit		1	Yes
				2	No
				3	Not captured
ir2_pust_v3	101	>10 Skin Pustules/One Big Boil In Third Visit		1	Yes
				2	No
				3	Not captured
ir2_palms_v3	102	Palms/Soles/Body Yellow In Third Visit		1	Yes
				2	No
				3	Not captured
ir2_lipsblue_v3	103	Lips/Face/Body Became Blue In Third Visit		1	Yes
				2	No
				3	Not captured
ir2_umbleed_v3	104	Umblicus Bleeding In Third Visit		1	Yes
				2	No
				3	Not captured
ir2_bloodstool_v3	105	Blood In Stool In Third Visit		1	Yes
				2	No
				3	Not captured
ir2_dehyde_v3	106	Watery Diarrhoea For >3Days With Symptoms Of Dehydration In Third Visit		1	Yes
				2	No
				3	Not captured
ir2_asha_visit_v4	107	Whether Asha Made Fourth Hbpnc Visit		1	yes
				2	no
ir2_asha_visit_reason_v4	108	Reason For Not Visiting
ir2_date_v4	109	Date Of Fourth Visit
ir2_babyalive_v4	110	Baby Alive Or Not		1	Yes
				2	No
				3	Not captured
ir2_babydeathdate_v4	111	If Died, Date Of Death
ir2_babydeathplace_v4	112	Place Of Death		1	Govt
				2	Private
				3	Other
ir2_deathplaceoth_v4	113	If Other,Elaborate
ir2_babycloth_v4	114	Infant Was Clothed According To Weather In Foutrh Visit		1	Yes
				2	No
				3	Not captured
ir2_supfeed_v4	115	Supplementary Feeding In Foutrh Visit		1	Yes
				2	No
				3	Not captured
ir2_breastfeed_v4	116	Complete Breastfeeding In Foutrh Visit		1	Yes
				2	No
				3	Not captured
ir2_weight_v4	117	Weight Of The Infant,In Grams In Foutrh Visit		9999	Information not available
ir2_temp_v4	118	Temperature Of The Infant, In° F In Foutrh Visit		9999	Information not available
ir2_resprate_v4	119	Respiratory Rate Of The Infant/Min In Foutrh Visit		99	Information not available
ir2_umbpus_v4	120	Was Umblicus Draining Pus In Foutrh Visit		1	Yes
				2	No
				3	Not captured
ir2_eyespus_v4	121	Was Eyes Draining Pus In Foutrh Visit		1	Yes
				2	No
				3	Not captured
ir2_pustule_v4	122	<10 Skin Pustules In Foutrh Visit		1	Yes
				2	No
				3	Not captured
ir2_conv_v4	123	Convulsions In Foutrh Visit		1	Yes
				2	No
				3	Not captured
ir2_fastbreath_v4	124	Fast Breathing In Foutrh Visit		1	Yes
				2	No
				3	Not captured
ir2_chestindraw_v4	125	Chest Indrawing In Foutrh Visit		1	Yes
				2	No
				3	Not captured
ir2_feedstop_v4	126	Unable To Feed/Stopped Feeding In Foutrh Visit		1	Yes
				2	No
				3	Not captured
ir2_bodytemp_v4	127	Body Temperature>99/<95 In Foutrh Visit		1	Yes
				2	No
				3	Not captured
ir2_move_v4	128	Movement On Stimulation/Less Movement/No Movement In Foutrh Visit		1	Yes
				2	No
				3	Not captured
ir2_bodyweight_v4	129	Low Body Weight In Foutrh Visit		1	Yes
				2	No
				3	Not captured
ir2_pust_v4	130	>10 Skin Pustules/One Big Boil In Foutrh Visit		1	Yes
				2	No
				3	Not captured
ir2_palms_v4	131	Palms/Soles/Body Yellow In Foutrh Visit		1	Yes
				2	No
				3	Not captured
ir2_lipsblue_v4	132	Lips/Face/Body Became Blue In Foutrh Visit		1	Yes
				2	No
				3	Not captured
ir2_umbleed_v4	133	Umblicus Bleeding In Foutrh Visit		1	Yes
				2	No
				3	Not captured
ir2_bloodstool_v4	134	Blood In Stool In Foutrh Visit		1	Yes
				2	No
				3	Not captured
ir2_dehyde_v4	135	Watery Diarrhoea For >3Days With Symptoms Of Dehydration In Foutrh Visit		1	Yes
				2	No
				3	Not captured
ir2_asha_visit_v5	136	Whether Asha Made Fifth Hbpnc Visit		1	yes
				2	no
ir2_asha_visit_reason_v5	137	Reason For Not Visiting
ir2_date_v5	138	Date Of Fifth Visit
ir2_babyalive_v5	139	Baby Alive Or Not In Fifth Visit		1	Yes
				2	No
ir2_babydeathdate_v5	140	If Died, Date Of Death		3	Not captured
				1	Govt
				2	Private
				3	Other
ir2_babydeathplace_v5	141	Place Of Death
ir2_deathplaceoth_v5	142	If Other,Elaborate
ir2_babycloth_v5	143	Infant Was Clothed According To Weather In Fifth Visit		1	Yes
				2	No
				3	Not captured
ir2_supfeed_v5	144	Supplementary Feeding In Fifth Visit		1	Yes
				2	No
				3	Not captured
ir2_breastfeed_v5	145	Complete Breastfeeding In Fifth Visit		1	Yes
				2	No
				3	Not captured
ir2_weight_v5	146	Weight Of The Infant,In Grams In Fifth Visit		9999	Information not available
ir2_temp_v5	147	Temperature Of The Infant, In° F In Fifth Visit		9999.00	Information not available
ir2_resprate_v5	148	Respiratory Rate Of The Infant/Min In Fifth Visit		99	Information not available
ir2_umbpus_v5	149	Was Umblicus Draining Pus In Fifth Visit		1	Yes
				2	No
				3	Not captured
ir2_eyespus_v5	150	Was Eyes Draining Pus In Fifth Visit		1	Yes
				2	No
				3	Not captured
ir2_pustule_v5	151	<10 Skin Pustules In Fifth Visit		1	Yes
				2	No
				3	Not captured
ir2_conv_v5	152	Convulsions In Fifth Visit		1	Yes
				2	No
				3	Not captured
ir2_fastbreath_v5	153	Fast Breathing In Fifth Visit		1	Yes
				2	No
				3	Not captured
ir2_chestindraw_v5	154	Chest Indrawing In Fifth Visit		1	Yes
				2	No
				3	Not captured
ir2_feedstop_v5	155	Unable To Feed/Stopped Feeding In Fifth Visit		1	Yes
				2	No
				3	Not captured
ir2_bodytemp_v5	156	Body Temperature>99/<95 In Fifth Visit		1	Yes
				2	No
				3	Not captured
ir2_move_v5	157	Movement On Stimulation/Less Movement/No Movement In Fifth Visit		1	Yes
				2	No
				3	Not captured
ir2_bodyweight_v5	158	Low Body Weight In Fifth Visit		1	Yes
				2	No
				3	Not captured
ir2_pust_v5	159	>10 Skin Pustules/One Big Boil In Fifth Visit		1	Yes
				2	No
				3	Not captured
ir2_palms_v5	160	Palms/Soles/Body Yellow In Fifth Visit		1	Yes
				2	No
				3	Not captured
ir2_lipsblue_v5	161	Lips/Face/Body Became Blue In Fifth Visit		1	Yes
				2	No
				3	Not captured
ir2_umbleed_v5	162	Umblicus Bleeding In Fifth Visit		1	Yes
				2	No
				3	Not captured
ir2_bloodstool_v5	163	Blood In Stool In Fifth Visit		1	Yes
				2	No
				3	Not captured
ir2_dehyde_v5	164	Watery Diarrhoea For >3Days With Symptoms Of Dehydration In Fifth Visit		1	Yes
				2	No
				3	Not captured
ir2_asha_visit_v6	165	Whether Asha Made Sixth Hbpnc Visit		1	yes
				2	no
ir2_asha_visit_reason_v6	166	Reason For Not Visiting
ir2_date_v6	167	Date Of Sixth Visit
ir2_babyalive_v6	168	Baby Alive Or Not In Sixth Visit		1	Yes
				2	No
				3	Not captured
ir2_babydeathdate_v6	169	If Died, Date Of Death
ir2_babydeathplace_v6	170	Place Of Death		1	Govt
				2	Private
				3	Other
ir2_deathplaceoth_v6	171	If Other,Elaborate
ir2_babycloth_v6	172	Infant Was Clothed According To Weather In Sixth Visit		1	Yes
				2	No
				3	Not captured
ir2_supfeed_v6	173	Supplementary Feeding In Sixth Visit		1	Yes
				2	No
				3	Not captured
ir2_breastfeed_v6	174	Complete Breastfeeding In Sixth Visit		1	Yes
				2	No
				3	Not captured
ir2_weight_v6	175	Weight Of The Infant,In Grams In Sixth Visit		9999	Information not available
				9999	Information not available
				99	Information not available
ir2_temp_v6	176	Temperature Of The Infant, In° F In Sixth Visit		1	Yes
				2	No
				3	Not captured
ir2_resprate_v6	177	Respiratory Rate Of The Infant/Min In Sixth Visit		1	Yes
				2	No
				3	Not captured
ir2_umbpus_v6	178	Was Umblicus Draining Pus In Sixth Visit		1	Yes
				2	No
				3	Not captured
ir2_eyespus_v6	179	Was Eyes Draining Pus In Sixth Visit		1	Yes
				2	No
				3	Not captured
ir2_pustule_v6	180	<10 Skin Pustules In Sixth Visit		1	Yes
				2	No
				3	Not captured
ir2_conv_v6	181	Convulsions In Sixth Visit		1	Yes
				2	No
				3	Not captured
ir2_fastbreath_v6	182	Fast Breathing In Sixth Visit		1	Yes
				2	No
				3	Not captured
ir2_chestindraw_v6	183	Chest Indrawing In Sixth Visit		1	Yes
				2	No
				3	Not captured
ir2_feedstop_v6	184	Unable To Feed/Stopped Feeding In Sixth Visit		1	Yes
				2	No
				3	Not captured
ir2_bodytemp_v6	185	Body Temperature>99/<95 In Sixth Visit		1	Yes
				2	No
				3	Not captured
ir2_move_v6	186	Movement On Stimulation/Less Movement/No Movement In Sixth Visit		1	Yes
				2	No
				3	Not captured
ir2_bodyweight_v6	187	Low Body Weight In Sixth Visit		1	Yes
				2	No
				3	Not captured
ir2_pust_v6	188	>10 Skin Pustules/One Big Boil In Sixth Visit		1	Yes
				2	No
				3	Not captured
ir2_palms_v6	189	Palms/Soles/Body Yellow In Sixth Visit		1	Yes
				2	No
				3	Not captured
ir2_lipsblue_v6	190	Lips/Face/Body Became Blue In Sixth Visit		1	Yes
				2	No
				3	Not captured
ir2_umbleed_v6	191	Umblicus Bleeding In Sixth Visit		1	Yes
				2	No
				3	Not captured
ir2_bloodstool_v6	192	Blood In Stool In Sixth Visit
ir2_dehyde_v6	193	Watery Diarrhoea For >3Days With Symptoms Of Dehydration In Sixth Visit
ir2_asha_visit_v7	194	Whether Asha Made Seventh Hbpnc Visit		1	yes
				2	no
ir2_asha_visit_reason_v7	195	Reason For Not Visiting
ir2_date_v7	196	Date Of Seventh Visit
ir2_babyalive_v7	197	Baby Alive Or Not In Seventh Visit		1	Yes
				2	No
				3	Not captured
ir2_babydeathdate_v7	198	If Died, Date Of Death
ir2_babydeathplace_v7	199	Place Of Death		1	Govt
				2	Private
				3	Other
ir2_deathplaceoth_v7	200	If Other,Elaborate
ir2_babycloth_v7	201	Infant Was Clothed According To Weather In Seventh Visit		1	Yes
				2	No
				3	Not captured
ir2_supfeed_v7	202	Supplementary Feeding In Seventh Visit		1	Yes
				2	No
				3	Not captured
ir2_breastfeed_v7	203	Complete Breastfeeding In Seventh Visit		1	Yes
				2	No
				3	Not captured
ir2_weight_v7	204	Weight Of The Infant,In Grams In Seventh Visit		9999	Information not available
ir2_temp_v7	205	Temperature Of The Infant, In° F In Seventh Visit		9999	Information not available
ir2_resprate_v7	206	Respiratory Rate Of The Infant/Min In Seventh Visit		99	Information not available
ir2_umbpus_v7	207	Was Umblicus Draining Pus In Seventh Visit		1	Yes
				2	No
				3	Not captured
ir2_eyespus_v7	208	Was Eyes Draining Pus In Seventh Visit		1	Yes
				2	No
				3	Not captured
ir2_pustule_v7	209	<10 Skin Pustules In Seventh Visit		1	Yes
				2	No
				3	Not captured
ir2_conv_v7	210	Convulsions In Seventh Visit		1	Yes
				2	No
				3	Not captured
ir2_fastbreath_v7	211	Fast Breathing In Seventh Visit		1	Yes
				2	No
				3	Not captured
ir2_chestindraw_v7	212	Chest Indrawing In Seventh Visit		1	Yes
				2	No
				3	Not captured
ir2_feedstop_v7	213	Unable To Feed/Stopped Feeding In Seventh Visit		1	Yes
				2	No
				3	Not captured
ir2_bodytemp_v7	214	Body Temperature>99/<95 In Seventh Visit		1	Yes
				2	No
				3	Not captured
ir2_move_v7	215	Movement On Stimulation/Less Movement/No Movement In Seventh Visit		1	Yes
				2	No
				3	Not captured
ir2_bodyweight_v7	216	Low Body Weight In Seventh Visit		1	Yes
				2	No
				3	Not captured
ir2_pust_v7	217	>10 Skin Pustules/One Big Boil In Seventh Visit		1	Yes
				2	No
				3	Not captured
ir2_palms_v7	218	Palms/Soles/Body Yellow In Seventh Visit		1	Yes
				2	No
				3	Not captured
ir2_lipsblue_v7	219	Lips/Face/Body Became Blue In Seventh Visit		1	Yes
				2	No
				3	Not captured
ir2_umbleed_v7	220	Umblicus Bleeding In Seventh Visit		1	Yes
				2	No
				3	Not captured
ir2_bloodstool_v7	221	Blood In Stool In Seventh Visit		1	Yes
				2	No
				3	Not captured
ir2_dehyde_v7	222	Watery Diarrhoea For >3Days With Symptoms Of Dehydration In Seventh Visit		1	Yes
				2	No
				3	Not captured
ir2_asha_visit_v8	223	Whether Asha Made Eighth Hbpnc Visit		1	yes
				2	no
ir2_asha_visit_reason_v8	224	Reason For Not Visiting
ir2_date_v8	225	Date Of Eight Visit
ir2_babyalive_v8	226	Baby Alive Or Not In Eight Visit		1	Yes
				2	No
				3	NC
ir2_babydeathdate_v8	227	If Died, Date Of Death
ir2_babydeathplace_v8	228	Place Of Death		1	Govt
				2	Private
				3	Other
ir2_deathplaceoth_v8	229	If Other,Elaborate
ir2_babycloth_v8	230	Infant Was Clothed According To Weather In Eight Visit		1	Yes
				2	No
				3	NC
ir2_supfeed_v8	231	Supplementary Feeding Infant Was Clothed According To Weather In Eight Visit		1	Yes
				2	No
				3	NC
ir2_breastfeed_v8	232	Complete Breastfeeding Infant Was Clothed According To Weather In Eight Visit		1	Yes
				2	No
				3	NC
ir2_weight_v8	233	Weight Of The Infant,In Grams In Eight Visit
ir2_temp_v8	234	Temperature Of The Infant, In° F In Eight Visit
ir2_resprate_v8	235	Respiratory Rate Of The Infant/Min In Eight Visit
ir2_umbpus_v8	236	Was Umblicus Draining Pus In Eight Visit		1	Yes
				2	No
				3	NC
ir2_eyespus_v8	237	Was Eyes Draining Pus In Eight Visit		1	Yes
				2	No
				3	NC
ir2_pustule_v8	238	<10 Skin Pustules In Eight Visit		1	Yes
				2	No
				3	NC
ir2_conv_v8	239	Convulsions In Eight Visit		1	Yes
				2	No
				3	NC
ir2_fastbreath_v8	240	Fast Breathing In Eight Visit		1	Yes
				2	No
				3	NC
ir2_chestindraw_v8	241	Chest Indrawing In Eight Visit		1	Yes
				2	No
				3	NC
ir2_feedstop_v8	242	Unable To Feed/Stopped Feeding In Eight Visit		1	Yes
				2	No
				3	NC
ir2_bodytemp_v8	243	Body Temperature>99/<95 In Eight Visit		1	Yes
				2	No
				3	NC
ir2_move_v8	244	Movement On Stimulation/Less Movement/No Movement In Eight Visit		1	Yes
				2	No
				3	NC
ir2_bodyweight_v8	245	Low Body Weight In Eight Visit		1	Yes
				2	No
				3	NC
ir2_pust_v8	246	>10 Skin Pustules/One Big Boil In Eight Visit		1	Yes
				2	No
				3	NC
ir2_palms_v8	247	Palms/Soles/Body Yellow In Eight Visit		1	Yes
				2	No
				3	NC
ir2_lipsblue_v8	248	Lips/Face/Body Became Blue In Eight Visit		1	Yes
				2	No
				3	NC
ir2_umbleed_v8	249	Umblicus Bleeding In Eight Visit		1	Yes
				2	No
				3	NC
ir2_bloodstool_v8	250	Blood In Stool In Eight Visit		1	Yes
				2	No
				3	NC
ir2_dehyde_v8	251	Watery Diarrhoea For >3Days With Symptoms Of Dehydration In Eight Visit		1	Yes
				2	No
				3	NC
ir2_sv	252	Supervisory Visit Made		1	Yes
					No
ir2_supdesig_sv	253	Designation Of Supervisor		1	Deputy CMO
				2	SMO
				3	MO
				4	DAC
				5	BEE
				6	PHN
				7	BAC
				8	MPHS
				9	ANM
				10	ASHA Facilitator
				11	Others
				99	Information not available
ir2_supdesig_other_sv	254	If Other,Specify
ir2_date_sv	255	Date Of Visit Made By Supervisor At Home		1	Right
				2	Wrong
				3	Not captured
ir2_babyalive_sv	256	Baby Alive Or Not		1	Yes
				2	No
				3	Not captured
ir2_babydeathdate_sv	257	If Died, Date Of Death		1	Right
				2	Wrong
				3	Not captured
ir2_babydeathplace_sv	258	Place Of Death		1	Right
				2	Wrong
				3	Not captured
ir2_babycloth_sv	259	Infant Was Clothed According To Weather		1	Yes
				2	No
				3	Not captured
ir2_bath_sv	260	Baby Bathed		1	Yes
				2	No
				3	Not captured
ir2_breastfeed_sv	261	Complete Breastfeeding		1	Yes
				2	No
				3	Not captured
ir2_supfeed_sv	262	Supplementary Feeding		1	Yes
				2	No
				3	Not captured
ir2_weight_sv	263	Weight Of The Infant,In Grams		1	Right
				2	Wrong
				3	Not captured
ir2_temp_sv	264	Temperature Of The Infant, In° F		1	Right
				2	Wrong
				3	Not captured
ir2_resprate_sv	265	Respiratory Rate Of The Infant/Min		1	Right
				2	Wrong
				3	Not captured
ir2_umbpus_sv	266	Was Umblicus Draining Pus		1	Yes
				2	No
				3	Not captured
ir2_eyespus_sv	267	Was Eyes Draining Pus		1	Yes
				2	No
				3	Not captured
ir2_pustule_sv	268	<10 Skin Pustules		1	Yes
				2	No
				3	Not captured
ir2_conv_sv	269	Convulsions		1	Yes
				2	No
				3	Not captured
ir2_fastbreath_sv	270	Fast Breathing		1	Yes
				2	No
				3	Not captured
ir2_chestindraw_sv	271	Chest Indrawing		1	Yes
				2	No
				3	Not captured
ir2_feedstop_sv	272	Unable To Feed/Stopped Feeding		1	Yes
				2	No
				3	Not captured
ir2_bodytemp_sv	273	Body Temperature>99/<95		1	Yes
				2	No
				3	Not captured
ir2_move_sv	274	Movement On Stimulation/Less Movement/No Movement		1	Yes
				2	No
				3	Not captured
ir2_bodyweight_sv	275	Low Body Weight		1	Yes
				2	No
				3	Not captured
ir2_pust_sv	276	>10 Skin Pustules/One Big Boil		1	Yes
				2	No
				3	Not captured
ir2_palms_sv	277	Palms/Soles/Body Yellow		1	Yes
				2	No
				3	Not captured
ir2_lipsblue_sv	278	Lips/Face/Body Became Blue		1	Yes
				2	No
				3	Not captured
ir2_umbleed_sv	279	Umblicus Bleeding		1	Yes
				2	No
				3	Not captured
ir2_uri24hrs_sv	280	Didn'T Urinate Within 24 Hrs After Birth		1	Yes
				2	No
				3	Not captured
ir2_stool48hrs_sv	281	Didn'T Pass Stool Within 48 Hrs After Birth		1	Yes
				2	No
				3	Not captured
ir2_bloodstool_sv	282	Blood In Stool		1	Yes
				2	No
				3	Not captured
ir2_dehyde_sv	283	Watery Diarrhoea For >3Days With Symptoms Of Dehydration		1	Yes
				2	No
				3	Not captured
ir2_supercheck_sv	284	Supervisor'S Check Of Referral Made By Asha		1	Right
				2	Wrong
				3	Not captured
ir2_verify_sv	285	Supervisor'S Check For Verification		1	Right
				2	Wrong
				3	Not captured
ir2_asharefer	286	Asha Refer The Infant		0	No/Not captured
				1	Yes
ir2_refdate	287	Date Of Referral
ir2_refplace	288	Place Of Referral
ir2_treatment	289	Infant Taken For Treatment		1	Yes
				2	No
ir2_service	290	Family Used 102 Ambulance Service		1	yes
				2	no
ir2_treatbaby	291	Place Of Treatment		1	SNCU
				2	other govt institution
				3	private
				4	other
ir2_treatbaby_other	292	If Other,Specify
ir2_reason	293	Reason For Not Referring		1	ambulance not available
				2	cannot decide
				3	lack of cash
				4	home remedy
				5	other
ir2_reason_other	294	If Other, Specify
ir2_outcome	295	Outcome Of Referral		1	healthy
				2	sick
				3	died
				4	Not captured
ir2_migrate	296	Migrated		0	No
				1	Yes
ir2_migdate	297	Date Of Migration
asha_visit reason_no_visits	298	reasons for no hbpnc visits
asha_visit	299	record shared by ASHA
visit_1	300	day1 hbpnc visit		0	No
				1	Yes
visit_2	301	day2 hbpnc visit		0	No
				1	Yes
visit_3	302	day3 hbpnc visit		0	No
				1	Yes
visit_4	303	day4 hbpnc visit		0	No
				1	Yes
visit_5	304	day5 hbpnc visit		0	No
				1	Yes
visit_6	305	day6 hbpnc visit		0	No
				1	Yes
visit_7	306	day7 hbpnc visit		0	No
				1	Yes
day_wise_hpnc_visits	307	no. of daywise hbpnc visits by ASHA
no_of_visit	308	category of no. of visits by ASHA		0	0 visit
				1	1-3 visit
				2	4 or more visit
call_on_D1	309	visit status reported by family on Day1		0	N/A
				1	Yes
				2	No
				9	Not filled
call_on_D3	310	visit status reported by family on Day3		0	N/A
				1	Yes
				2	No
				9	Not filled
call_on_D7	311	visit status reported by family on Day7		0	N/A
				1	Yes
				2	No
				9	Not filled
call_on_D14	312	visit status reported by family on Day14		0	N/A
				1	Yes
				2	No
				9	Not filled
call_on_D21	313	visit status reported by family on Day21		0	N/A
				1	Yes
				2	No
				9	Not filled
call_on_D28	314	visit status reported by family on Day28		0	N/A
				1	Yes
				2	No
				9	Not filled
call_on_D42	315	visit status reported by family on Day42		0	N/A
				1	Yes
				2	No
				9	Not filled

## Sheet: CRF-2
record_id	ir2_form_name	ir2_babystudy_id	ir2_visit	ir2_deldate	ir2_delplace	ir2_delplace_other	ir2_deltype	ir2_deltime	ir2_result	ir2_babyweight	ir2_babysex	ir2_babysex_other	ir2_firstfeed	ir2_asha_visit	ir2_asha_visit_reason	ir2_v1date	ir2_babyalive	ir2_babydeathdate	ir2_babydeathplace	ir2_deathplaceoth	ir2_babycloth	ir2_babybath	ir2_supfeed	ir2_breastfeed	ir2_weight	ir2_temp	ir2_resprate	ir2_umbpus	ir2_eyespus	ir2_pustule	ir2_conv	ir2_fastbreath	ir2_chestindraw	ir2_feedstop	ir2_bodytemp	ir2_move	ir2_bodyweight	ir2_pust	ir2_palms	ir2_lipsblue	ir2_umbleed	ir2_uri24hrs	ir2_stool48hrs	ir2_bloodstool	ir2_dehyde	ir2_momsign_pre	ir2_asha_visit_v2	ir2_asha_visit_reason_v2	ir2_date_v2
1-1	CRF2	AUGI027	2017-06-29	2017-08-17	Pvt		Normal	12:00	Live birth	2500	Female		First hour	no	JACHHA AUR BACHA IN HOSPITAL																															Yes	yes		2017-08-19
1-2	CRF2	AUGI028	2017-07-17	2017-09-06	DH		Normal	15:30	Live birth	3000	Female		First hour	no	JACCHA AUR BACCHA IN HOSPITAL																															Yes	yes		2017-09-08
1-3	CRF2	AUGI029	2017-06-29	2017-08-23	CHC		Normal	07:00	Live birth	2900	Female		First hour	no	JACCHA AUR BACCHA IN HOSPITAL																															No	yes		2017-08-25
1-4	CRF2	AUGI030	2017-06-29	2017-08-14	DH		Normal	13:20	Live birth	3000	Male		First hour	no	JACCHA AUR BACCHA IN HOSPITAL																															Yes	yes		2017-08-16
1-5	CRF2	AUGI031	9999-09-09	2017-09-07	DH		Normal	01:30	Live birth	2300	Female		First hour	no	JACCHA AUR BACCHA IN HOSPITAL																															Yes	yes		2017-09-09
1-6	CRF2	AUGI032	2017-06-29	2017-08-01	Pvt		Normal	17:25	Live birth	2900	Male		First hour	no	JACCHA AUR BACCHA IN HOSPITAL																															Yes	yes		2017-08-03
1-7	CRF2	AUGI033	2017-07-17	2017-09-08	Home		Normal	11:30	Live birth	2500	Male		First day	yes		2017-09-08	Yes				Yes	Not captured	No	No	2600	97.6	54	No	No	No	No	No	No	No	No	No	No	No	No	No	No	No	No	No	No	Yes	yes		2017-09-10
1-8	CRF2	AUGI034	2017-10-29	2017-10-30	DH		Normal	08:30	Live birth	3200	Male		First hour	no	FAMILY OUT OF STATION																															No	no	ASHA NOT FILLED HBPNC BECAUSE FAMILY IS OUT OF STATION
1-9	CRF2	AUGI035	9999-09-09	2017-11-02	Pvt		Normal	11:00	Live birth	2000	Female		First hour	no	NOT FILLED BY ASHA BECAUSE FAMILY PROBLEM																															No	no	ASHA NOT FILLED HBPNC BECAUSE FAMILY PROBLEM
1-10	CRF2	AUGI036	9999-09-09	2017-10-21	DH		Normal	17:21	Live birth	3000	Male		First hour	no	ASHA WAS SICK																															No	no	ASHA NOT FILLED HBPNC BECAUSE ASHA WAS SICK
1-11	CRF2	AUGI037	9999-09-09	2017-12-07	Pvt		Normal	04:00	Live birth	3100	Male		First hour	no	FAMILY OUT OF STATION																															No	no	ASHA NOT FILL HBPNC BECAUSE FAMILY OUT OF STATION
1-12	CRF2	AUGI038	2017-08-24	2017-09-28	CHC		Normal	10:17	Live birth	3100	Male		First hour	no	JACCHA AUR BACCHA IN HOSPITAL																															No	yes		2017-09-30
1-13	CRF2	AUGI039	9999-09-09	2017-12-11	DH		Normal	19:00	Live birth	2200	Female		First hour	no	FAMILY OUT OF STATION																															No	no	ASHA NOT FEL HBDNC BECAUSE FAMILY PROBLEM OUT OF STATION
1-14	CRF2	AUGI040	9999-09-09	2018-01-17	Pvt		Normal	13:30	Live birth	3400	Male		First hour	no	ASHA IS OUT OF STATION																															No	no	HBPNC NOT FILL BY ASHA BECAUSE ASHA IS OUT OF STATION
1-15	CRF2	AUGI041	2017-12-19	2018-01-16	Pvt		Normal	09:07	Live birth	3200	Female		First hour	no	JACCHA AUR BACCHA IN HOSPITAL																															Yes	yes		2018-01-18
1-16	CRF2	AUGI043	9999-09-09	2017-08-13	Pvt		Normal	09:30	Live birth	2500	Male		First hour	no	FAMILY OUT OF STATION																															No	no	ASHA NOT FILLED HBPNC BECAUSE FAMILY OUT OF STATION
1-17	CRF2	AUGI044	2017-08-16	2017-09-01	Pvt		Normal	17:25	Live birth	2500	Male		First hour	no	CHILD IN HOSPITAL																															No	no	CHILD IN HOSPITAL
1-18	CRF2	AUGI045	9999-09-09	2017-08-16	DH		Normal	23:50	Live birth	2500	Female		First hour	no	FAMILY OUT OF STATION																															No	no	ASHA NOT FILLED HBPNC BECAUSE FAMILY OUT OF STATION
1-19	CRF2	AUGI047	2017-09-06	2017-09-15	DH		Normal	06:55	Live birth	3000	Male		First hour	no	JACCHA AUR BACCHA IN HOSPITAL																															Yes	yes		2017-09-17
1-20	CRF2	AUGI048	2017-07-05	2017-08-24	CHC		Normal	14:34	Live birth	3000	Male		First hour	no	JACCHA AUR BACCHA IN HOSPITAL																															Yes	yes		2017-08-26
1-21	CRF2	AUGI049	9999-09-09	2017-12-12	DH		Normal	12:00	Live birth	3000	Male		First hour	no	FAMILY OUT OF STATION																															No	no	ASHA NOT FILLED HBPNC BECAUSE FAMILY OUT OF STATION
1-22	CRF2	AUGI050	9999-09-09	2017-11-10	DH		Normal	08:43	Live birth	2500	Female		First hour	no	ASHA REFUSED SHOWING DATA																															No	no	ASHA REFUSED TO SHOWING THE DATA
1-23	CRF2	AUGI051	9999-09-09	2018-01-05	Pvt		Normal	14:45	Live birth	2500	Female		First hour	no	ASHA REFUSED SHOWING DATA																															No	no	ASHA REFUSED SHOWING THE DATA
1-24	CRF2	AUGI052	9999-09-09	2017-08-30	CHC		Normal	13:30	Live birth	3000	Male		First hour	no	ASHA REFUSED SHOWING DATA																															No	no	ASHA REFUSED TO SHOW DATA
1-25	CRF2	AUGI053	2017-08-02	2017-08-18	DH		Normal	02:15	Live birth	2500	Female		First hour	no	JACCHA AUR BACCHA IN HOSPITAL																															No	yes		2017-08-20
1-26	CRF2	AUGI054	2017-08-15	2017-09-12	DH		Normal	23:20	Live birth	2800	Female		First hour	no	MOTHER AND CHILD IN HOSPITAL																															No	yes		2017-09-14
1-27	CRF2	AUGI055	9999-09-09	2017-09-03	Pvt		Normal	12:15	Live birth	2500	Female		First hour	no	ASHA REFUSED SHOWING DATA																															No	no	ASHA REFUSED SHOWING DATA
1-28	CRF2	AUGI056	9999-09-09	2017-10-04	Pvt		Normal	13:15	Live birth	3500	Female		First hour	no	ASHA REFUSED SHOWING DATA																															No	no	ASHA REFUSED SHOWING DATA
1-29	CRF2	AUGI057	2017-08-24	2017-10-11	DH		Normal	07:04	Live birth	3000	Female		First hour	no	MOTHER AND CHILD IN HOSPITAL																															Yes	yes		2017-10-13
1-30	CRF2	AUGI059	2017-08-21	2017-09-21	DH		Normal	00:30	Live birth	2700	Male		First hour	no	MOTHER AND CHILD IN HOSPITAL																															Yes	yes		2017-09-23
1-31	CRF2	AUGI060	9999-09-09	2017-10-04	DH		Normal	23:00	Live birth	2200	Female		First hour	no	ASHA REFUSED SHOWING DATA																															No	no	ASHA REFUSED SHOWING DATA
1-32	CRF2	AUGI061	9999-09-09	2017-10-17	Pvt		Normal	19:03	Live birth	2500	Male		First hour	no	ASHA REFUSED SHOWING DATA																															No	no	ASHA REFUSED SHOWING DATA
1-33	CRF2	AUGI062	2017-07-10	2017-09-21	Pvt		Normal	23:08	Live birth	2700	Male		First day	no	MOTHER AND CHILD IN HOSPITAL																															Yes	yes		2017-09-23
1-34	CRF2	AUGI063	9999-09-09	2017-09-08	DH		Normal	07:30	Live birth	2500	Male		First hour	no	ASHA REFUSED SHOWING DATA																															No	no	ASHA REFUSED SHOWING DATA
1-35	CRF2	AUGI064	2017-08-02	2017-08-22	CHC		Normal	01:47	Live birth	2800	Female		First hour	no	MOTHER AND CHILD IN HOSPITAL																															Yes	yes		2017-08-24
1-36	CRF2	AUGI065	9999-09-09	2017-09-12	Pvt		Normal	15:45	Live birth	2700	Female		First hour	no	ASHA REFUSED SHOWING DATA																															No	no	ASHA REFUSED SHOWING DATA
1-37	CRF2	AUGI066	9999-09-09	2017-12-02	CHC		Normal	06:12	Live birth	2200	Male		First hour	no	ASHA REFUSED SHOWING DATA																															No	no	ASHA REFUSED SHOWING DATA
1-38	CRF2	AUGI067	9999-09-09	2018-01-28	Pvt		Normal	19:45	Live birth	3000	Male		First hour	no	ASHA REFUSED SHOWING DATA																															No	no	ASHA REFUSED SHOWING DATA
1-39	CRF2	AUGI068	2017-07-04	2017-08-05	Pvt		Normal	17:25	Live birth	3200	Female		First hour	no	MOTHER AND CHILD IN HOSPITAL																															Yes	yes		2017-08-07
1-40	CRF2	AUGI069	9999-09-09	2017-09-17	DH		C-section	23:00	Live birth	2300	Female		After first day	no	ASHA REFUSED SHOWING DATA																															No	no	ASHA REFUSED SHOWING DATA
1-41	CRF2	AUGI071	9999-09-09	2017-12-18	Pvt		Normal	10:30	Live birth	2000	Female		First hour	no	ASHA REFUSED SHOWING DATA																															No	no	ASHA REFUSED SHOWING DATA
1-42	CRF2	AUGI072	2017-07-05	2017-08-13	CHC		Normal		Live birth	2800	Male		First hour	no	MOTHER AND CHILD IN HOSPITAL																															Yes	yes		2017-08-15
1-43	CRF2	AUGI073	2017-07-05	2017-08-16	Pvt		Normal	12:01	Live birth	2000	Female		First hour	no	MOTHER AND CHILD IN HOSPITAL																															Yes	yes		2017-08-18
1-44	CRF2	AUGI074	9999-09-09	2017-07-24	CHC		Normal	02:00	Live birth	3000	Male		First hour	no	ASHA REFUSED SHOWING DATA																															No	no	ASHA REFUSED SHOWING DATA
1-45	CRF2	AUGI075	9999-09-09	2017-09-01	Home		Normal	13:30	Live birth	3300	Male		First hour	no	ASHA REFUSED SHOWING DATA																															No	no	ASHA REFUSED SHOWING DATA
1-46	CRF2	AUGI076	2017-07-05	2017-08-24	CHC		Normal	14:34	Live birth	3000	Male		First hour	no	MOTHER AND CHILD IN HOSPITAL																															Yes	yes		2017-08-26
1-47	CRF2	AUGI077	9999-09-09	2017-11-10	Pvt		Normal	20:30	Live birth	3200	Male		First hour	no	ASHA REFUSED SHOWING DATA																															No	no	ASHA REFUSED SHOWING DATA
1-48	CRF2	AUGI078	9999-09-09	2017-10-01	DH		Normal	19:15	Live birth	2700	Female		First hour	no	ASHA REFUSED SHOWING DATA																															No	no	ASHA REFUSED SHOWING DATA
1-49	CRF2	AUGI080	9999-09-09	2017-08-24	Pvt		Normal	21:40	Live birth	2400	Female		First hour	no	ASHA REFUSED SHOWING DATA																															No	no	ASHA REFUSED SHOWING DATA
1-50	CRF2	AUGI081	9999-09-09	2017-09-16	DH		Normal	18:45	Live birth	1700	Female		First hour	no	HOSPITAL																															No	no	HOSPITAL
1-51	CRF2	AUGI082	2017-07-03	2017-08-18	Pvt		Normal	21:25	Live birth	2500	Male		First hour	no	GACHA BACHA HOSPITAL MAI																															No	yes		2017-07-20
1-52	CRF2	AUGI083	9999-09-09	2017-09-25	DH		Normal	00:25	Live birth	3000	Female		First hour	no	GACHA BACHA HOSPITAL MAI																															No	yes		2017-09-29
1-53	CRF2	AUGI084	9999-09-09	2018-01-06	Pvt		C-section	17:30	Live birth	4500	Female		After first day	no	ASHA REFUSED SHOWING DATA																															No	no	ASHA REFUSED SHOWING DATA
1-54	CRF2	AUGI085	9999-09-09	2017-11-30	Pvt		C-section	16:30	Live birth	2500	Male		After first day	no	ASHA REFUSED SHOWING DATA																															No	no	ASHA REFUSED SHOWING DATA
1-55	CRF2	AUGI087	2017-08-19	2017-09-26	DH		Normal	19:05	Live birth	3000	Male		First hour	no	MOTHER AND CHILD IN HOSPITAL																															No	yes		2017-09-28
1-56	CRF2	AUGI088	2017-07-03	2017-08-18	Pvt		Normal	09:25	Live birth	2500	Male		First hour	no	MOTHER AND CHILD IN HOSPITAL																															No	yes		2017-08-28
1-57	CRF2	AUGI089	2017-07-19	2017-09-01	Pvt		C-section	19:21	Live birth	3200	Male		Didn't feed	no	MOTHER AND CHILD IN HOSPITAL																															Yes	no	MOTHER AND CHILD IN HOSPITAL
1-58	CRF2	AUGI090	9999-09-09	2017-10-08	Pvt		Normal	05:40	Live birth	2500	Female		First hour	no	ASHA REFUSED SHOWING DATA																															No	no	ASHA REFUSED SHOWING DATA
1-59	CRF2	AUGI091	2017-09-03	2017-09-03	DH		Normal	04:00	Live birth	3000	Female		First hour	no	MOTHER AND CHILD IN HOSPITAL																															No	yes		2017-09-06
1-60	CRF2	AUGI092	2017-08-25	2017-10-04	Pvt		Normal	13:33	Live birth	3800	Female		First hour	no	MOTHER AND CHILD IN HOSPITAL																															Yes	yes		2017-10-06
1-61	CRF2	AUGI093	2017-06-16	2017-07-31	Pvt		Normal	00:19	Live birth	2500	Male		After first day	no	HOSPITAL																															No	no	HOSPITAL
1-62	CRF2	AUGI094	9999-09-09	2017-11-01	DH		C-section	17:30	Live birth	2300	Female		After first day	no	ASHA REFUSED SHOWING DATA																															No	no	ASHA REFUSED SHOWING DATA
1-63	CRF2	AUGI096	2017-07-13	2017-08-25	Pvt		C-section	22:35	Live birth	2500	Female		First hour	no	MOTHER AND CHILD IN HOSPITAL																															No	no	MOTHER AND CHILD IN HOSPITAL
1-64	CRF2	AUGI097	2017-08-12	2017-08-24	Pvt		Normal	01:45	Live birth	2600	Male		First hour	no	MOTHER AND CHILD IN HOSPITAL																															No	yes		2017-08-26
1-65	CRF2	AUGI098	2017-07-13	2017-10-14	CHC		Normal	09:45	Live birth	2700	Female		First hour	no	HOSPITAL																															Yes	yes		2017-10-16
1-66	CRF2	AUGI099	9999-09-09	2017-12-23	Pvt		Normal	20:30	Live birth	3100	Male		First hour	no	ASHA REFUSED SHOWING DATA																															No	no	ASHA REFUSED SHOWING DATA
1-67	CRF2	AUGI101	9999-09-09	2017-09-26	CHC		Normal	23:30	Live birth	2800	Male		First hour	no	ASHA REFUSED SHOWING DATA																															No	no	ASHA REFUSED SHOWING DATA
1-68	CRF2	AUGI102	2017-08-21	2017-09-15	DH		Normal	11:10	Live birth	2900	Male		First hour	no	MOTHER AND CHILD IN HOSPITAL																															Yes	yes		2017-09-17
1-69	CRF2	AUGI103	9999-09-09	2017-12-07	Pvt		Normal	22:00	Live birth	2800	Female		First hour	no	ASHA REFUSED SHOWING DATA																															No	no	ASHA REFUSED SHOWING DATA
1-70	CRF2	AUGI104	9999-09-09	2017-12-21	Pvt		Normal	09:00	Live birth	3080	Male		First hour	no	ASHA REFUSED SHOWING DATA																															No	no	ASHA REFUSED SHOWING DATA
1-71	CRF2	AUGI105	2017-08-09	2017-09-12	Pvt		Normal	00:30	Live birth	3200	Female		First day	no	MOTHER AND CHILD IN HOSPITAL																															No	yes		2017-09-14
1-72	CRF2	AUGI106	2017-08-08	2017-09-25	Pvt		Normal	08:30	Live birth	3200	Female		First hour	no	HOSPITAL																															Yes	yes		2017-09-27
1-73	CRF2	AUGI108	9999-09-09	2017-10-18	DH		Normal	21:30	Live birth	2600	Female		First hour	no	ASHA REFUSED SHOWING DATA																															No	no	ASHA REFUSED SHOWING DATA
1-74	CRF2	AUGI109	2017-08-20	2017-09-24	Pvt		Normal	16:45	Live birth	3000	Female		First hour	no	GACHCHA BACHCHA HOSPITAL MAI																															Yes	yes		2017-09-26
1-75	CRF2	AUGI111	9999-09-09	2017-12-03	Pvt		Normal	19:30	Live birth	3500	Female		First hour	no	ASHA REFUSED SHOWING DATA																															No	no	ASHA REFUSED SHOWING DATA
1-76	CRF2	AUGI112	2017-07-07	2017-08-10	DH		Normal	20:55	Live birth	2900	Female		First hour	no	HOSPITAL																															Yes	no	HOSPITAL
1-77	CRF2	AUGI114	2017-12-07	2018-01-08	Pvt		Normal	15:18	Live birth	3200	Male		First day	no	HOSPITAL																															Yes	no	HOSPITAL
1-78	CRF2	AUGI115	9999-09-09	2017-08-22	Pvt		Normal	11:00	Live birth	2400	Female		First hour	no	ASHA REFUSED SHOWING DATA																															No	no	ASHA REFUSED SHOW DATA
1-79	CRF2	AUGI118	9999-09-09	2017-10-17	Pvt		Normal	19:30	Live birth	2600	Female		First hour	no	ASHA REFUSED SHOWING DATA																															No	no	ASHA REFUSED SHOWING DATA
1-80	CRF2	AUGI119	2017-12-28	2018-02-01	CHC		Normal	03:30	Live birth	2200	Female		First hour	no	HOSPITAL																															Yes	yes		2018-02-03
1-81	CRF2	AUGI120	9999-09-09	2018-01-04	CHC		Normal	12:56	Live birth	3500	Male		First hour	no	ASHA REFUSED SHOWING DATA																															No	no	ASHA REFUSED SHOWING DATA
1-82	CRF2	AUGI121	2017-08-17	2017-09-18	Pvt		Normal	16:20	Live birth	1900	Female		First hour	no	HOSPITAL																															Yes	yes		2017-09-19
1-83	CRF2	AUGI122	2017-08-10	2017-09-12	Pvt		Normal	07:30	Live birth	3100	Female		First hour	no	JACHCHA BACHHA HOSPITAL MAI																															Yes	yes		2017-09-14
1-84	CRF2	AUGI123	2017-09-10	2017-10-14	CHC		Normal	22:41	Live birth	2500	Male		First hour	no	HOSPITAL																															Yes	yes		2017-10-16
1-85	CRF2	AUGI124	9999-09-09	2017-10-17	Pvt		Normal	11:30	Live birth	2100	Female		First hour	no	ASHA REFUSED SHOWING DATA																															No	no	ASHA REFUSED SHOWING DATA
1-86	CRF2	AUGI126	2017-11-25	2018-01-07	Pvt		Normal	06:30	Live birth	3000	Male		First hour	no	BABY IN HOSPITAL																															Yes	no	BABY IN HOSPITAL
1-87	CRF2	AUGI128	2017-07-05	2017-08-07	CHC		Normal	00:41	Live birth	3300	Male		First hour	no	HOSPITAL																															Yes	yes		2017-08-09
1-88	CRF2	AUGI129	2017-08-18	2017-09-22	CHC		Normal	06:00	Live birth	3500	Male		First hour	no	HOSPITAL																															Yes	yes		2017-09-24
1-89	CRF2	AUGI130	2017-09-12	2017-10-16	DH		Normal	17:20	Live birth	2300	Female		First hour	no	JACHCHA BACHCHA HOSPITAL MAI																															Yes	yes		2017-10-18
1-90	CRF2	AUGI131	9999-09-09	2017-09-22	Pvt		Normal	05:00	Live birth	2500	Female		First hour	no	ASHA REFUSED SHOWING DATA																															No	no	ASHA REFUSED SHOWING DATA
1-91	CRF2	AUGI133	9999-09-09	2017-11-27	Pvt		C-section	18:30	Live birth	3300	Male		After first day	no	ASHA REFUSED SHOWING DATA																															No	no	ASHA REFUSED SHOWING DATA
1-92	CRF2	AUGI135	9999-09-09	2018-01-17	Pvt		Normal	18:00	Live birth	2500	Female		First hour	no	ASHA REFUSED SHOWING DATA																															No	no	ASHA REFUSED SHOWING DATA
1-93	CRF2	AUGI136	2018-03-04	2018-04-22	DH		Normal	16:16	Live birth	3500	Male		First hour	no	HOSPITAL																															Yes	yes		2018-04-24
1-94	CRF2	AUGI137	2018-01-15	2018-01-20	CHC		Normal	15:00	Live birth	3000	Female		First hour	no	HOSPITAL																															Yes	yes		2018-01-22
1-95	CRF2	AUGI138	2018-02-15	2018-03-16	CHC		Normal	04:00	Live birth	2500	Female		First hour	no	HOSPITAL																															Yes	yes		2018-03-18
1-96	CRF2	AUGI139	2018-04-08	2018-04-30	Pvt		Normal	20:17	Live birth	2900	Female		First hour	no	HOSPITAL																															No	yes		2018-05-03
1-97	CRF2	AUGI140	2018-03-15	2018-05-04	Pvt		Normal	00:00	Live birth	2200	Female		Didn't feed	no	INFANT DIED																															Yes	no	INFANT DEATH
1-98	CRF2	AUGI142	9999-09-09	2018-03-13	CHC		Normal	17:00	Live birth	2000	Male		First hour	no	HOSPITAL																															Yes	yes		2018-03-16
1-99	CRF2	AUGI143	2018-03-20	2018-04-28	CHC		Normal	18:30	Live birth	2500	Male		First hour	no	HOSPITAL																															Yes	yes		2018-03-30
1-100	CRF2	AUGI144	9999-09-09	2018-04-12	Pvt		Normal	07:15	Live birth	2700	Male		First hour	no	ASHA REFUSED SHOWING DATA																															No	no	ASHA REFUSED SHOWING DATA
1-101	CRF2	AUGI145	2018-02-05	2018-03-17	DH		Normal	17:10	Live birth	2400	Female		First hour	no	HOSPITAL																															Yes	yes		2018-03-19
1-102	CRF2	AUGI146	9999-09-09	2018-05-12	CHC		Normal	23:10	Live birth	2800	Male		First hour	no	ASHA REFUSED SHOWING DATA																															No	no	ASHA REFUSED SHOWING DATA
1-103	CRF2	AUGI147	9999-09-09	2018-08-15	Pvt		Normal	07:15	Live birth	2600	Female		First hour	no	ASHA REFUSED SHOWING DATA																															No	no	ASHA REFUSED SHOWING DATA
1-104	CRF2	AUGI148	9999-09-09	2018-07-15	Pvt		Normal	07:20	Live birth	2700	Male		First hour	no	ASHA REFUSED SHOWING DATA																															No	no	ASHA REFUSED SHOWING DATA
1-105	CRF2	AUGI149	9999-09-09	2018-10-06	Pvt		Normal	18:10	Live birth	2900	Male		First hour	no	ASHA REFUSED SHOWING DATA																															No	no	ASHA REFUSED SHOWING DATA
1-106	CRF2	AUGI150	2017-12-06	2018-01-20	Pvt		Normal	04:19	Live birth	2800	Male		First day	no	HOSPITAL																															Yes	no	HOSPITAL
1-107	CRF2	AUGI151	9999-09-09	2018-05-27	DH		Normal	07:35	Live birth	2200	Female		First hour	no	HOSPITAL																															Yes	yes		2018-05-24
1-108	CRF2	AUGI152	9999-09-09	2018-04-01	DH		Normal	09:15	Live birth	2700	Female		First hour	no	ASHA REFUSED SHOWING DATA																															No	no	ASHA REFUSED SHOWING DATA
1-109	CRF2	AUGI153	9999-09-09	2017-12-20	Pvt		Normal	06:15	Live birth	3300	Male		First hour	no	ASHA REFUSED SHOWING DATA																															No	no	ASHA REFUSED SHOWING DATA
1-110	CRF2	AUGI154	9999-09-09	2018-03-29	Pvt		Normal	17:00	Live birth	2200	Female		First hour	no	ASHA REFUSED SHOWING DATA																															No	no	ASHA REFUSED SHOWING DATA
1-111	CRF2	AUGI155	2018-02-24	2018-04-16	DH		Normal	23:57	Live birth	2400	Male		First hour	no	FAMILY OUT OF STATION																															Yes	no	FAMILY OUT OF STATION
1-112	CRF2	AUGI156	9999-09-09	2018-05-22	Pvt		Normal	11:10	Live birth	2800	Male		First hour	no	ASHA REFUSED SHOWING DATA																															No	no	ASHA REFUSED SHOWING DATA
1-113	CRF2	AUGI158	9999-09-09	2018-06-02	DH		Normal	05:50	Live birth	2300	Male		First hour	no	JACCHA AUR BACCHA IN HOSPITAL																															No	no	JACCHA BACCHA IN HOSPITAL
1-114	CRF2	AUGI159	9999-09-09	2018-06-17	Pvt		Normal	08:30	Live birth	3000	Male		First hour	no	ASHA REFUSED SHOWING DATA																															No	no	ASHA REFUSED SHOWING DATA
1-115	CRF2	AUGI160	9999-09-09	2018-05-23	Pvt		Normal	22:20	Live birth	2900	Male		First hour	no	ASHA REFUSED SHOWING DATA																															No	no	ASHA REFUSED SHOWING DATA
1-116	CRF2	AUGI161	9999-09-09	2018-07-07	CHC		Normal	09:10	Live birth	2600	Female		First hour	no	ASHA REFUSED SHOWING DATA																															No	no	ASHA REFUSED SHOWING DATA
1-117	CRF2	AUGI162	9999-09-09	2018-08-08	CHC		Normal	02:20	Live birth	2800	Male		First hour	no	ASHA REFUSED SHOWING DATA																															No	no	ASHA REFUSED SHOWING DATA
1-118	CRF2	AUGI166	2018-05-02	2018-06-29	Pvt		Normal	10:00	Live birth	2200	Female		First hour	no	JACCHA BACCHA HOSPITAL																															Yes	yes		9999-09-09
1-119	CRF2	AUGI167	9999-09-09	2018-07-09	CHC		Normal	10:15	Live birth	3000	Female		First hour	no	HOSPITAL																															Yes	yes		2018-07-11
1-120	CRF2	AUGI168	9999-09-09	2018-08-23	Pvt		Normal	15:30	Live birth	2500	Male		First hour	no	HOSPITAL																															Yes	no	HOSPITAL
1-121	CRF2	AUGI169	9999-09-09	2018-08-27	Home		Normal	21:30	Live birth	2700	Female		First hour	no	ASHA REFUSED SHOWING DATA																															No	no	ASHA REFUSED SHOWING DATA
1-122	CRF2	AUGI170	2018-08-01	2018-09-15	CHC		Normal	10:42	Live birth	2350	Female		First hour	no	HOSPITAL																															Yes	yes		2018-09-17
1-123	CRF2	AUGI171	9999-09-09	2018-01-05	Pvt		Normal	13:20	Live birth	3500	Female		First hour	no	ASHA REFUSED SHOWING DATA																															No	no	ASHA REFUSED SHOWING DATA
1-124	CRF2	AUGI173	9999-09-09	2017-12-16	DH		Normal	10:00	Live birth	3000	Male		First hour	no	ASHA REFUSED SHOWING DATA																															No	no	ASHA REFUSED SHOWING DATA
1-125	CRF2	AUGI174	2018-03-07	2018-04-09	Pvt		Normal	07:12	Live birth	2200	Male		First hour	no	HOSPITAL																															Yes	yes		2018-04-09
1-126	CRF2	AUGI175	9999-09-09	2018-04-24	Pvt		Normal	08:30	Live birth	3500	Male		First hour	no	ASHA REFUSED SHOWING DATA																															No	no	ASHA REFUSED TO SHOW DATA
1-127	CRF2	AUGI176	2018-03-07	2018-04-07	DH		Normal	05:05	Live birth	2000	Male		First hour	no	HOSPITAL																															Yes	yes		2018-04-09
1-128	CRF2	AUGI177	9999-09-09	2018-06-15	Pvt		Normal	19:55	Live birth	3000	Male		First hour	no	HOSPITAL																															Yes	no	ASHA IS ON STRIKE
1-129	CRF2	AUGI178	2018-02-20	2018-04-17	Pvt		Normal	18:17	Live birth	3000	Male		First hour	no	HOSPITAL																															Yes	yes		2018-04-19
1-130	CRF2	AUGI179	2018-02-19	2018-04-09	Pvt		Normal	21:00	Live birth	3000	Female		First hour	no	HOSPITAL																															Yes	yes		2018-04-11
1-131	CRF2	AUGI180	9999-09-09	2018-04-04	Pvt		Normal	15:00	Live birth	3700	Female		First hour	no	ASHA REFUSED SHOWING DATA																															No	no	ASHA REFUSED SHOWING DATA
1-132	CRF2	AUGI181	2018-06-04	2018-06-17	DH		Normal	19:28	Live birth	3400	Male		After first day	no	HOSPITAL																															Yes	no	HOSPITAL
1-133	CRF2	AUGI182	9999-09-09	2018-05-10	DH		Normal	19:15	Live birth	3100	Female		First hour	no	ASHA REFUSED SHOWING DATA																															No	no	ASHA REFUSED SHOWING DATA
1-134	CRF2	AUGI183	2017-09-12	2018-05-20	Pvt		C-section	06:30	Live birth	2800	Female		First day	no	SHARWAL HOSPITAL PALWAL																															Yes	no	SARWAL HOSPITAL PALWAL
1-135	CRF2	AUGI184	9999-09-09	2018-06-18	Pvt		C-section	09:23	Live birth	2700	Male		After first day	no	BACCHA ADMITTED IN HOSPITAL																															Yes	no	BACCHA ADMITTED IN HOSPITAL
1-136	CRF2	AUGI185	9999-09-09	2018-07-03	CHC		Normal	08:15	Live birth	2900	Male		First hour	no	ASHA REFUSED SHOWING DATA																															No	no	ASHA REFUSED SHOWING DATA
1-137	CRF2	AUGI190	9999-09-09	2018-09-09	CHC		Normal	10:10	Live birth	2900	Male		First hour	no	ASHA REFUSED SHOWING DATA																															No	no	ASHA REFUSED SHOWING DATA
1-138	CRF2	AUGI191	9999-09-09	2018-07-02	CHC		Normal	23:30	Live birth	2200	Male		First hour	no	ASHA REFUSED SHOWING DATA																															No	no	ASHA REFUSED SHOWING DATA
1-139	CRF2	AUGI192	2018-09-01	2018-10-12	Pvt		Normal	15:45	Live birth	4000	Male		First hour	no	SARWAL HOSPITAL PALWAL																															Yes	yes		2018-10-14
1-140	CRF2	AUGI193	2018-09-19	2018-10-19	CHC		Normal	07:48	Live birth	3000	Male		First hour	no	CHC HOSPITAL																															Yes	yes		2018-09-21
1-141	CRF2	AUGI194	9999-09-09	2018-06-18	CHC		Normal	03:10	Live birth	2700	Female		First hour	no	ASHA REFUSED SHOWING DATA																															No	no	ASHA REFUSED SHOWING DATA
1-142	CRF2	AUGI195	9999-09-09	2018-05-26	Pvt		Normal	16:00	Live birth	2000	Male		First hour	no	ASHA REFUSED SHOWING DATA																															No	no	ASHA REFUSED SHOWING DATA
1-143	CRF2	AUGI198	2018-02-25	2018-03-30	CHC		Normal	10:30	Live birth	3300	Male		First hour	no	JACCHA BACCHA HOSPITAL																															Yes	yes		2018-04-01
1-144	CRF2	AUGI199	2018-02-20	2018-03-25	DH		Normal	02:00	Live birth	3000	Female		First hour	no	HOSPITAL																															Yes	yes		2018-03-30
1-145	CRF2	AUGI200	9999-09-09	2018-06-05	DH		Normal	04:10	Live birth	3100	Male		First hour	no	ASHA REFUSED SHOWING DATA																															No	no	ASHA REFUSED SHOWING DATA
1-146	CRF2	AUGI201	9999-09-09	2018-06-21	PHC		Normal	14:40	Live birth	2900	Male		First hour	no	JACCHA AUR BACCHA IN HOSPITAL																															No	yes		2018-06-23
1-147	CRF2	AUGI202	9999-09-09	2018-07-19	Home		Normal		Live birth	2800	Female		First hour	no	ASHA REFUSED SHOWING DATA																															No	no	ASHA REFUSED SHOWING DATA
1-148	CRF2	AUGI203	9999-09-09	2018-08-28	Pvt		Normal	00:45	Live birth	2500	Female		First hour	no	BACCHA HOSPITAL																															Yes	yes		2018-08-30
1-149	CRF2	AUGI204	9999-09-09	2018-08-11	Pvt		Normal		Live birth	3100	Male		First hour	no	FAMILY OUT OF STATION																															No	no	ASHA NOT FILLED HBPNC BECAUSE FAMILY IS OUT OF STATION
1-150	CRF2	AUGI205	9999-09-09	2018-09-12	DH		Normal	22:45	Live birth	2500	Male		First hour	no	JACCHA AUR BACCHA IN HOSPITAL																															Yes	yes		2018-09-14
1-151	CRF2	AUGI206	9999-09-09	2018-08-22	Pvt		Normal	02:00	Live birth	3500	Female		First hour	no	HOSPITAL																															Yes	yes		2018-08-24
1-152	CRF2	AUGI207	9999-09-09	2018-09-29	Other	B.K	Normal	10:20	Live birth	3000	Female		First hour	no	ASHA REFUSED SHOWING DATA																															No	no	ASHA REFUSED SHOWING DATA
1-153	CRF2	AUGI208	9999-09-09	2018-09-03	DH		Normal	04:25	Live birth	2400	Male		First hour	no	THE INFANT AT HOSPITAL																															Yes	yes		2018-09-05
1-154	CRF2	AUGI209	9999-09-09	2018-09-23	Pvt		Normal		Live birth	4000	Male		First hour	no	ASHA REFUSED SHOWING DATA																															No	no	ASHA REFUSED SHOWING DATA
1-155	CRF2	AUGI210	2018-03-09	2018-03-26	Pvt		Normal	22:20	Live birth	3200	Female		First day	no	HOSPITAL																															Yes	yes		2018-03-28
1-156	CRF2	AUGI211	2018-03-09	2018-04-18	DH		Normal	22:29	Live birth	3800	Female		First hour	no	HOSPITAL																															Yes	yes		2018-04-20
1-157	CRF2	AUGI212	9999-09-09	2018-05-01	CHC		Normal	19:15	Live birth	3100	Male		First hour	no	ASHA REFUSED SHOWING DATA																															No	no	ASHA REFUSED SHOWING DATA
1-158	CRF2	AUGI214	9999-09-09	2018-05-22	CHC		Normal	12:20	Live birth	2200	Female		First hour	no	HOSPITAL																															No	no	HOSPITAL
1-159	CRF2	AUGI215	9999-09-09	2018-06-08	Pvt		C-section	21:22	Live birth	3000	Female		First hour	no	HOSPITAL																															No	no	HOSPITAL
1-160	CRF2	AUGI216	2017-09-07	2018-06-12	Pvt		Normal	18:45	Live birth	2200	Female		First hour	no	HOSPITAL																															Yes	no	HOSPITAL
1-161	CRF2	AUGI217	9999-09-09	2018-06-10	CHC		Normal	13:15	Live birth	2300	Female		First hour	no	HOSPITAL																															No	no	HOSPITAL
1-162	CRF2	AUGI218	9999-09-09	2018-08-02	DH		Normal	01:20	Live birth	3100	Female		First hour	no	ASHA REFUSED SHOWING DATA																															No	no	ASHA REFUSED SHOWING DATA
1-163	CRF2	AUGI219	9999-09-09	2018-07-10	Pvt		Normal	04:20	Live birth	3000	Male		First hour	no	ASHA REFUSED SHOWING DATA																															No	no	ASHA REFUSED SHOWING DATA
1-164	CRF2	AUGI220	9999-09-09	2018-08-10	DH		Normal	02:05	Live birth	2400	Male		First hour	no	HOSPITAL																															Yes	yes		2018-08-12
1-165	CRF2	AUGI222	9999-09-09	2018-08-20	DH		C-section		Live birth	2500	Female		First hour	no	HOSPITAL																															No	no	HOSPITAL
1-166	CRF2	AUGI223	2018-03-13	2018-04-09	Pvt		Normal	09:15	Live birth	2900	Female		First hour	no	HOSPITAL																															Yes	yes		2018-04-11
1-167	CRF2	AUGI224	9999-09-09	2018-06-16	CHC		Normal	23:40	Live birth	3100	Male		First hour	no	ASHA REFUSED SHOWING DATA																															No	no	ASHA REFUSED SHOWING DATA
1-168	CRF2	AUGI225	2018-06-05	2018-07-15	DH		Normal	04:30	Live birth	3000	Female		First hour	no	HOSPITAL																															Yes	no	STRIKE
1-169	CRF2	AUGI226	2018-06-05	2018-07-07	Pvt		C-section	15:20	Live birth	2500	Male		First day	no	HOSPITAL																															Yes	no	HOSPITAL
1-170	CRF2	AUGI227	9999-09-09	2018-07-31	CHC		Normal		Live birth	3000	Female		First hour	no	ASHA REFUSED SHOWING DATA																															No	no	ASHA REFUSED SHOWING DATA
1-171	CRF2	AUGI228	9999-09-09	2018-07-22	Home		Normal		Live birth	2800	Male		First hour	no	ASHA REFUSED SHOWING DATA																															No	no	ASHA REFUSED SHOWING DATA
1-172	CRF2	AUGI229	9999-09-09	2018-09-17	DH		Normal	06:10	Live birth	2700	Female		First hour	no	ASHA REFUSED SHOWING DATA																															No	no	ASHA REFUSED SHOWING DATA
1-173	CRF2	AUGI230	2018-08-24	2018-10-26	DH		Normal	18:00	Live birth	3500	Male		First hour	no	HOSPITAL																															Yes	yes		2018-10-28
1-174	CRF2	AUGI231	2018-02-15	2018-03-09	Pvt		Normal	15:07	Live birth	3300	Male		First day	no	HOSPITAL																															No	yes		2018-03-11
1-175	CRF2	AUGI232	2018-02-16	2018-03-12	CHC		Normal	03:15	Live birth	3100	Female		First hour	no	HOSPITAL																															Yes	yes		2018-03-14
1-176	CRF2	AUGI233	2018-02-08	2018-03-06	CHC		Normal	08:00	Live birth	3000	Female		First hour	no	HOSPITAL																															Yes	yes		2018-03-08
1-177	CRF2	AUGI234	9999-09-09	2018-07-11	DH		Normal		Live birth	3100	Male		First hour	no	ASHA REFUSED SHOWING DATA																															No	no	ASHA REFUSED SHOWING DATA
1-178	CRF2	AUGI235	9999-09-09	2018-06-15	CHC		Normal	18:20	Live birth	2700	Male		First hour	no	ASHA REFUSED SHOWING DATA																															No	no	ASHA REFUSED SHOWING DATA
1-179	CRF2	AUGI236	9999-09-09	2018-06-28	DH		Normal	22:45	Live birth	2800	Female		First hour	no	HOSPITAL																															Yes	yes		2018-06-30
1-180	CRF2	AUGI237	9999-09-09	2018-07-12	Pvt		Normal	04:20	Live birth	2800	Female		First hour	no	ASHA REFUSED SHOWING DATA																															No	no	ASHA REFUSED SHOWING DATA
1-181	CRF2	AUGI238	9999-09-09	2018-07-22	CHC		Normal	19:10	Live birth	2900	Female		First hour	no	ASHA REFUSED SHOWING DATA																															No	no	ASHA REFUSED SHOWING DATA
1-182	CRF2	AUGI239	2018-07-04	2018-08-02	SC		Normal	11:15	Live birth	2800	Female		First hour	no	HOSPITAL																															Yes	yes		2018-08-04
1-183	CRF2	AUGI240	9999-09-09	2018-07-29	DH		Normal	21:15	Live birth	3000	Female		First hour	no	ASHA REFUSED SHOWING DATA																															No	no	ASHA REFUSED SHOWING DATA
1-184	CRF2	AUGI241	9999-09-09	2018-08-21	DH		Normal	21:10	Live birth	2100	Female		First hour	no	ASHA REFUSED SHOWING DATA																															No	no	ASHA REFUSED SHOWING DATA
1-185	CRF2	AUGI242	9999-09-09	2018-01-23	Pvt		C-section	13:30	Live birth	2800	Female		First hour	no	ASHA REFUSED SHOWING DATA																															No	no	ASHA REFUSED SHOWING DATA
1-186	CRF2	AUGI243	9999-09-09	2018-04-10	Pvt		Normal	08:00	Live birth	2700	Male		First hour	no	ASHA REFUSED SHOWING DATA																															No	no	ASHA REFUSED SHOWING DATA
1-187	CRF2	AUGI244	9999-09-09	2018-05-02	Home		Normal		Live birth	2700	Female		First hour	no	ASHA REFUSED SHOWING DATA																															No	no	ASHA REFUSED SHOWING DATA
1-188	CRF2	AUGI245	9999-09-09	2018-06-24	Pvt		Normal	09:05	Live birth	2900	Male		First hour	no	HOSPITAL																															No	yes		2018-06-26
1-189	CRF2	AUGI246	9999-09-09	2018-06-21	Pvt		Normal	03:00	Live birth	2200	Male		First hour	no	HOSPITAL																															No	no	HOSPITAL
1-190	CRF2	AUGI247	9999-09-09	2018-07-31	CHC		Normal	11:40	Live birth	2800	Female		First hour	no	ASHA REFUSED SHOWING DATA																															No	no	ASHA REFUSED SHOWING DATA
1-191	CRF2	AUGI248	9999-09-09	2018-06-03	Pvt		Normal	13:10	Live birth	2700	Male		First hour	no	HOSPITAL																															No	yes		2018-06-06
1-192	CRF2	AUGI249	9999-09-09	2018-09-01	Pvt		Normal	08:13	Live birth	3000	Female		First hour	no	ASHA REFUSED SHOWING DATA																															No	no	ASHA REFUSED SHOWING DATA
1-193	CRF2	AUGI250	9999-09-09	2018-01-25	Pvt		Normal	13:30	Live birth	2500	Female		First hour	no	ASHA REFUSED SHOWING DATA																															No	no	ASHA REFUSED SHOWING DATA
1-194	CRF2	AUGI251	2018-02-20	2018-04-11	CHC		C-section	11:10	Live birth	9999	Male		First day	no	HOSPITAL																															Yes	no	HOSPITAL
1-195	CRF2	AUGI253	2018-01-15	2018-03-03	Pvt		Normal	08:10	Live birth	2800	Male		First hour	no	HOSPITAL																															Yes	yes		2018-03-05
1-196	CRF2	AUGI254	2018-08-05	2018-09-19	Pvt		Normal	08:10	Live birth	3500	Male		First hour	no	HOSPITAL																															Yes	yes		2018-09-21
1-197	CRF2	AUGI255	2018-08-15	2018-09-28	Pvt		Normal	23:30	Live birth	2600	Female		First hour	no	HOSPITAL																															Yes	yes		2018-09-30
1-198	CRF2	AUGI256	9999-09-09	2018-08-30	Pvt		Normal		Live birth	2900	Female		First hour	no	ASHA REFUSED SHOWING DATA																															No	no	ASHA REFUSED SHOWING DATA
1-199	CRF2	AUGI257	9999-09-09	2018-08-22	Pvt		Normal	02:25	Live birth	2900	Female		First hour	no	ASHA REFUSED SHOWING DATA																															No	no	ASHA REFUSED SHOWING DATA
1-200	CRF2	AUGI259	9999-09-09	2018-10-25	Pvt		Normal	21:30	Live birth	2700	Female		First hour	no	ASHA REFUSED SHOWING DATA																															No	no	ASHA REFUSED SHOWING DATA
1-201	CRF2	AUGI260	9999-09-09	2018-02-05	CHC		Normal	18:10	Live birth	2900	Male		First hour	no	ASHA REFUSED SHOWING DATA																															No	no	ASHA REFUSED SHOWING DATA
1-202	CRF2	AUGI261	9999-09-09	2018-02-24	CHC		Normal	09:40	Live birth	2900	Female		First hour	no	ASHA REFUSED SHOWING DATA																															No	no	ASHA REFUSED SHOWING DATA
1-203	CRF2	AUGI262	9999-09-09	2018-01-12	CHC		Normal	06:10	Live birth	3100	Male		First hour	no	ASHA REFUSED SHOWING DATA																															No	no	ASHA REFUSED SHOWING DATA
1-204	CRF2	AUGI263	9999-09-09	2018-07-20	Pvt		Normal	00:37	Live birth	3300	Male		First hour	no	JACHA BACHA HOSPITAL ME																															Yes	yes		2018-07-22
1-205	CRF2	AUGI264	9999-09-09	2018-08-27	CHC		Normal	21:40	Live birth	4000	Female		First hour	no	ASHA REFUSED SHOWING DATA																															No	no	ASHA REFUSED SHOWING DATA
1-206	CRF2	AUGI265	9999-09-09	2018-07-11	Pvt		Normal	11:39	Live birth	2800	Female		First hour	no	JACHA BACHA HOSPITAL ME																															No	yes		2018-07-13
1-207	CRF2	AUGI266	9999-09-09	2018-08-10	DH		Normal	17:40	Live birth	2100	Male		First hour	no	BACHA HOSPITAL ME																															No	yes		2018-08-12
1-208	CRF2	AUGI267	9999-09-09	2018-08-03	Pvt		Normal	18:20	Live birth	3000	Female		First hour	no	JACHA BACHA HOSPITAL ME																															Yes	yes		2018-08-05
1-209	CRF2	AUGI270	9999-09-09	2018-07-12	Pvt		C-section	14:28	Live birth	2400	Female		First hour	no	HOSPITAL																															No	no	HOSPITAL
1-210	CRF2	AUGI271	9999-09-09	2018-06-15	DH		Normal	06:10	Live birth	4000	Female		First hour	no	JACHA BACHA HOSPITAL ME																															No	no	ASHA IS ON STRIKE
1-211	CRF2	AUGI272	9999-09-09	2018-09-25	DH		Normal	14:45	Live birth	2700	Female		First hour	no	CHILD IN HOSPITAL																															Yes	yes		2018-09-27
1-212	CRF2	AUGI273	9999-09-09	2018-09-12	Pvt		Normal	16:54	Live birth	3500	Female		First hour	no	CHILD IN HOSPITAL																															No	yes		2018-09-14
1-213	CRF2	AUGI275	9999-09-09	2018-10-17	DH		Normal	05:05	Live birth	2700	Male		First hour	no	ASHA REFUSED SHOWING DATA																															No	no	ASHA REFUSED TO SHOWING THE DATA
1-214	CRF2	AUGI276	9999-09-09	2017-11-08	Pvt		Normal	12:15	Live birth	2600	Female		First hour	no	ASHA REFUSED SHOWING DATA																															No	no	ASHA REFUSED SHOWING DATA
1-215	CRF2	AUGI277	9999-09-09	2018-01-29	Pvt		Normal		Live birth	3900	Male		First hour	no	ASHA REFUSED SHOWING DATA																															No	no	ASHA REFUSED SHOWING DATA
1-216	CRF2	AUGI278	9999-09-09	2018-01-19	Pvt		Normal	14:00	Live birth	3500	Male		First hour	no	ASHA REFUSED SHOWING DATA																															No	no	ASHA REFUSED TO SHOWING THE DATA
1-217	CRF2	AUGI281	9999-09-09	2018-07-12	CHC		Normal	09:36	Live birth	3200	Female		First day	no	ASHA REFUSED SHOWING DATA																															No	no	ASHA REFUSED SHOWING DATA
1-218	CRF2	AUGI282	9999-09-09	2018-07-12	Home		Normal	13:26	Live birth	3700	Male		First hour	no	ASHA REFUSED SHOWING DATA																															No	no	ASHA REFUSED TO SHOWING THE DATA
1-219	CRF2	AUGI283	9999-09-09	2018-07-11	Pvt		Normal	19:29	Live birth	3100	Female		First hour	no	ASHA REFUSED SHOWING DATA																															No	no	ASHA REFUSED SHOWING DATA
1-220	CRF2	AUGI284	2018-02-24	2018-04-02	DH		Normal	09:00	Live birth	2100	Female		First hour	no	INSTITUTIONAL DELIVERY																															Yes	yes		2018-04-03
1-221	CRF2	AUGI285	2018-09-04	2018-10-19	Pvt		Normal	16:16	Live birth	2800	Female		First hour	no	CHILD IN HOSPITAL																															Yes	yes		2018-10-21
1-222	CRF2	AUGI286	2018-09-02	2018-10-06	CHC		Normal	03:10	Live birth	3000	Male		First hour	no	HOSPITAL CHC AURANGABAD																															Yes	yes		2018-10-08
1-223	CRF2	AUGI287	9999-09-09	2018-10-03	DH		Normal	23:22	Live birth	3300	Female		First day	no	ASHA REFUSED SHOWING DATA																															No	no	ASHA REFUSED SHOWING DATA
1-224	CRF2	AUGI288	9999-09-09	2018-09-30	Pvt		Normal	12:06	Live birth	3000	Male		First hour	no	CHILD IN HOSPITAL																															Yes	yes		2018-10-02
1-225	CRF2	AUGI289	9999-09-09	2018-09-11	Pvt		Normal	03:00	Live birth	3100	Female		First hour	no	CHILD IN HOSPITAL																															Yes	yes		2018-09-13
1-226	CRF2	AUGI290	9999-09-09	2018-11-03	DH		Normal	14:26	Live birth	3000	Female		First hour	no	ASHA REFUSED SHOWING DATA																															No	no	ASHA REFUSED SHOWING DATA
1-227	CRF2	AUGI291	9999-09-09	2018-04-17	Pvt		Normal	06:15	Live birth	3000	Female		First hour	no	ASHA REFUSED SHOWING DATA																															No	no	ASHA REFUSED SHOWING DATA
1-228	CRF2	AUGI292	9999-09-09	2018-04-04	Pvt		Normal	15:03	Live birth	3200	Female		First day	no	INSTITUTIONAL DELIVERY																															Yes	no	ASHA WAS SICK
1-229	CRF2	AUGI293	9999-09-09	2018-04-30	Pvt		Normal	11:22	Live birth	3300	Female		First hour	no	ASHA REFUSED SHOWING DATA																															No	no	ASHA REFUSED SHOWING DATA
1-230	CRF2	AUGI294	9999-09-09	2018-06-07	DH		Normal	15:00	Live birth	2800	Male		First hour	no	CHILD IN HOSPITAL																															Yes	no	ASHA IS ON STRIKE
1-231	CRF2	AUGI295	2017-09-07	2018-06-04	Pvt		Normal	21:53	Live birth	3000	Male		First hour	no	INSTITUTIONAL DELIVERY																															No	yes		2018-06-06
1-232	CRF2	AUGI296	9999-09-09	2018-06-05	Pvt		Normal	14:22	Live birth	3400	Male		First hour	no	ASHA REFUSED SHOWING DATA																															No	no	ASHA REFUSED TO SHOW VISIT DATA
1-233	CRF2	AUGI297	9999-09-09	2018-03-30	Pvt		Normal	13:00	Live birth	3200	Male		First hour	no	ASHA IS OUT OF STATION																															No	no	ASHA OUT OF STATION
1-234	CRF2	AUGI298	9999-09-09	2018-04-05	Pvt		Normal	10:30	Live birth	3300	Male		First hour	no	ASHA REFUSED SHOWING DATA																															No	no	ASHA REFUSED SHOWING DATA
1-235	CRF2	AUGI299	2018-09-10	2018-09-22	CHC		Normal	21:01	Live birth	2000	Male		First hour	no	CHILD IN HOSPITAL																															Yes	yes		2018-09-24
1-236	CRF2	AUGI300	2018-05-20	2018-10-10	Pvt		Normal	07:25	Live birth	2500	Male		First hour	no	CHILD IN HOSPITAL																															Yes	yes		2018-10-12
1-237	CRF2	AUGI301	2018-09-07	2018-10-17	DH		Normal	00:20	Live birth	3000	Male		First hour	no	CHILD IN HOSPITAL																															Yes	yes		2018-10-19
1-238	CRF2	AUGI302	9999-09-09	2018-11-30	DH		Normal	15:40	Live birth	3200	Female		First hour	no	ASHA REFUSED SHOWING DATA																															No	no	ASHA REFUSED TO SHOWING DATA
1-239	CRF2	AUGI303	9999-09-09	2018-11-26	DH		Normal	08:05	Live birth	2500	Female		First hour	no	ASHA REFUSED SHOWING DATA																															No	no	ASHA REFUSED TO SHOWING DATA
1-240	CRF2	AUGI304	9999-09-09	2018-05-27	DH		Normal	05:30	Live birth	2700	Female		First hour	no	ASHA REFUSED SHOWING DATA																															No	no	ASHA REFUSED TO SHOWING DATA
1-241	CRF2	AUGI305	2018-09-24	2018-12-06	Pvt		Normal	13:40	Live birth	2900	Female		First hour	no	CHILD IN HOSPITAL																															Yes	yes		2018-12-08
1-242	CRF2	AUGI308	9999-09-09	2018-09-22	DH		Normal	20:50	Live birth	3500	Female		First hour	no	ASHA REFUSED SHOWING DATA																															No	no	ASHA REFUSED TO SHOWING DATA
1-243	CRF2	AUGI309	9999-09-09	2018-11-02	Pvt		Normal	21:00	Live birth	2700	Female		First hour	no	ASHA REFUSED SHOWING DATA																															No	no	ASHA REFUSED TO SHOWING DATA
1-244	CRF2	AUGI310	9999-09-09	2018-11-05	Pvt		Normal	05:50	Live birth	2000	Female		First hour	no	ASHA REFUSED SHOWING DATA																															No	no	ASHA REFUSED TO SHOWING DATA
1-245	CRF2	AUGI311	9999-09-09	2018-10-27	Home		Normal	21:30	Live birth	3000	Female		First hour	no	ASHA REFUSED SHOWING DATA																															No	no	ASHA REFUSED TO SHOWING DATA
1-246	CRF2	AUGI312	9999-09-09	2018-11-20	Home		Normal	17:22	Live birth	2000	Female		First hour	no	ASHA REFUSED SHOWING DATA																															No	no	ASHA REFUSED TO SHOWING DATA
1-247	CRF2	AUGI315	2018-10-20	2018-12-07	CHC		Normal	13:20	Live birth	3000	Female		First hour	no	CHILD IN HOSPITAL																															Yes	yes		2018-12-09
1-248	CRF2	AUGI316	2018-07-02	2018-08-15	DH		Normal	14:05	Live birth	2500	Male		First hour	no	CHILD IN HOSPITAL																															Yes	yes		2018-08-17
1-249	CRF2	AUGI317	9999-09-09	2018-08-30	CHC		Normal	11:27	Live birth	3900	Male		First hour	no	ASHA REFUSED SHOWING DATA																															No	no	ASHA REFUSED TO SHOWING DATA
1-250	CRF2	AUGI318	9999-09-09	2018-11-28	Pvt		Normal	01:45	Live birth	2800	Female		First hour	no	ASHA REFUSED SHOWING DATA																															No	no	ASHA REFUSED TO SHOWING DATA
1-251	CRF2	AUGI320	9999-09-09	2018-11-08	Pvt		Normal	18:00	Live birth	2500	Female		First hour	no	ASHA REFUSED SHOWING DATA																															No	no	ASHA REFUSED SHOWING DATA
1-252	CRF2	AUGI322	9999-09-09	2018-11-07	DH		Normal	01:40	Live birth	2500	Male		First hour	no	ASHA REFUSED SHOWING DATA																															No	no	ASHA REFUSED SHOWING DATA
1-253	CRF2	AUGI323	9999-09-09	2018-11-02	Pvt		Normal	22:45	Live birth	2000	Female		First hour	no	ASHA REFUSED SHOWING DATA																															No	no	ASHA REFUSED SHOWING DATA
1-254	CRF2	AUGI324	2018-11-16	2018-12-26	Pvt		C-section	22:56	Live birth	2600	Dont know		First day	no	HOSPITAL																															Yes	yes		2018-12-28
1-255	CRF2	AUGI325	9999-09-09	2018-10-31	DH		Normal	10:00	Live birth	3100	Male		First hour	no	ASHA REFUSED SHOWING DATA																															No	no	ASHA REFUSED SHOWING DATA
1-256	CRF2	AUGI327	2018-11-06	2018-12-25	Pvt		Normal	23:00	Live birth	3000	Female		First hour	no	HOSPITAL																															Yes	yes		2018-12-27
1-257	CRF2	AUGI328	2018-03-14	2018-10-12	Pvt		Normal	03:00	Live birth	2700	Female		First hour	no	HOSPITAL																															Yes	yes		2018-10-14
1-258	CRF2	AUGI330	9999-09-09	2018-09-08	DH		Normal	13:22	Live birth	2700	Male		First hour	no	ASHA REFUSED SHOWING DATA																															No	no	ASHA REFUSED SHOWING DATA
1-259	CRF2	AUGI331	9999-09-09	2018-10-11	CHC		Dont know	11:00	Live birth	5000	Male		First hour	no	ASHA REFUSED SHOWING DATA																															No	no	ASHA REFUSHED SHOWING DATA
1-260	CRF2	AUGI333	9999-09-09	2018-11-17	CHC		Normal	13:30	Live birth	3000	Female		First hour	no	ASHA REFUSED SHOWING DATA																															No	no	ASHA REFUSED SHOWING DATA
1-261	CRF2	AUGI335	9999-09-09	2018-10-10	Pvt		Normal	23:00	Live birth	3700	Male		First hour	no	ASHA REFUSED SHOWING DATA																															No	no	ASHA REFUSED SHOWING DATA
1-262	CRF2	AUGI336	9999-09-09	2018-10-10	Pvt		Dont know	11:00	Live birth	2700	Male		First day	no	ASHA REFUSED SHOWING DATA																															No	no	ASHA REFUSED SHOWING DATA
1-263	CRF2	AUGI337	9999-09-09	2018-10-27	DH		Normal	13:25	Live birth	3100	Female		First hour	no	ASHA REFUSED SHOWING DATA																															No	no	ASHA REFUSED SHOWING DATA
1-264	CRF2	AUGI338	2018-10-24	2018-12-08	CHC		Normal	09:45	Live birth	3500	Female		First hour	no	HOSPITAL																															Yes	yes		2018-12-10
1-265	CRF2	AUGI339	2018-09-24	2018-12-04	Pvt		Assistant	05:05	Live birth	3500	Female		First hour	no	HOSPITAL																															Yes	yes		2018-12-06
1-266	CRF2	AUGI340	9999-09-09	2018-08-16	Pvt		C-section	04:30	Live birth	3000	Male		First hour	no	FAMILY REFUSED TO ASHA VISIT																															No	no	ASHA NOT FILL BY FORM BECAUSE FAMILY PROBLEM
1-267	CRF2	AUGI343	2018-10-05	2018-11-03	Pvt		Normal	01:14	Live birth	2250	Female		First hour	no	HOSPITAL																															Yes	yes		2018-11-05
1-268	CRF2	AUGI344	2018-10-05	2018-10-11	DH		Normal	18:58	Live birth	2500	Female		First hour	no	HOSPITAL																															Yes	yes		2018-10-13
1-269	CRF2	AUGI345	2018-10-05	2018-11-19	Pvt		Normal	08:42	Live birth	2750	Female		First day	no	HOSPITAL																															Yes	yes		2018-11-21
1-270	CRF2	AUGI349	2018-11-25	2018-11-30	Pvt		C-section	09:42	Live birth	2600	Male		After first day	no	HOSPITAL																															Yes	yes		2018-12-02
1-271	CRF2	AUGI346	2018-10-05	2018-12-02	DH		Normal	13:25	Live birth	2600	Male		First hour	no	HOSPITAL																															Yes	yes		2018-12-04
1-272	CRF2	AUGI347	9999-09-09	2018-10-06	Pvt		Normal	03:30	Live birth	2200	Female		First hour	no	ASHA REFUSED SHOWING DATA																															No	no	ASHA REFUSED SHOWING DATA
1-273	CRF2	AUGI350	2018-11-14	2018-12-17	DH		Normal	12:20	Live birth	2300	Male		First hour	no	HOSPITAL																															Yes	yes		2018-12-19
1-274	CRF2	AUGI357	9999-09-09	2018-10-19	Pvt		Normal	03:30	Live birth	3100	Female		First hour	no	ASHA REFUSED SHOWING DATA																															No	no	ASHA RFUSED SHOWING THE DATA
1-275	CRF2	AUGI358	9999-09-09	2018-11-27	Pvt		Normal	11:29	Live birth	3600	Female		First hour	no	ASHA REFUSED SHOWING DATA																															No	no	ASHA REFUSED SHOWING THE DATA
1-276	CRF2	AUGI359	9999-09-09	2018-10-25	Pvt		Normal	11:29	Live birth	3700	Male		First hour	no	ASHA REFUSED SHOWING DATA																															No	no	ASHA REFUSED SHOWING THE DATA
1-277	CRF2	AUGI369	2018-10-10	2018-10-15	DH		Normal	10:45	Live birth	2500	Female		First hour	no	HOSPITAL																															Yes	yes		2018-10-17
1-278	CRF2	AUGI370	2018-10-02	2018-11-06	DH		Normal	07:10	Live birth	2400	Female		First hour	no	HOSPITAL																															Yes	yes		2018-11-08
1-279	CRF2	AUGI371	2018-10-20	2018-11-25	CHC		Normal	20:30	Live birth	3000	Male		First hour	no	HOSPITAL																															Yes	yes		2018-11-27
1-280	CRF2	AUGI373	2018-11-20	2018-12-25	Pvt		C-section	16:30	Live birth	2200	Male		First hour	no	HOSPITAL																															Yes	yes		2018-12-27
1-281	CRF2	AUGI379	9999-09-09	2018-12-09	Pvt		Normal	18:47	Live birth	3500	Male		First hour	no	ASHA SUBMITTED THE FORM WITHOUT SHOWING VISIT DATA																															No	no	ASHA SUBMITTED THE FORM WITHOUT SHOWING THE VISIT DATA
1-282	CRF2	AUGI382	2018-11-13	2018-12-17	Pvt		Normal	19:20	Live birth	3000	Male		First hour	no	HOSPITAL																															Yes	yes		2018-12-19
1-283	CRF2	AUGI387	2018-11-13	2018-12-24	CHC		Normal	17:29	Live birth	3000	Female		First hour	no	HOSPITAL																															Yes	yes		2018-12-26
1-284	CRF2	AUGI391	2018-11-02	2018-12-11	Pvt		Normal	20:20	Live birth	3500	Male		First hour	no	HOSPITAL																															Yes	yes		2018-12-13
1-285	CRF2	AUGI393	9999-09-09	2018-09-10	Pvt		Normal	10:40	Live birth	3700	Male		First hour	no	FAMILY SHOWED RESISTANCE TO PENTA																															No	no	FAMILY IS RESISTANCE TO PENTA
1-286	CRF2	AUGI394	2018-10-01	2018-10-20	Pvt		Normal	13:20	Live birth	2700	Female		First hour	no	HOSPITAL																															Yes	yes		2018-10-22
1-287	CRF2	AUGI395	2018-10-19	2018-11-29	DH		Normal	09:57	Live birth	3000	Male		First hour	no	HOSPITAL																															Yes	yes		2018-12-01
1-288	CRF2	AUGI396	2018-10-09	2018-12-05	Pvt		Normal	00:25	Live birth	3000	Male		First hour	no	HOSPITAL																															Yes	yes		2018-12-07
1-289	CRF2	AUGI397	2018-11-16	2018-12-22	CHC		Normal	05:25	Live birth	2500	Male		First hour	no	HOSPITAL																															Yes	yes		2018-12-24
1-290	CRF2	AUGI398	9999-09-09	2018-12-31	DH		Normal	04:30	Live birth	3500	Female		First day	no	ASHA WAS SICK																															No	no	NOT FILLED BY ASHA , ASHA WAS SICK
1-291	CRF2	AUGI399	2018-10-16	2018-12-02	Pvt		Normal	02:16	Live birth	3000	Female		First hour	no	HOSPITAL																															Yes	yes		2018-12-04
1-292	CRF2	AUGI400	2018-10-31	2018-11-25	Pvt		Normal	14:43	Live birth	3200	Female		First hour	no	HOSPITAL																															Yes	yes		2018-11-27
1-293	CRF2	AUGI407	9999-09-09	2018-12-27	CHC		Normal	14:30	Live birth	3000	Male		First hour	no	ASHA REFUSED SHOWING DATA																															No	no	ASHA REFUSED SHOWING DATA
1-294	CRF2	AUGI413	2018-11-04	2018-12-30	DH		Normal	20:05	Live birth	2700	Male		First hour	no	HOSPITAL																															Yes	no	HOSPITAL
1-295	CRF2	AUGI414	9999-09-09	2018-11-10	CHC		Normal	09:14	Live birth	2500	Female		First hour	no	ASHA REFUSED SHOWING DATA																															No	no	ASHA REFUSED TO SHOW DATA
1-296	CRF2	AUGI456	9999-09-09	2018-08-25	Home		Normal	11:20	Live birth	2200	Female		First hour	no	ASHA REFUSED SHOWING DATA																															No	no	ASHA REFUSED TO SHOW THE DATA
1-297	CRF2	AUGI457	9999-09-09	2018-08-20	Home		Normal	13:40	Live birth	3700	Male		First hour	no	ASHA REFUSED SHOWING DATA																															No	no	ASHA RERFUSED TO HPNC FORM
1-298	CRF2	AUGI458	9999-09-09	2018-12-06	DH		Normal	19:30	Live birth	2100	Male		First hour	no	ASHA IS OUT OF STATION																															No	no	ASHA OUT OF STATION
1-299	CRF2	AUGI459	9999-09-09	2018-12-08	Pvt		Normal	17:00	Live birth	2600	Female		First hour	no	ASHA SUBMITTED THE FORM WITHOUT SHOWING VISIT DATA																															No	no	ASHA SUBMITTED THE FORM WITHOUT SHOWING THE VISIT DATA
1-300	CRF2	NLAM012	9999-09-09	2017-11-01	Home		Normal	21:30	Live birth	2800	Female		First hour	no	NOT FILLED BY ASHA BECAUSE FAMILY PROBLEM																															No	no	NOT FILLED BY ASHA BECAUSE OF FAMILY PROBLEM
1-301	CRF2	NLAI013	9999-09-09	2017-11-03	CHC		Normal	23:30	Live birth	3250	Female		First hour	no	NOT FILLED BY ASHA BECAUSE FAMILY PROBLEM																															No	no	NOT FILL BY ASHA BECAUSE FAMILY PROBLEM
1-302	CRF2	NLAI014	9999-09-09	2017-09-19	CHC		Normal	16:15	Died	2500	Female		First hour	no	ASHA REFUSED SHOWING DATA																															No	no	ASHA REFUSED SHOWING FORM
1-303	CRF2	NLAI015	9999-09-09	2017-11-11	CHC		Normal	18:30	Live birth	2900	Female		First hour	no	FAMILY OUT OF STATION																															No	no	FAMILY OUT OF STATION' ONLY TO THOSE VISITS THAT ARE NOT FILLED.
1-304	CRF2	NLAI016	2017-11-24	2018-01-07	Home		Normal	22:32	Live birth	2500	Female		First hour	yes		2018-01-07	Yes				Yes	No	No	Yes	2500	97.4	50	No	No	No	No	No	No	No	No	No	No	No	No	No	No	No	No	No	No	Yes	yes		2018-01-09
1-305	CRF2	NLAI017	9999-09-09	2018-01-06	CHC		Normal	11:00	Live birth	3100	Male		First hour	no	ASHA IS OUT OF STATION																															No	no	NOT FILL BY ASHA BECAUSE OUT OF STATION
1-306	CRF2	NLAI018	9999-09-09	2017-08-16	CHC		Normal	05:40	Live birth	3200	Male		First hour	no	FAMILY OUT OF STATION																															No	no	FAMILY OUT OF STATION' ONLY TO THOSE VISITS THAT ARE NOT FILLED.
1-307	CRF2	NLAI019	9999-09-09	2017-11-11	CHC		Normal	16:00	Live birth	9999	Male		First hour	no	FAMILY OUT OF STATION																															No	no	FAMILY OUT OF STATION' ONLY TO THOSE VISITS THAT ARE NOT FILLED.
1-308	CRF2	NLAI021	9999-09-09	2017-10-06	Pvt		Normal	09:00	Live birth	2900	Female		First hour	no	NOT FILLED BY ASHA BECAUSE FAMILY PROBLEM																															No	no	NOT FILLED BY ASHA BECAUSE FAMILY PROBLEM
1-309	CRF2	NLAI022	9999-09-09	2017-10-12	Pvt		Normal	08:23	Live birth	3500	Female		First hour	no	FAMILY OUT OF STATION																															No	no	NOT FILLED BY ASHA BECAUSE FAMILY OUT OF STATION
1-310	CRF2	NLAI023	9999-09-09	2017-09-22	Home		Normal	16:30	Live birth	2800	Female		First hour	no	NOT FILLED BY ASHA BECAUSE FAMILY PROBLEM																															No	no	NOT FILLED BY ASHA BECAUSE FAMILY PROBLEM
1-311	CRF2	NLAI024	9999-09-09	2017-09-06	Home		Normal	08:30	Live birth	2500	Male		First hour	no	FAMILY OUT OF STATION																															No	no	NOT FILLED BY ASHA BECAUSE FAMILY OUT OF STATION
1-312	CRF2	NLAI025	9999-09-09	2017-09-05	Home		Normal	02:00	Live birth	3000	Female		First hour	no	NOT FILLED BY ASHA BECAUSE FAMILY PROBLEM																															No	no	NOT FILLED BY ASHA BECAUSE FAMILY PROBLEM
1-313	CRF2	NLAI027	9999-09-09	2017-09-12	CHC		Normal	18:00	Live birth	1750	Female		First hour	no	FAMILY OUT OF STATION																															No	no	NOT FILLED BY ASHA BECAUSE FAMILY OUT OF STATION
1-314	CRF2	NLAI028	9999-09-09	2017-11-06	PHC		Normal	21:15	Live birth	2800	Female		First hour	no	FAMILY OUT OF STATION																															No	no	NOT FILLED BY ASHA BECAUSE FAMILY OUT OF STATION
1-315	CRF2	NLAI029	2018-01-05	2018-02-14	CHC		Normal	12:35	Live birth	2500	Female		First hour	no	MOTHER AND CHILD IN HOSPITAL																															Yes	yes		2018-02-16
1-316	CRF2	NLAI031	9999-09-09	2018-04-09	Pvt		Normal	23:00	Live birth	3000	Female		First hour	no	FAMILY OUT OF STATION																															No	no	NOT FILLED BY ASHA BECAUSE FAMILY OUT OF STATION
1-317	CRF2	NLAI032	9999-09-09	2017-12-12	CHC		Normal	07:30	Live birth	3300	Male		First hour	no	NOT FILLED BY ASHA BECAUSE FAMILY PROBLEM																															No	no	NOT FILLED BY ASHA BECAUSE FAMILY PROBLEM
1-318	CRF2	NLAI033	2017-11-10	2018-01-07	Pvt		Normal	00:24	Live birth	2000	Female		First hour	no	MOTHER AND CHILD IN HOSPITAL																															No	yes		2018-01-09
1-319	CRF2	NLAI037	9999-09-09	2017-10-16	Home		Normal	20:30	Live birth	3000	Female		First hour	no	FAMILY OUT OF STATION																															No	no	NOT FILLED BY ASHA BECAUSE FAMILY OUT OF STATION
1-320	CRF2	NLAI035	9999-09-09	2017-09-24	Home		Normal	07:00	Live birth	2900	Female		First hour	no	FAMILY OUT OF STATION																															No	no	NOT FILLED BY ASHA BECAUSE FAMILY OUT OF STATION
1-321	CRF2	NLAI037	9999-09-09	2017-10-26	Home		Normal	08:30	Live birth	3000	Male		First hour	no	NOT FILLED BY ASHA BECAUSE FAMILY PROBLEM																															No	no	NOT FILLED BY ASHA BECAUSE FAMILY PROBLEM
1-322	CRF2	NLAI038	9999-09-09	2017-12-29	CHC		Normal	10:00	Live birth	3000	Male		First hour	no	NOT FILLED BY ASHA BECAUSE FAMILY PROBLEM																															No	no	NOT FILLED BY ASHA BECAUSE FAMILY PROBLEM
1-323	CRF2	NLAI039	9999-09-09	2017-08-23	Home		Normal	08:30	Live birth	3200	Male		First hour	no	FAMILY OUT OF STATION																															No	no	NOT FILLED BY ASHA BECAUSE FAMILY OUT OF STATION
1-324	CRF2	NLAI040	9999-09-09	2017-09-30	Home		Normal		Live birth	2600	Male		First hour	yes		2017-09-30	Yes				Yes	No	No	Yes	2600	97.3	50	No	No	No	No	No	No	No	No	No	No	No	No	No	No	No	No	No	No	No	yes		2017-10-02
1-325	CRF2	NLAI041	9999-09-09	2017-10-18	Home		Normal	19:15	Live birth	2200	Female		First hour	no	NOT FILLED BY ASHA BECAUSE FAMILY PROBLEM																															No	no	NOT FILLED BY ASHA BECAUSE FAMILY PROBLEM
1-326	CRF2	NLAI042	9999-09-09	2018-01-01	Home		Normal	05:30	Live birth	3500	Male		First hour	no	NOT FILLED BY ASHA BECAUSE FAMILY PROBLEM																															No	no	NOT FILLED BY ASHA BECAUSE FAMILY PROBLEM
1-327	CRF2	NLAI044	9999-09-09	2017-09-19	CHC		Normal	17:30	Live birth	1200	Female		First hour	no	NOT FILLED BY ASHA BECAUSE FAMILY PROBLEM																															No	no	NOT FILLED BY ASHA BECAUSE FAMILY PROBLEM
1-328	CRF2	NLAI046	9999-09-09	2017-10-07	Home		Normal	11:00	Live birth	3500	Female		First hour	no	FAMILY OUT OF STATION																															No	no	NOT FILLED BY ASHA BECAUSE FAMILY OUT OF STATION
1-329	CRF2	NLAI047	2017-07-06	2017-08-10	DH		Normal	12:08	Live birth	3300	Male		First hour	no	MOTHER AND CHILD IN HOSPITAL																															No	yes		2017-08-12
1-330	CRF2	NLAI048	2017-07-20	2017-08-02	DH		Normal	11:30	Live birth	3000	Female		First hour	no	MOTHER AND CHILD IN HOSPITAL																															No	yes		2017-08-03
1-331	CRF2	NLAI050	2017-07-07	2017-08-13	DH		Normal	09:19	Live birth	2500	Female		First hour	no	MOTHER AND CHILD IN HOSPITAL																															No	yes		2017-08-15
1-332	CRF2	NLAI051	2017-07-06	2017-08-16	CHC		Normal	02:36	Live birth	2500	Female		First hour	no	MOTHER AND CHILD IN HOSPITAL																															No	yes		2017-08-18
1-333	CRF2	NLAI052	2017-07-10	2017-08-07	CHC		Normal	20:28	Live birth	2000	Female		First hour	no	MOTHER AND CHILD IN HOSPITAL																															No	yes		2017-08-09
1-334	CRF2	NLAI053	9999-09-09	2017-09-22	CHC		Normal	15:15	Live birth	3500	Male		First hour	no	FAMILY OUT OF STATION																															No	no	NOT FILLED BY ASHA BECAUSE FAMILY OUT OF STATION
1-335	CRF2	NLAI054	9999-09-09	2017-09-07	CHC		Normal	03:00	Live birth	2400	Female		First hour	no	NOT FILLED BY ASHA BECAUSE FAMILY PROBLEM																															No	no	NOT FILLED BY ASHA BECAUSE FAMILY PROBLEM
1-336	CRF2	NLAI055	9999-09-09	2017-07-28	CHC		Normal	11:00	Live birth	1000	Male		First hour	no	FAMILY OUT OF STATION																															No	no	NOT FILLED BY ASHA BECAUSE FAMILY OUT OF STATION
1-337	CRF2	NLAI056	9999-09-09	2017-09-22	Pvt		Normal	16:00	Live birth	2500	Female		First hour	no	NOT FILLED BY ASHA BECAUSE FAMILY PROBLEM																															No	no	NOT FILLED BY ASHA BECAUSE FAMILY PROBLEM
1-338	CRF2	NLAI057	9999-09-09	2017-09-23	DH		Normal	21:00	Live birth	3000	Male		First hour	no	FAMILY OUT OF STATION																															No	no	NOT FILLED BY ASHA BECAUSE FAMILY OUT OF STATION
1-339	CRF2	NLAI058	9999-09-09	2017-09-27	Pvt		Normal	20:00	Live birth	3200	Male		First hour	no	FAMILY OUT OF STATION																															No	no	NOT FILLED BY ASHA BECAUSE FAMILY OUT OF STATION
1-340	CRF2	NLAI060	9999-09-09	2017-09-02	Pvt		Normal	06:00	Live birth	2200	Female		First hour	no	NOT FILLED BY ASHA BECAUSE FAMILY PROBLEM																															No	no	NOT FILLED BY ASHA BECAUSE FAMILY PROBLEM
1-341	CRF2	NLAI061	9999-09-09	2017-09-29	Pvt		Normal	11:00	Live birth	3500	Male		First hour	no	FAMILY OUT OF STATION																															No	no	NOT FILLED BY ASHA BECAUSE FAMILY OUT OF STATION
1-342	CRF2	NLAI062	9999-09-09	2017-08-09	Home		Normal	19:00	Live birth	2000	Female		First hour	no	FAMILY OUT OF STATION																															No	no	NOT FILLED BY ASHA BECAUSE FAMILY OUT OF STATION
1-343	CRF2	NLAI063	9999-09-09	2017-08-05	Home		Normal	20:00	Live birth	2500	Female		First hour	no	NOT FILLED BY ASHA BECAUSE FAMILY PROBLEM																															No	no	NOT FILLED BY ASHA BECAUSE FAMILY PROBLEM
1-344	CRF2	NLAI065	9999-09-09	2017-08-08	Home		Normal		Live birth	2800	Male		First hour	no	ASHA SUBMITTED THE FORM WITHOUT SHOWING VISIT DATA																															No	no	ASHA SUBMITTED THE FORM WITHOUT SHOWING THE VISIT DATA
1-345	CRF2	NLAI066	9999-09-09	2017-08-22	Home		Normal	22:00	Live birth	2700	Male		First hour	no	NOT FILLED BY ASHA BECAUSE FAMILY PROBLEM																															No	no	NOT FILLED BY ASHA BECAUSE FAMILY PROBLEM
1-346	CRF2	NLAI067	9999-09-09	2017-09-08	DH		Normal	11:00	Live birth	2500	Male		First hour	no	FAMILY OUT OF STATION																															No	no	NOT FILLED BY ASHA BECAUSE FAMILY OUT OF STATION
1-347	CRF2	NLAI068	9999-09-09	2017-09-30	CHC		Normal	10:00	Live birth	2000	Female		First hour	no	NOT FILLED BY ASHA BECAUSE FAMILY PROBLEM																															No	no	NOT FILLED BY ASHA BECAUSE FAMILY PROBLEM
1-348	CRF2	NLAI069	2017-09-12	2017-10-29	PHC		Dont know	16:56	Live birth	3500	Female		First hour	no	HOSPITAL																															No	yes		2017-10-31
1-349	CRF2	NLAI070	9999-09-09	2017-09-15	Home		Normal	11:00	Live birth	3000	Male		First hour	no	FAMILY OUT OF STATION																															No	no	NOT FILLED BY ASHA BECAUSE FAMILY OUT OF STATION
1-350	CRF2	NLAI071	9999-09-09	2017-08-15	Home		Normal	21:00	Live birth	3500	Male		First hour	no	NOT FILLED BY ASHA BECAUSE FAMILY PROBLEM																															No	no	NOT FILLED BY ASHA BECAUSE FAMILY PROBLEM
1-351	CRF2	NLAI072	9999-09-09	2017-09-06	PHC		Normal	06:25	Live birth	2900	Male		First hour	no	ASHA WAS SICK																															No	no	NOT FILLED BY ASHA BECAUSE ASHA WAS SICK
1-352	CRF2	NLAI074	2017-09-10	2017-10-24	DH		Normal	04:45	Live birth	2900	Male		First hour	yes		2017-10-24	Yes				Yes	No	No	Yes	2900	98.6	50	No	No	No	No	No	No	No	No	No	No	No	No	No	No	No	No	No	No	Yes	yes		2017-10-26
1-353	CRF2	NLAI076	9999-09-09	2017-11-06	DH		Normal	11:30	Live birth	2300	Female		First hour	no	ASHA WAS SICK																															No	no	NOT FILLED BY ASHA BECAUSE ASHA WAS SICK
1-354	CRF2	NLAI077	9999-09-09	2017-09-28	DH		Normal	14:30	Live birth	3500	Male		First hour	no	ASHA WAS SICK																															No	no	NOT FILLED BY ASHA BECAUSE ASHA WAS SICK
1-355	CRF2	NLAI078	9999-09-09	2017-12-05	Home		Normal	19:45	Live birth	3300	Male		First hour	no	FAMILY OUT OF STATION																															No	no	NOT FILLED THE ASHA BECAUSE FAMILY OUT OF STATION
1-356	CRF2	NLAI079	9999-09-09	2017-08-03	Home		Normal	03:30	Live birth	3000	Male		First hour	no	FAMILY OUT OF STATION																															No	no	NOT FILLED BY ASHA BECAUSE FAMILY OUT OF STATION
1-357	CRF2	NLAI080	2017-08-28	2017-09-09	PHC		Normal	07:53	Live birth	3000	Female		First hour	no	CHILD IN HOSPITAL																															No	yes		2017-09-11
1-358	CRF2	NLAI082	2018-03-10	2018-04-13	Pvt		Normal	00:00	Live birth	2800	Male		First hour	yes		2018-04-13	Yes				Yes	No	No	Yes	2800	96.3	50	No	No	No	No	No	No	No	No	No	No	No	No	No	No	No	No	No	No	Yes	yes		2018-04-15
1-359	CRF2	NLAI083	9999-09-09	2018-05-18	Home		Normal	08:30	Live birth	2500	Female		First hour	no	ASHA WAS SICK																															No	no	NOT FILLED BY ASHA BECAUSE ASHA WAS SICK
1-360	CRF2	NLAI084	2018-03-10	2018-04-20	CHC		Normal	19:55	Live birth	3500	Male		First hour	no	CHILD IN HOSPITAL																															No	yes		2018-04-22
1-361	CRF2	NLAI085	2018-03-12	2018-04-18	CHC		Normal	08:00	Live birth	2500	Male		First hour	no	CHILD IN HOSPITAL																															No	yes		2018-04-20
1-362	CRF2	NLAI086	2018-02-20	2018-03-26	CHC		Normal	22:55	Live birth	3200	Female		First hour	no	CHILD IN HOSPITAL																															Yes	yes		2018-03-28
1-363	CRF2	NLAI087	9999-09-09	2018-02-27	CHC		Normal	23:00	Live birth	2800	Male		First hour	no	GACHA BACHA HOSPITAL MAI																															No	yes		2018-03-01
1-364	CRF2	NLAI088	9999-09-09	2018-07-14	CHC		Normal	12:26	Live birth	3100	Male		First hour	no	FAMILY OUT OF STATION																															No	no	NOT FILLED BY ASHA BECAUSE FAMILY OUT OF STATION
1-365	CRF2	NLAI089	9999-09-09	2018-08-02	CHC		Normal	13:26	Live birth	2500	Female		First hour	no	ASHA WAS SICK																															No	no	NOT FILLED BY ASHA BECAUSE ASHA WAS SICK
1-366	CRF2	NLAI090	2018-03-12	2018-04-27	CHC		Normal	13:45	Live birth	3200	Male		First hour	no	CHILD IN HOSPITAL																															No	yes		2018-04-30
1-367	CRF2	NLAI091	9999-09-09	2018-03-22	Home		Normal	02:30	Live birth	2100	Male		First hour	no	FAMILY OUT OF STATION																															No	no	NOT FILLED BY ASHA BECAUSE FAMILY OUT OF STATION
1-368	CRF2	NLAI092	2018-02-24	2018-03-01	CHC		Normal	09:20	Live birth	2500	Female		First hour	no	CHILD IN HOSPITAL																															No	yes		2018-03-03
1-369	CRF2	NLAI093	9999-09-09	2018-09-14	DH		Normal	07:26	Live birth	2300	Female		First hour	no	ASHA REFUSED SHOWING DATA																															No	no	ASHA REFUSED TO SHOWING DATA
1-370	CRF2	NLAI094	2018-03-25	2018-05-13	Pvt		Normal	16:10	Live birth	3500	Male		First hour	yes		2018-05-13	Yes				Yes	No	No	Yes	3500	96.8	40	No	No	No	No	No	No	No	No	No	No	No	No	No	No	No	No	No	No	Yes	yes		2018-05-15
1-371	CRF2	NLAI095	9999-09-09	2018-09-19	Pvt		Normal	11:22	Live birth	2700	Male		First hour	no	ASHA REFUSED SHOWING DATA																															No	no	ASHA REFUSED TO SHOWING DATA
1-372	CRF2	NLAI096	9999-09-09	2018-02-10	Home		Normal	02:00	Live birth	3200	Male		First hour	no	ASHA WAS SICK																															No	no	NOT FILLED BY ASHA BECAUSE ASHA WAS SICK
1-373	CRF2	NLAI097	9999-09-09	2018-04-10	DH		Normal	23:00	Live birth	2700	Male		First hour	no	FAMILY OUT OF STATION																															No	no	NOT FILLED BY ASHA BECAUSE FAMILY OUT OF STATION
1-374	CRF2	NLAI098	2018-02-01	2018-02-15	CHC		Normal	14:10	Live birth	2500	Male		First hour	no	HOSPITAL																															Yes	no	HOSPITAL
1-375	CRF2	NLAI100	9999-09-09	2018-03-14	CHC		Normal	10:40	Live birth	3200	Male		First hour	yes		2018-03-14	Yes				Yes	No	No	Yes	3200	96.3	49	No	No	No	No	No	No	No	No	No	No	No	No	No	No	No	No	No	No	Yes	yes		2018-03-16
1-376	CRF2	NLAI101	9999-09-09	2018-04-28	CHC		Normal	05:00	Live birth	3000	Female		First hour	no	FAMILY OUT OF STATION																															No	no	NOT FILLED BY ASHA BECAUSE FAMILY OUT OF STATION
1-377	CRF2	NLAI102	2018-01-22	2018-02-18	CHC		Normal	04:15	Live birth	3200	Male		First hour	yes		2018-02-18	Yes				Yes	No	No	Yes	3200	97.4	42	No	No	No	No	No	No	No	No	No	No	No	No	No	No	No	No	No	No	Yes	yes		2018-02-20
1-378	CRF2	NLAI103	9999-09-09	2018-04-17	CHC		Normal	11:30	Live birth	3500	Male		First hour	no	CHILD IN HOSPITAL																															No	yes		2018-04-19
1-379	CRF2	NLAI104	9999-09-09	2018-06-19	DH		Normal	09:00	Live birth	2500	Male		First hour	no	ASHA WAS SICK																															No	no	NOT FILLED BY ASHA BECAUSE ASHA WAS SICK
1-380	CRF2	NLAI105	2018-04-10	2018-05-19	Pvt		Normal	19:35	Live birth	3000	Male		First hour	no	CHILD IN HOSPITAL																															No	yes		2018-05-21
1-381	CRF2	NLAI106	2018-02-20	2018-03-24	PHC		Normal	04:00	Live birth	2800	Male		First hour	yes		2018-03-24	Yes				Yes	No	No	Yes	2800	96.4	44	No	No	No	No	No	No	No	No	No	No	No	No	No	No	No	No	No	No	Yes	yes		2018-03-26
1-382	CRF2	NLAI107	9999-09-09	2018-06-09	Home		Normal	23:20	Live birth	3000	Male		First hour	no	ASHA OUT OF STATION																															No	no	ASHA OUT OF STATION
1-383	CRF2	NLAI108	9999-09-09	2018-04-06	CHC		Normal	11:00	Live birth	3000	Female		First hour	no	FAMILY OUT OF STATION																															No	no	NOT FILLED BY ASHA BECAUSE FAMILY OUT OF STATION
1-384	CRF2	NLAI109	9999-09-09	2018-07-27	CHC		Normal	11:00	Live birth	3200	Male		First hour	no	ASHA SUBMITTED THE FORM WITHOUT SHOWING VISIT DATA																															No	no	ASHA SUBMITTED THE FORM WITHOUT SHOWING DATA
1-385	CRF2	NLAI110	9999-09-09	2018-01-08	DH		Normal	14:30	Live birth	2700	Female		First hour	no	ASHA SUBMITTED THE FORM WITHOUT SHOWING VISIT DATA																															No	no	ASHA SUBMITTED THE FORM WITHOUT SHOWING DATA
1-386	CRF2	NLAI111	2018-03-12	2018-08-03	Home		Normal		Live birth	2800	Female		First hour	yes		2018-08-03	Yes				Yes	No	No	Yes	2800	96.5	50	No	No	No	No	No	No	No	No	No	No	No	No	No	No	No	No	No	No	Yes	yes		2018-08-06
1-387	CRF2	NLAI112	9999-09-09	2018-10-12	DH		Normal	15:27	Live birth	2400	Female		First hour	no	ASHA WAS SICK																															No	no	ASHA WAS SICK ONLY TO THOSE VISITS THAT ARE NOT FILLED
1-388	CRF2	NLAI113	2018-07-15	2018-07-31	CHC		Normal	02:00	Live birth	3400	Female		First hour	no	CHILD IN HOSPITAL																															No	yes		2018-08-02
1-389	CRF2	NLAI114	9999-09-09	2018-10-03	CHC		Normal	17:30	Live birth	3200	Male		First hour	no	FAMILY OUT OF STATION																															No	no	NOT FILLED BY ASHA BECAUSE FAMILY OUT OF STATION
1-390	CRF2	NLAI115	2018-08-25	2018-09-20	CHC		Normal	10:30	Live birth	2800	Male		First hour	no	ASHA REFUSED SHOWING DATA																															No	no	ASHA REFUSED TO SHOWING DATA
1-391	CRF2	NLAI116	2018-08-25	2018-09-17	DH		Normal		Live birth	9999	Male		First hour	no	CHILD IN HOSPITAL																															No	yes		2018-09-19
1-392	CRF2	NLAI118	9999-09-09	2018-04-10	Pvt		Normal	08:27	Live birth	2700	Male		First hour	no	ASHA REFUSED SHOWING DATA																															No	no	ASHA REFUSED TO SHOWING DATA
1-393	CRF2	NLAI119	2018-02-01	2018-02-25	Pvt		Normal	12:51	Live birth	3200	Male		First hour	no	CHILD IN HOSPITAL																															No	yes		2018-02-27
1-394	CRF2	NLAI120	9999-09-09	2018-07-19	DH		Normal	19:30	Live birth	2900	Male		First hour	no	ASHA SUBMITTED THE FORM WITHOUT SHOWING VISIT DATA																															No	no	ASHA SUBMITTED THE FORM WITHOUT SHOWING DATA
1-395	CRF2	NLAI121	9999-09-09	2018-01-08	DH		Normal	17:50	Live birth	2100	Female		First hour	no	ASHA SUBMITTED THE FORM WITHOUT SHOWING VISIT DATA																															No	no	ASHA SUBMITTED THE FORM WITHOUT SHOWING DATA
1-396	CRF2	NLAI122	9999-09-09	2017-10-29	DH		Normal	18:20	Live birth	2300	Female		First hour	no	FAMILY OUT OF STATION																															No	no	NOT FILLED BY ASHA BECAUSE FAMILY OUT OF STATION
1-397	CRF2	NLAI123	9999-09-09	2018-11-11	Pvt		Normal	15:20	Live birth	2600	Female		First hour	no	FAMILY OUT OF STATION																															No	no	NOT FILLED BY ASHA BECAUSE FAMILY OUT OF STATION
1-398	CRF2	NLAI124	2018-08-20	2018-09-04	CHC		Normal	08:15	Live birth	2800	Male		First hour	no	CHILD IN HOSPITAL																															Yes	yes		2018-09-06
1-399	CRF2	NLAI127	9999-09-09	2018-10-01	Home		Normal	09:15	Live birth	2500	Female		First hour	no	ASHA SUBMITTED THE FORM WITHOUT SHOWING VISIT DATA																															No	no	ASHA SUBMITTED THE FORM WITHOUT SHOWING THE VISIT DATA
1-400	CRF2	NLAI128	9999-09-09	2018-10-04	DH		Normal	09:50	Live birth	3000	Female		First hour	no	ASHA REFUSED SHOWING DATA																															No	no	ASHA REFUSED TO SHOWING DATA
1-401	CRF2	NLAI129	2018-07-15	2018-08-19	CHC		Normal	07:05	Live birth	2800	Female		First hour	no	HOSPITAL																															No	yes		2018-08-21
1-402	CRF2	NLAI130	9999-09-09	2018-10-10	Home		Normal	11:45	Live birth	3000	Male		First hour	no	ASHA REFUSED SHOWING DATA																															No	no	ASHA REFUSED TO SHOWING DATA
1-403	CRF2	NLAI131	9999-09-09	2018-10-17	CHC		Normal	12:40	Live birth	3200	Male		First hour	no	ASHA HAD OTHER OFFICIAL WORK																															No	no	ASHA HAD OTHER OFFICIAL WORK
1-404	CRF2	NLAI132	2018-09-30	2018-09-30	Pvt		Normal	23:40	Live birth	2700	Female		First hour	no	ASHA WAS SICK																															No	no	ASHA WAS SICK
1-405	CRF2	NLAI134	9999-09-09	2018-11-08	CHC		Normal	11:40	Live birth	3200	Male		First hour	no	FAMILY OUT OF STATION																															No	no	NOT FILLED BY ASHA BECAUSE FAMILY OUT OF STATION
1-406	CRF2	NLAI136	2018-11-17	2018-12-07	Home		Normal	19:30	Live birth	3000	Female		First hour	yes		2018-12-07	Yes				Yes	No	No	Yes	2800	98.5	50	No	No	No	No	No	No	No	No	No	No	No	No	No	No	No	No	No	No	Yes	yes		2018-12-10
1-407	CRF2	NLAI137	2018-11-12	2018-11-29	CHC		Normal	04:02	Live birth	2500	Female		First hour	no	HOSPITAL																															Yes	yes		2018-12-01
1-408	CRF2	NLAI138	9999-09-09	2018-08-23	CHC		Normal	22:30	Live birth	3200	Male		First hour	no	ASHA SUBMITTED THE FORM WITHOUT SHOWING VISIT DATA																															No	no	ASHA SUBMITTED THE FORM IN CHC
1-409	CRF2	NLAI139	2018-11-20	2018-12-01	Home		Normal	06:30	Live birth	3000	Female		First hour	yes		2018-12-01	Yes				Yes	No	No	Yes	3000	96.4	50	No	No	No	No	No	No	No	No	No	No	No	No	No	No	No	No	No	No	Yes	yes		2018-12-03
1-410	CRF2	NLAI140	9999-09-09	2018-10-20	Home		Normal	08:17	Live birth	2700	Female		First hour	no	ASHA NOT FILLED THE FORM BECAUSE MOTHER AND BABY LIVE OUTSIDE																															No	no	ASHA NOT FILLED THE FORM BECAUSE MOTHER AND BABY LIVE OUTSIDE
1-411	CRF2	NLAI141	9999-09-09	2018-12-03	Home		Normal	11:30	Live birth	2500	Male		First hour	no	FAMILY OUT OF STATION																															No	no	FAMILY OUT OF STATION
1-412	CRF2	NLAI143	9999-09-09	2018-09-09	CHC		Normal	18:30	Live birth	2900	Male		First hour	no	FAMILY OUT OF STATION																															No	no	NOT FILLED BY ASHA BECAUSE FAMILY OUT OF STATION
1-413	CRF2	NLAI145	9999-09-09	2018-08-16	CHC		Normal	11:20	Live birth	2900	Male		First hour	no	ASHA SUBMITTED THE FORM WITHOUT SHOWING VISIT DATA																															No	no	ASHA SUBMITTED THE FORM IN CHC
1-414	CRF2	NLAI146	9999-09-09	2018-10-05	DH		Normal	08:20	Live birth	2100	Female		First hour	no	ASHA REFUSED SHOWING DATA																															No	no	ASHA REFUSED TO SHOWING DATA
1-415	CRF2	NLAI147	9999-09-09	2018-10-10	Pvt		Normal	13:30	Live birth	2400	Female		First hour	no	ASHA WAS SICK																															No	no	NOT FILLED BY ASHA BECAUSE ASHA WAS SICK
1-416	CRF2	NLAI150	9999-09-09	2018-09-05	Home		Normal	00:30	Live birth	3500	Male		First hour	no	FAMILY OUT OF STATION																															No	no	NOT FILLED BY ASHA BECAUSE FAMILY OUT OF STATION
1-417	CRF2	NLAI151	9999-09-09	2018-10-05	Pvt		Normal	13:30	Live birth	3200	Male		First hour	no	ASHA IS OUT OF STATION																															No	no	NOT FILLED BY ASHA BECAUSE ASHA OUT OF STATION
1-418	CRF2	NLAI152	9999-09-09	2018-09-22	Home		Normal	21:40	Live birth	2900	Male		First hour	no	ASHA WAS SICK																															No	no	ASHA WAS SICK
1-419	CRF2	NLAI154	9999-09-09	2018-10-10	Pvt		Normal	12:50	Live birth	3100	Male		First hour	no	ASHA WAS SICK																															No	no	NOT FILL BY ASHA BECAUSE ASHA WAS ILL.
1-420	CRF2	NLAI164	2018-10-20	2018-11-08	Pvt		Normal	06:40	Live birth	2700	Male		First hour	no	HOSPITAL																															Yes	yes		2018-11-10
1-421	CRF2	NLAI165	2018-10-10	2018-11-01	CHC		Normal	03:20	Live birth	2800	Male		First hour	no	HOSPITAL																															Yes	yes		2018-11-03
1-422	CRF2	NLAI166	2018-11-10	2018-12-03	Home		Normal	18:30	Live birth	3000	Male		First hour	yes		2018-12-03	Yes				Yes	No	No	Yes	3000	96.5	50	No	No	No	No	No	No	No	No	No	No	No	No	No	No	No	No	No	No	Yes	yes		2018-12-05
1-423	CRF2	NLAI170	9999-09-09	2018-12-21	DH		Normal	12:55	Live birth	2500	Female		First hour	no	ADMIT IN HOSPITAL																															No	yes		2018-12-23
1-424	CRF2	NLAI172	2018-09-12	2018-12-26	CHC		Normal	00:10	Live birth	3000	Female		First hour	no	HOSPITAL																															Yes	yes		2018-12-29
1-425	CRF2	SARI025	2017-07-20	2017-08-22	Pvt		Normal	07:30	Live birth	2800	Male		First day	yes		2017-08-22	Yes				Yes	No	No	Yes	Information not available	Information not available	Information not available	Not captured	Not captured	Not captured	Not captured	Not captured	Not captured	Not captured	Not captured	Not captured	Not captured	Not captured	Not captured	Not captured	Not captured	Not captured	Not captured	Not captured	Not captured	No	yes		2017-08-24
1-426	CRF2	SARI031	9999-09-09	2017-10-21	Home		Normal		Live birth	2700	Female		First hour	no	ASHA REFUSED SHOWING DATA																															No	no	ASHA REFUSED SHOWING DATA
1-427	CRF2	SARI032	2017-07-25	2017-08-26	Pvt		Normal	10:55	Live birth	3000	Male		First hour	yes		2017-08-26	Yes				Yes	No	No	Yes	Information not available	Information not available	Information not available	No	No	No	No	No	No	No	No	No	No	No	No	No	No	No	No	No	No	Yes	yes		2017-08-28
1-428	CRF2	SARI034	9999-09-09	2017-10-24	CHC		Normal		Live birth	2900	Female		First hour	no	ASHA REFUSED SHOWING DATA																															No	no	ASHA REFUSED SHOWING DATA
1-429	CRF2	SARI035	9999-09-09	2017-10-26	CHC		Normal	11:30	Live birth	2700	Male		First hour	no	ASHA IS OUT OF STATION																															No	no	ASHA OUT OF STATION
1-430	CRF2	SARI036	9999-09-09	2017-09-08	Pvt		Normal	09:10	Live birth	2600	Female		First hour	no	FAMILY SHOWED RESISTANCE TO PENTA																															No	no	FAMILY SHOWED RESISTANCE TO PENTA
1-431	CRF2	SARI037	2017-11-05	2017-12-09	CHC		Normal	14:00	Live birth	3000	Female		First hour	no	HOSPITAL																															Yes	yes		2017-12-12
1-432	CRF2	SARI038	2018-01-05	2018-02-10	Pvt		Normal	23:00	Live birth	3000	Male		First hour	no	HOSPITAL																															Yes	yes		2018-02-13
1-433	CRF2	SARI040	9999-09-09	2017-11-17	Home		Normal	09:00	Live birth	2900	Male		First hour	no	FAMILY SHOWED RESISTANCE TO PENTA																															No	no	FAMILY SHOWED RESISTANCE TO PENTA
1-434	CRF2	SARI041	9999-09-09	2017-08-13	Other	GOVT SAFDARGANJ	Normal	12:30	Died after birth	2400	Male		First hour	no	INFANT DIED																															No	no	INFANT DIED
1-435	CRF2	SARI042	2017-09-02	2017-09-28	Home		Normal	07:10	Live birth	2400	Male		First hour	yes		2017-09-29	Yes				Yes	No	No	Yes	2400	98.2	42	No	No	No	No	No	No	No	No	No	No	No	No	No	No	No	No	No	No	Yes	yes		2017-09-30
1-436	CRF2	SARI043	2017-08-01	2017-09-22	DH		Normal	21:10	Live birth	1800	Male		First hour	no	HOSPITAL																															No	no	HOSPITAL
1-437	CRF2	SARI044	2017-07-20	2017-10-02	Home		Normal	07:10	Live birth	2900	Male		First hour	yes		2017-10-03	Yes				Yes	No	No	Yes	2900	97.3	42	No	No	No	No	No	No	No	No	No	No	No	No	No	No	No	No	No	No	No	yes		2017-10-04
1-438	CRF2	SARI046	2017-10-10	2017-11-18	CHC		Normal	20:29	Live birth	3000	Female		First hour	no	HOSPITAL																															Yes	yes		2017-11-20
1-439	CRF2	SARI047	2017-11-01	2017-12-12	Home		Normal	10:30	Live birth	2500	Female		First hour	yes		2017-12-13	Yes				Yes	No	No	Yes	2500	97.6	Information not available	No	No	No	No	No	No	No	No	No	No	No	No	No	No	No	No	No	No	Yes	yes		2017-12-14
1-440	CRF2	SARI048	2017-10-01	2017-11-28	DH		Normal	14:35	Live birth	2700	Male		First hour	no	HOSPITAL																															No	yes		2017-11-30
1-441	CRF2	SARI049	2017-10-01	2017-11-03	DH		Normal	02:50	Live birth	2700	Female		First hour	no	HOSPITAL																															Yes	no	HOSPITAL
1-442	CRF2	SARI050	2017-06-10	2017-08-18	DH		Normal	08:30	Live birth	2300	Female		First hour	yes		2017-08-18	Yes				Yes	No	No	Yes	Information not available	Information not available	Information not available	No	No	No	No	No	No	No	No	No	No	No	No	No	No	No	No	No	No	No	yes		2017-08-20
1-443	CRF2	SARI052	2017-07-05	2017-08-05	Pvt		Normal	15:15	Live birth	3700	Female		First hour	yes		2017-08-05	Yes				Yes	No	No	Not captured	Information not available	Information not available	Information not available	No	No	No	No	No	No	No	No	No	No	No	No	No	No	No	No	No	No	No	yes		2017-08-07
1-444	CRF2	SARI053	2017-07-15	2017-08-21	DH		Normal	05:30	Live birth	2700	Male		First hour	yes		2017-08-21	Yes				No	No	No	No	Information not available	Information not available	Information not available	Not captured	Not captured	Not captured	Not captured	Not captured	Not captured	Not captured	Not captured	Not captured	Not captured	Not captured	Not captured	Not captured	Not captured	Not captured	Not captured	Not captured	Not captured	No	yes		2017-08-23
1-445	CRF2	SARI054	2017-07-07	2017-08-06	Home		Normal	07:00	Live birth	2500	Female		First day	yes		2017-08-07	Yes				Yes	No	No	Yes	2500	98	48	No	No	No	No	No	No	No	No	No	No	No	No	No	No	No	No	No	No	No	yes		2017-08-09
1-446	CRF2	SARI056	2017-08-10	2017-08-18	Home		Normal	15:10	Live birth	3150	Male		First hour	yes		2017-08-18	Yes				Yes	No	No	Yes	3150	98.3	41	No	No	No	No	No	No	No	No	No	No	No	No	No	No	No	No	No	No	Yes	yes		2017-08-20
1-447	CRF2	SARI057	2017-07-05	2017-08-07	Home		Normal	07:20	Live birth	2500	Male		First hour	yes		2017-08-08	Yes				Yes	No	No	Yes	2500	98.3	40	No	No	No	No	No	No	No	No	No	No	No	No	No	No	No	No	No	No	Yes	yes		2017-08-09
1-448	CRF2	SARI058	2017-07-01	2017-08-07	Home		Normal	14:00	Live birth	2800	Female		First hour	yes		2017-08-07	Yes				Yes	No	No	Yes	2800	98.2	41	No	No	No	No	No	No	No	No	No	No	No	No	No	No	No	No	No	No	Yes	yes		2017-08-09
1-449	CRF2	SARI059	2017-11-05	2017-11-09	Home		Normal	07:30	Live birth	2100	Female		First hour	no	ASHA REFUSED SHOWING DATA																															No	no	ASHA REFUSED FAMILY PROBLEM
1-450	CRF2	SARI060	2018-01-20	2018-02-01	CHC		Normal	08:30	Live birth	2400	Female		First hour	no	FAMILY SHOWED RESISTANCE TO PENTA																															No	no	FAMILY SHOWED RESISTANCE TO PENTA
1-451	CRF2	SARI061	2017-10-15	2017-11-26	Home		Normal	22:30	Live birth	2700	Male		First hour	yes		2017-11-26	Yes				Yes	No	No	Yes	3800	97.5	41	No	No	No	No	No	No	No	No	No	No	No	No	No	No	No	No	No	No	Yes	yes		2017-11-28
1-452	CRF2	SARI062	2017-10-01	2017-11-07	Pvt		Normal	08:00	Live birth	3400	Male		First hour	no	HOSPITAL																															Yes	yes		2017-11-09
1-453	CRF2	SARI063	2017-07-10	2017-08-16	Pvt		C-section	18:50	Live birth	2500	Male		After first day	no	HOSPITAL																															Yes	no	HOSPITAL
1-454	CRF2	SARI064	2017-11-20	2017-12-15	DH		Normal	14:48	Live birth	3200	Female		First hour	no	MOTHER AND CHILD IN HOSPITAL																															Yes	yes		2017-12-17
1-455	CRF2	SARI065	2017-08-02	2017-09-21	Home		Normal	17:30	Live birth	2400	Male		First hour	yes		2017-09-21	Yes				Yes	Not captured	No	Yes	2400	98.3	35	No	No	No	No	No	No	No	No	No	No	No	No	No	No	No	No	No	No	No	yes		2017-09-23
1-456	CRF2	SARI067	2017-09-03	2017-10-20	DH		Normal	14:30	Live birth	2500	Male		First day	yes		2017-10-21	Yes				Yes	No	No	Yes	2500	98.5	38	No	No	No	No	No	No	No	No	No	No	No	No	No	No	No	No	No	No	Yes	yes		2017-10-23
1-457	CRF2	SARI068	2017-09-07	2017-10-06	Home		Normal	14:00	Live birth	3300	Female		First day	yes		2017-10-07	Yes				Yes	No	No	Yes	3300	98	40	No	No	No	No	No	No	No	No	No	No	No	No	No	No	No	No	No	No	Yes	yes		2017-10-09
1-458	CRF2	SARI069	2017-11-01	2017-12-02	Home		Normal		Live birth	2800	Female		First day	yes		2017-12-02	Yes				Yes	No	No	Yes	2800	98.5	38	No	No	No	No	No	No	No	No	No	No	No	No	No	No	No	No	No	No	Yes	yes		2017-12-04
1-459	CRF2	SARI070	2017-10-12	2017-11-11	CHC		Normal	08:10	Live birth	2600	Male		First hour	no	FAMILY SHOWED RESISTANCE TO PENTA																															No	no	FAMILY SHOWED RESISTANCE TO PENTA
1-460	CRF2	SARI071	2017-10-02	2017-11-12	Home		Normal	12:10	Live birth	3500	Male		First day	yes		2017-11-12	Yes				Yes	Not captured	No	Yes	3500	93.3	40	No	No	No	No	No	No	No	No	No	No	No	No	No	No	No	No	No	No	Yes	yes		2017-11-14
1-461	CRF2	SARI072	2017-08-05	2017-09-18	Pvt		Normal	23:10	Live birth	3200	Male		First hour	no	HOSPITAL																															Yes	yes		2017-09-20
1-462	CRF2	SARI073	2017-11-25	2018-01-09	Pvt		C-section	19:15	Live birth	3000	Female		After first day	no	HOSPITAL																															Yes	no	HOSPITAL
1-463	CRF2	SARI074	2017-08-10	2017-09-28	Pvt		Normal	13:30	Live birth	2800	Female		First hour	no	HOSPITAL																															Yes	yes		2017-09-30
1-464	CRF2	SARI075	2017-11-15	2017-12-19	Pvt		Normal	09:15	Live birth	2600	Male		First hour	no	FAMILY SHOWED RESISTANCE TO PENTA																															No	no	FAMILY SHOWED RESISTANCE TO PENTA
1-465	CRF2	SARI077	9999-09-09	2017-08-10	Pvt		Normal		Live birth	4000	Male		First hour	yes		2017-08-10	Yes				Yes	Not captured	No	Yes	4000	97.4	52	No	No	No	No	No	No	No	No	No	No	No	No	No	No	No	No	No	No	No	yes		2017-08-12
1-466	CRF2	SARI079	2017-07-08	2017-08-09	Home		Normal	06:30	Live birth	2500	Female		First hour	yes		2017-08-09	Yes				Yes	Yes	No	Yes	2500	97.6	42	No	No	No	No	No	No	No	No	No	No	No	No	No	No	No	No	No	No	Yes	yes		2017-08-11
1-467	CRF2	SARI080	2017-07-03	2017-08-04	Home		Normal	21:10	Live birth	3000	Female		First day	yes		2017-08-04	Yes				Yes	No	No	Yes	3000	97.6	42	No	No	No	No	No	No	No	No	No	No	No	No	No	No	No	No	No	No	Yes	yes		2017-08-06
1-468	CRF2	SARI081	2017-08-12	2017-09-12	Pvt		Normal		Live birth	2800	Male		First hour	no	HOSPITAL																															No	yes		2017-09-15
1-469	CRF2	SARI082	2017-07-05	2017-09-09	DH		Normal	21:30	Live birth	3200	Female		First hour	no	HOSPITAL																															No	yes		2017-09-11
1-470	CRF2	SARI083	2017-10-05	2017-11-24	Home		Normal	05:00	Live birth	3000	Male		First hour	yes		2017-11-24	Yes				Yes	Not captured	No	Yes	3000	98	32	No	No	No	No	No	No	No	No	No	No	No	No	No	No	No	No	No	No	Yes	yes		2017-11-26
1-471	CRF2	SARI084	9999-09-09	2017-09-09	Pvt		Normal	21:09	Live birth	9999	Male		First hour	no	FAMILY SHOWED RESISTANCE TO PENTA																															No	no	FAMILY SHOWED RESISTANCE TO PENTA
1-472	CRF2	SARI085	2017-08-27	2017-09-29	Pvt		Normal	16:30	Live birth	2400	Female		First hour	no	FAMILY SHOWED RESISTANCE TO PENTA																															No	no	FAMILY SHOWED RESISTANCE TO PENTA
1-473	CRF2	SARI086	9999-09-09	2017-10-13	Pvt		Normal	15:40	Live birth	2800	Male		First hour	no	FAMILY OUT OF STATION																															No	no	FAMILY OUT OF STATION
1-474	CRF2	SARI087	9999-09-09	2017-12-25	Pvt		Normal	05:40	Live birth	2900	Male		First hour	no	FAMILY SHOWED RESISTANCE TO PENTA																															No	no	FAMILY SHOWED RESISTANCE TO PENTA
1-475	CRF2	SARI088	2017-11-02	2017-12-26	Home		Normal	04:30	Live birth	3500	Male		First day	yes		2017-12-26	Yes				Yes	No	No	Yes	3500	98	32	No	No	No	No	No	No	No	No	No	No	No	No	No	No	No	No	No	No	No	yes		2017-12-28
1-476	CRF2	SARI089	2017-10-05	2017-11-02	Home		Normal	03:00	Live birth	1300	Female		First day	yes		2017-11-04	Yes				Yes	No	No	Yes	2000	98	40	No	No	No	No	No	No	No	No	No	No	No	No	No	No	No	No	No	No	Yes	yes		2017-11-06
1-477	CRF2	SARI090	2017-10-10	2017-11-03	Home		Normal	03:10	Live birth	2700	Female		First day	yes		2017-11-04	Yes				Yes	No	No	Yes	2700	98	40	No	No	No	No	No	No	No	No	No	No	No	No	No	No	No	No	No	No	Yes	yes		2017-11-06
1-478	CRF2	SARI091	2017-07-05	2017-08-03	Pvt		Normal	09:35	Live birth	2400	Female		First hour	no	ASHA SUBMITTED THE FORM WITHOUT SHOWING VISIT DATA																															No	no	ASHA SUBMITTED THE FORM WITHOUT SHOWING THE VISIT DATA
1-479	CRF2	SARI092	2017-11-10	2017-12-17	DH		Normal	06:12	Live birth	2000	Female		First hour	no	MOTHER AND CHILD IN HOSPITAL																															No	yes		2017-12-19
1-480	CRF2	SARI093	9999-09-09	2017-08-18	Pvt		Normal	03:50	Live birth	3500	Male		First hour	yes		2017-08-18	Yes				Yes	No	No	No	Information not available	Information not available	Information not available	Not captured	Not captured	Not captured	Not captured	Not captured	Not captured	Not captured	Not captured	Not captured	Not captured	Not captured	Not captured	Not captured	Not captured	Not captured	Not captured	Not captured	Not captured	Yes	yes		2017-08-20
1-481	CRF2	SARI097	9999-09-09	2017-09-11	CHC		Normal		Live birth	2800	Male		First hour	no	FAMILY SHOWED RESISTANCE TO PENTA																															No	no	FAMILY SHOWED RESISTANCE TO PENTA
1-482	CRF2	SARI098	9999-09-09	2017-10-10	CHC		Normal		Live birth	2700	Female		First hour	no	FAMILY SHOWED RESISTANCE TO PENTA																															No	no	FAMILY SHOWED RESISTANCE TO PENTA
1-483	CRF2	SARI099	9999-09-09	2017-09-12	CHC		Normal	11:10	Live birth	2700	Male		First hour	no	FAMILY SHOWED RESISTANCE TO PENTA																															No	no	FAMILY SHOWED RESISTANCE TO PENTA
1-484	CRF2	SARI100	9999-09-09	2017-11-01	Pvt		Normal	07:10	Live birth	3000	Male		First hour	no	FAMILY SHOWED RESISTANCE TO PENTA																															No	no	FAMILY SHOWED RESISTANCE TO PENTA
1-485	CRF2	SARI101	9999-09-09	2017-08-06	Pvt		Normal	08:30	Live birth	3000	Male		First hour	no	FAMILY SHOWED RESISTANCE TO PENTA																															No	no	FAMILY SHOWED RESISTANCE TO PENTA
1-486	CRF2	SARI102	9999-09-09	2017-10-15	CHC		Normal	21:30	Live birth	3000	Male		First hour	no	FAMILY SHOWED RESISTANCE TO PENTA																															No	no	FAMILY SHOWED RESISTANCE TO PENTA
1-487	CRF2	SARI103	9999-09-09	2017-11-10	Home		Normal		Live birth	2700	Female		First hour	no	FAMILY SHOWED RESISTANCE TO PENTA																															No	no	FAMILY SHOWED RESISTANCE TO PENTA
1-488	CRF2	SARI104	9999-09-09	2017-10-22	CHC		Normal		Live birth	2700	Female		First hour	no	ASHA IS OUT OF STATION																															No	no	ASHA OUT OF STATION
1-489	CRF2	SARI106	9999-09-09	2017-08-31	Pvt		Normal	07:13	Live birth	2800	Male		First hour	no	FAMILY SHOWED RESISTANCE TO PENTA																															No	no	FAMILY SHOWED RESISTANCE TO PENTA
1-490	CRF2	SARI107	9999-09-09	2017-10-16	CHC		Normal	07:40	Live birth	3000	Male		First hour	no	FAMILY SHOWED RESISTANCE TO PENTA																															No	no	FAMILY SHOWED RESISTANCE TO PENTA
1-491	CRF2	SARI108	9999-09-09	2017-09-12	CHC		Normal	11:00	Live birth	2500	Female		First hour	no	ASHA DID NOT HAVE TRAINING																															No	no	ASHA DID NOT TRAINING
1-492	CRF2	SARI109	9999-09-09	2017-09-30	Pvt		Normal		Live birth	3000	Male		First hour	no	ASHA DID NOT HAVE TRAINING																															No	no	ASHA DID NOT TRAINING
1-493	CRF2	SARI110	9999-09-09	2017-09-01	Pvt		Normal		Live birth	2900	Male		First hour	no	ASHA DID NOT HAVE TRAINING																															No	no	ASHA DID NOT TRAINING
1-494	CRF2	SARI111	2017-08-01	2017-09-13	Home		Dont know	15:00	Live birth	2700	Female		First hour	yes		2017-09-13	Yes				Yes	Not captured	Not captured	Not captured	2700	98.3	41	No	No	No	No	No	No	No	No	No	No	No	No	No	No	No	No	No	No	No	yes		2017-09-15
1-495	CRF2	SARI112	9999-09-09	2017-08-27	Home		Normal		Live birth	2700	Female		First hour	no	ASHA DID NOT HAVE TRAINING																															No	no	ASHA DID NOT HAVE TRAINING
1-496	CRF2	SARI113	9999-09-09	2017-08-29	CHC		Normal	11:00	Live birth	3000	Male		First hour	no	ASHA DID NOT HAVE TRAINING																															No	no	ASHA DID NOT HAVE TRAINING
1-497	CRF2	SARI114	9999-09-09	2017-08-25	CHC		Normal	21:00	Live birth	2200	Female		First hour	no	ASHA DID NOT HAVE TRAINING																															No	no	ASHA DID NOT HAVE TRAINING
1-498	CRF2	SARI115	9999-09-09	2017-08-18	CHC		Normal	20:45	Live birth	2500	Female		First hour	no	ASHA DID NOT HAVE TRAINING																															No	no	ASHA DID NOT HAVE TRAINING
1-499	CRF2	SARI117	2017-08-20	2017-08-26	Home		Normal	12:00	Live birth	3200	Male		First hour	yes		2017-08-26	Yes				Yes	No	No	Yes	3200	97	54	No	No	No	No	No	No	No	No	No	No	No	No	No	No	No	No	No	No	Yes	yes		2017-08-28
1-500	CRF2	SARI118	9999-09-09	2017-12-11	DH		Normal	09:10	Live birth	2600	Female		First hour	no	ASHA DID NOT HAVE TRAINING																															No	no	ASHA DID NOT HAVE TRAINING
1-501	CRF2	SARI119	9999-09-09	2017-09-14	Home		Normal	20:10	Live birth	2700	Female		First hour	no	ASHA DID NOT HAVE TRAINING																															No	no	ASHA DID NOT HAVE TRANING
1-502	CRF2	SARI120	9999-09-09	2017-12-16	Home		Normal	11:30	Live birth	2700	Male		First hour	no	ASHA DID NOT HAVE TRAINING																															No	no	ASHA DID NOT HAVE TRANING
1-503	CRF2	SARI122	9999-09-09	2017-10-22	Pvt		Normal	11:30	Live birth	2500	Female		First hour	no	ASHA DID NOT HAVE TRAINING																															No	no	ASHA DID NOT HAVE TRANING
1-504	CRF2	SARI123	9999-09-09	2017-09-24	Pvt		Normal	06:40	Live birth	2900	Male		First hour	no	ASHA DID NOT HAVE TRAINING																															No	no	ASHA DID NOT HAVE TRANING
1-505	CRF2	SARI124	9999-09-09	2017-09-28	PHC		Normal	23:50	Live birth	3500	Female		First hour	no	JACHA BACHA HOSPITAL ME																															No	yes		2017-10-01
1-506	CRF2	SARI125	9999-09-09	2017-08-23	Pvt		Normal		Died after birth	2400	Male		First hour	no	NOT FILL BY ASHA BECAUSE CHILD WAS DIED AFTER 1 DAY																															No	no	NOT FILL BY ASHA BECAUSE CHILD WAS DIED AFTER 1 DAY
1-507	CRF2	SARI126	2017-08-12	2017-09-28	Pvt		Normal	05:30	Live birth	2800	Female		First hour	no	JACHA BACHA HOSPITAL ME																															No	yes		2017-09-30
1-508	CRF2	SARI127	2017-08-01	2017-09-22	DH		Normal	05:30	Live birth	2800	Male		First hour	no	BABY AT HOSPITAL																															Yes	yes		2017-09-24
1-509	CRF2	SARI128	9999-09-09	2017-09-17	DH		Normal	17:30	Live birth	2500	Female		First hour	no	JACHA BACHA HOSPITAL ME																															No	yes		2017-09-19
1-510	CRF2	SARI129	9999-09-09	2017-09-02	Pvt		Normal	11:00	Live birth	2700	Male		First hour	no	ASHA DID NOT HAVE TRAINING																															No	no	ASHA DID NOT HAVE TRAINING
1-511	CRF2	SARI130	2017-08-05	2017-09-03	DH		Normal		Live birth	2700	Female		First hour	no	JACHA BACHA HOSPITAL ME																															No	yes		2017-09-05
1-512	CRF2	SARI131	9999-09-09	2017-08-20	Pvt		Normal		Live birth	2900	Male		First hour	no	ASHA DID NOT HAVE TRAINING																															No	no	ASHA DID NOT HAVE TRAINING
1-513	CRF2	SARI132	9999-09-09	2017-09-09	CHC		Normal		Live birth	2700	Male		First hour	yes		2017-09-09	Yes				Yes	No	No	Yes	2700	97.2	52	No	No	No	No	No	No	No	No	No	No	No	No	No	No	No	No	No	No	No	yes		2017-09-11
1-514	CRF2	SARI133	9999-09-09	2018-05-08	Pvt		Normal	11:10	Live birth	2400	Male		First hour	no	FAMILY SHOWED RESISTANCE TO PENTA																															No	no	FAMILY SHOWED RESISTANCE TO PENTA
1-515	CRF2	SARI134	2018-02-05	2018-04-03	CHC		Normal	02:00	Live birth	3000	Male		First hour	no	HOSPITAL																															No	yes		2018-04-05
1-516	CRF2	SARI135	2018-04-15	2018-05-07	Pvt		Normal	21:30	Live birth	3500	Male		First hour	no	HOSPITAL																															Yes	yes		2018-05-09
1-517	CRF2	SARI136	2018-04-02	2018-05-23	DH		Normal	05:00	Live birth	2700	Female		First hour	no	JACHA BACHA HOSPITAL ME																															No	yes		2018-05-25
1-518	CRF2	SARI137	2018-05-10	2018-06-28	Home		Normal	14:30	Live birth	2700	Male		First hour	yes		2018-06-29	Yes				Yes	Yes	No	Yes	2700	98	32	No	No	No	No	No	No	No	No	No	No	No	No	No	No	No	No	No	No	No	yes		2018-07-01
1-519	CRF2	SARI138	2018-05-02	2018-06-22	Pvt		Normal	14:50	Live birth	2700	Male		First hour	no	HOSPITAL																															No	yes		2018-06-24
1-520	CRF2	SARI139	2017-10-20	2017-11-22	Home		Normal	10:30	Live birth	2400	Male		First hour	no	FAMILY SHOWED RESISTANCE TO PENTA																															No	no	FAMILY SHOWED RESISTANCE TO PENTA
1-521	CRF2	SARI140	2017-12-15	2018-01-13	Pvt		Normal	12:30	Live birth	2700	Male		First hour	no	FAMILY SHOWED RESISTANCE TO PENTA																															No	no	FAMILY SHOWED RESISTANCE TO PENTA
1-522	CRF2	SARI141	9999-09-09	2018-07-19	Pvt		Normal	21:30	Live birth	2800	Female		First hour	no	FAMILY SHOWED RESISTANCE TO PENTA																															No	no	FAMILY SHOWED RESISTANCE TO PENTA
1-523	CRF2	SARI142	2018-04-10	2018-05-22	Pvt		Normal	11:20	Live birth	2900	Female		First hour	no	JACHA BACHA HOSPITAL ME																															No	yes		2018-05-26
1-524	CRF2	SARI143	2018-05-25	2018-06-27	Pvt		Normal	19:50	Live birth	3000	Male		First hour	no	JACHA BACHA HOSPITAL ME																															No	yes		2018-06-29
1-525	CRF2	SARI145	2018-04-01	2018-05-07	Pvt		Normal	11:20	Live birth	3500	Female		First hour	no	JACHA BACHA HOSPITAL ME																															Yes	yes		2018-05-09
1-526	CRF2	SARI146	2018-04-10	2018-05-20	Home		Normal	02:15	Live birth	2500	Female		First hour	yes		2018-05-20	Yes				Yes	Yes	Yes	Yes	2500	98.4	39	No	No	No	No	No	No	No	No	No	No	No	No	No	No	No	No	No	No	Yes	yes		2018-05-22
1-527	CRF2	SARI147	2018-01-30	2018-02-06	CHC		Normal	16:30	Live birth	2500	Male		First day	no	FAMILY SHOWED RESISTANCE TO PENTA																															No	no	FAMILY SHOWED RESISTANCE TO PENTA
1-528	CRF2	SARI149	9999-09-09	2018-07-19	Pvt		Normal	07:40	Live birth	2800	Male		First hour	no	JACHA BACHA HOSPITAL ME																															No	no	JACHA BACHA HOSPITAL ME
1-529	CRF2	SARI150	9999-09-09	2018-08-01	Pvt		Normal	14:30	Live birth	2500	Male		First hour	no	JACHA BACHA HOSPITAL ME THE																															No	yes		2018-08-03
1-530	CRF2	SARI151	2018-01-09	2018-02-12	DH		Normal	23:30	Live birth	2900	Male		First hour	no	HOSPITAL																															No	yes		2018-02-14
1-531	CRF2	SARI152	2018-02-08	2018-02-12	CHC		Normal	04:12	Live birth	2700	Male		First hour	no	FAMILY SHOWED RESISTANCE TO PENTA																															No	no	FAMILY SHOWED RESISTANCE TO PENTA
1-532	CRF2	SARI153	9999-09-09	2018-02-01	Pvt		Normal	18:30	Live birth	3200	Male		First hour	no	HOSPITAL																															No	yes		2018-02-02
1-533	CRF2	SARI154	2017-11-01	2017-12-12	Home		Normal	14:30	Live birth	2500	Female		First hour	yes		2017-12-12	Yes				Yes	No	No	Yes	2500	97.7	41	No	No	No	No	No	No	No	No	No	No	No	No	No	No	No	No	No	No	Yes	yes		2017-12-14
1-534	CRF2	SARI156	2018-02-15	2018-03-25	Pvt		Normal	09:30	Live birth	3500	Male		First hour	no	BACHA HOSPITAL ME																															Yes	no	BACHA HOSPITAL ME
1-535	CRF2	SARI157	9999-09-09	2018-06-05	DH		Normal	17:30	Live birth	3000	Male		First hour	no	ASHA REFUSED SHOWING DATA																															No	no	ASHA REFUSED TO SHOWING THE DATA
1-536	CRF2	SARI158	9999-09-09	2018-06-06	Pvt		Normal	12:30	Live birth	3000	Female		First hour	no	ASHA REFUSED SHOWING DATA																															No	no	ASHA REFUSED TO SHOWING DATA
1-537	CRF2	SARI159	9999-09-09	2018-05-20	Pvt		Normal	02:30	Live birth	2800	Male		First hour	no	ASHA REFUSED SHOWING DATA																															No	no	ASHA REFUSED TO SHOWING DATA
1-538	CRF2	SARI160	9999-09-09	2018-07-26	Pvt		C-section	16:25	Live birth	3200	Female		First hour	no	ASHA REFUSED SHOWING DATA																															No	no	ASHA REFUSED TO SHOWING DATA
1-539	CRF2	SARI161	9999-09-09	2018-03-26	Pvt		Normal	09:00	Live birth	2500	Female		First hour	no	ASHA REFUSED SHOWING DATA																															No	no	ASHA REFUSED TO SHOWING THE DATA
1-540	CRF2	SARI162	9999-09-09	2018-05-05	Pvt		Normal		Live birth	2900	Male		First hour	no	ASHA REFUSED SHOWING DATA																															No	no	ASHA REFUSED SHOWING DATA
1-541	CRF2	SARI163	9999-09-09	2018-09-16	CHC		Normal		Live birth	2800	Female		First hour	no	ASHA HAD PERSONAL WORK																															No	no	NOT FILL BY ASHA BECAUSE ASHA HAD PERSONAL WORK
1-542	CRF2	SARI164	9999-09-09	2018-02-25	Home		Normal		Live birth	2600	Female		First hour	no	FAMILY SHOWED RESISTANCE TO PENTA																															No	no	FAMILY SHOWED RESISTANCE TO PENTA
1-543	CRF2	SARI166	2018-04-20	2018-02-14	Home		Normal	10:00	Live birth	2700	Female		First hour	yes		2018-02-14	Yes				Yes	No	No	No	2700	98.6	30	No	No	No	No	No	No	No	No	No	No	No	No	No	No	No	No	No	No	Yes	yes		2018-02-16
1-544	CRF2	SARI167	2017-12-15	2018-01-22	Pvt		Normal		Live birth	3000	Female		First day	yes		2018-01-22	Yes				Yes	Yes	No	Yes	3000	97.7	40	No	No	No	No	No	No	No	No	No	No	No	No	No	No	No	No	No	No	Yes	yes		2018-01-25
1-545	CRF2	SARI168	9999-09-09	2018-02-01	Home		Normal		Live birth	2700	Female		First hour	no	FAMILY SHOWED RESISTANCE TO PENTA																															No	no	FAMILY SHOWED RESISTANCE TO PENTA
1-546	CRF2	SARI169	2018-01-28	2018-02-14	Pvt		Normal		Live birth	2800	Female		First day	yes		2018-02-15	Yes				Yes	No	No	Yes	2500	98.6	40	No	No	No	No	No	No	No	No	No	No	No	No	No	No	No	No	No	No	Yes	yes		2018-02-18
1-547	CRF2	SARI170	9999-09-09	2018-04-04	Pvt		Normal	03:00	Live birth	3100	Male		First day	no	JACCHA AUR BACCHA IN HOSPITAL																															No	yes		2018-04-06
1-548	CRF2	SARI171	9999-09-09	2018-05-01	Pvt		Normal	07:10	Live birth	3000	Male		First hour	no	FAMILY SHOWED RESISTANCE TO PENTA																															No	no	FAMILY SHOWED RESISTANCE TO PENTA
1-549	CRF2	SARI172	9999-09-09	2018-06-14	PHC		Normal	09:00	Live birth	3000	Male		First hour	no	BABY AT HOSPITAL																															No	yes		2018-06-17
1-550	CRF2	SARI173	9999-09-09	2018-03-29	Pvt		Normal		Live birth	3000	Male		First hour	no	FAMILY SHOWED RESISTANCE TO PENTA																															No	no	FAMILY SHOWED RESISTANCE TO PENTA
1-551	CRF2	SARI175	9999-09-09	2018-05-13	Pvt		Normal		Live birth	2700	Female		First hour	no	FAMILY SHOWED RESISTANCE TO PENTA																															No	no	FAMILY SHOWED RESISTANCE TO PENTA
1-552	CRF2	SARI176	9999-09-09	2018-08-20	Pvt		Normal	11:30	Live birth	3100	Female		First hour	no	FAMILY SHOWED RESISTANCE TO PENTA																															No	no	FAMILY SHOWED RESISTANCE TO PENTA
1-553	CRF2	SARI177	9999-09-09	2018-06-07	CHC		Dont know	07:30	Live birth	2700	Female		First hour	no	BABY AT HOSPITAL																															No	yes		2018-06-11
1-554	CRF2	SARI178	9999-09-09	2018-03-27	Pvt		Normal	05:00	Live birth	2900	Male		First day	no	THE INFANT AT HOSPITAL																															No	yes		2018-03-29
1-555	CRF2	SARI179	9999-09-09	2018-06-14	Pvt		Normal	07:30	Live birth	2500	Male		First day	no	THE INFANT AT HOSPITAL																															No	yes		2018-06-17
1-556	CRF2	SARI180	9999-09-09	2018-02-10	Home		Normal	19:40	Live birth	3000	Male		First hour	no	FAMILY SHOWED RESISTANCE TO PENTA																															No	no	FAMILY SHOWED RESISTANCE TO PENTA
1-557	CRF2	SARI181	9999-09-09	2017-12-02	Pvt		Normal	14:15	Live birth	2900	Male		First hour	no	FAMILY SHOWED RESISTANCE TO PENTA																															No	no	FAMILY SHOWED RESISTANCE TO PENTA
1-558	CRF2	SARI182	2017-12-15	2018-01-19	Home		Normal	05:00	Live birth	2400	Male		First day	yes		2018-01-19	Yes				Yes	No	No	Yes	2400	98	47	No	No	No	No	No	No	No	No	No	No	No	No	No	No	No	No	No	No	Yes	yes		2018-01-22
1-559	CRF2	SARI183	2018-01-05	2018-02-10	Pvt		Normal	23:00	Live birth	3000	Male		First hour	no	THE INFANT AT HOSPITAL																															Yes	yes		2018-02-13
1-560	CRF2	SARI184	2018-01-10	2018-02-16	PHC		Normal	06:10	Live birth	2400	Female		First hour	no	THE INFANT AT HOSPITAL																															Yes	yes		2018-02-19
1-561	CRF2	SARI185	2018-03-20	2018-05-05	Pvt		Normal	19:30	Live birth	2500	Male		First hour	no	HOSPITAL																															Yes	yes		2018-05-08
1-562	CRF2	SARI186	2018-04-01	2018-05-05	Pvt		Normal	14:00	Died after birth	2600	Female		First hour	no	INFANT DIED																															No	no	CHILD DIED
1-563	CRF2	SARI187	2018-04-09	2018-05-13	Pvt		Normal		Live birth	2600	Male		First hour	no	HOSPITAL																															Yes	yes		2018-05-16
1-564	CRF2	SARI188	2018-02-20	2018-03-28	Pvt		Normal	07:00	Live birth	3200	Male		First hour	no	THE INFANT AT HOSPITAL																															Yes	yes		2018-03-31
1-565	CRF2	SARI189	9999-09-09	2018-01-01	Pvt		Normal		Live birth	3000	Male		First hour	no	FAMILY SHOWED RESISTANCE TO PENTA																															No	no	FAMILY SHOWED RESISTANCE TO PENTA
1-566	CRF2	SARI191	9999-09-09	2018-06-10	Home		Normal	08:05	Live birth	2700	Male		First hour	no	FAMILY SHOWED RESISTANCE TO PENTA																															No	no	FAMILY SHOWED RESISTANCE TO PENTA
1-567	CRF2	SARI192	9999-09-09	2018-09-01	CHC		Normal	21:40	Live birth	2500	Female		First hour	no	FAMILY SHOWED RESISTANCE TO PENTA																															No	no	FAMILY SHOWED RESISTANCE TO PENTA
1-568	CRF2	SARI193	9999-09-09	2018-07-23	CHC		Normal	20:00	Live birth	2300	Male		First hour	no	FAMILY SHOWED RESISTANCE TO PENTA																															No	no	FAMILY SHOWED RESISTANCE TO PENTA
1-569	CRF2	SARI194	9999-09-09	2018-08-19	CHC		Normal	07:00	Live birth	3000	Male		First hour	no	FAMILY SHOWED RESISTANCE TO PENTA																															No	no	FAMILY SHOWED RESISTANCE TO PENTA
1-570	CRF2	SARI195	9999-09-09	2018-07-27	Home		Normal	22:00	Live birth	2700	Male		First hour	no	FAMILY SHOWED RESISTANCE TO PENTA																															No	no	FAMILY SHOWED RESISTANCE TO PENTA
1-571	CRF2	SARI196	9999-09-09	2018-07-27	CHC		Normal	22:15	Live birth	3200	Male		First hour	no	FAMILY SHOWED RESISTANCE TO PENTA																															No	no	FAMILY SHOWED RESISTANCE TO PENTA
1-572	CRF2	SARI197	2018-06-30	2018-07-30	Pvt		Normal	16:00	Live birth	2900	Male		First hour	no	THE INFANT AT HOSPITAL																															No	yes		2018-08-01
1-573	CRF2	SARI198	2018-04-09	2018-05-31	Home		Normal	00:30	Live birth	2900	Male		First day	yes		2018-06-01	Yes				Yes	Yes	No	Yes	2900	97.5	30	No	No	No	No	No	No	No	No	No	No	No	No	No	No	No	No	No	No	Yes	yes		2018-06-03
1-574	CRF2	SARI200	9999-09-09	2018-09-03	Home		Normal	20:30	Live birth	2200	Female		First day	yes		2018-09-04	Yes				Yes	No	No	Yes	2200	97.7	40	No	No	No	No	No	No	No	No	No	No	No	No	No	No	No	No	No	No	No	yes		2018-09-06
1-575	CRF2	SARI201	9999-09-09	2018-07-27	Home		Normal	17:47	Live birth	2100	Female		First hour	no	FAMILY SHOWED RESISTANCE TO PENTA																															No	no	FAMILY SHOWED RESISTANCE TO PENTA
1-576	CRF2	SARI203	9999-09-09	2018-06-03	Home		Normal	04:00	Live birth	2700	Female		First hour	no	Asha was sick																															No	yes		2018-06-07
1-577	CRF2	SARI204	9999-09-09	2018-08-11	Home		Normal	22:30	Live birth	3000	Male		First hour	no	FAMILY SHOWED RESISTANCE TO PENTA																															No	no	FAMILY SHOWED RESISTANCE TO PENTA
1-578	CRF2	SARI205	9999-09-09	2018-08-03	Pvt		Normal	07:35	Live birth	2800	Male		First hour	no	FAMILY SHOWED RESISTANCE TO PENTA																															No	no	FAMILY SHOWED RESISTANCE TO PENTA
1-579	CRF2	SARI206	9999-09-09	2018-09-05	CHC		Normal	19:10	Live birth	2400	Female		First hour	no	FAMILY SHOWED RESISTANCE TO PENTA																															No	no	FAMILY SHOWED RESISTANCE TO PENTA
1-580	CRF2	SARI207	9999-09-09	2018-05-27	Pvt		Normal	11:30	Live birth	2500	Female		First hour	no	FAMILY SHOWED RESISTANCE TO PENTA																															No	no	FAMILY SHOWED RESISTANCE TO PENTA
1-581	CRF2	SARI208	9999-09-09	2018-09-09	Pvt		Normal	08:15	Live birth	2900	Male		First hour	no	FAMILY SHOWED RESISTANCE TO PENTA																															No	no	FAMILY SHOWED RESISTANCE TO PENTA
1-582	CRF2	SARI209	9999-09-09	2018-08-27	CHC		Normal	08:30	Live birth	2500	Male		First hour	no	THE INFANT AT HOSPITAL																															No	yes		2018-08-29
1-583	CRF2	SARI210	9999-09-09	2018-10-03	Pvt		Normal	11:45	Live birth	3200	Female		First hour	no	THE INFANT AT HOSPITAL																															No	yes		2018-10-05
1-584	CRF2	SARI211	9999-09-09	2018-09-04	Pvt		Normal	02:30	Live birth	2500	Female		First hour	no	THE INFANT AT HOSPITAL																															Yes	yes		2018-09-06
1-585	CRF2	SARI212	9999-09-09	2018-10-10	Home		Normal	07:27	Live birth	2700	Female		First hour	no	ASHA IS OUT OF STATION																															No	no	ASHA WAS SICK AND OUT OF STATION
1-586	CRF2	SARI213	9999-09-09	2018-09-07	Home		Normal	16:42	Live birth	3400	Male		First hour	yes		2018-09-07	Yes				Yes	No	No	Yes	3400	97.2	38	No	No	No	No	No	No	No	No	No	No	No	No	No	No	No	No	No	No	No	yes		2018-09-09
1-587	CRF2	SARI214	2018-04-01	2018-05-07	DH		Normal	04:00	Live birth	2600	Female		First hour	no	HOSPITAL																															No	yes		2018-05-09
1-588	CRF2	SARI215	9999-09-09	2018-03-01	Pvt		Normal	09:10	Live birth	2800	Male		First hour	no	ASHA IS OUT OF STATION																															No	no	ASHA WAS PERSONAL WORK AND OUT OF STATION
1-589	CRF2	SARI216	2018-02-15	2018-03-13	Pvt		Normal	10:30	Live birth	2400	Female		First hour	no	FAMILY SHOWED RESISTANCE TO PENTA																															No	no	FAMILY SHOEWD RESISTANCE TO PENTA
1-590	CRF2	SARI217	2018-06-20	2018-07-07	Pvt		Normal	14:10	Live birth	2300	Male		First hour	no	HOSPITAL																															No	yes		2018-07-09
1-591	CRF2	SARI218	2018-10-05	2018-10-11	Home		Normal	04:10	Live birth	3300	Female		First hour	yes		2018-10-11	Yes				Yes	No	No	Yes	3300	97.5	42	No	No	No	No	No	No	No	No	No	No	No	No	No	No	No	No	No	No	Yes	yes		2018-10-13
1-592	CRF2	SARI220	2018-06-02	2018-07-25	Home		Normal	21:45	Live birth	3000	Male		First hour	yes		2018-07-26	Yes				Yes	Yes	No	Yes	3000	98	30	No	No	No	No	No	No	No	No	No	No	No	No	No	No	No	No	No	No	No	yes		2018-07-28
1-593	CRF2	SARI221	9999-09-09	2018-08-23	Home		Normal	04:00	Live birth	2400	Female		First hour	yes		2018-08-23	Yes				Yes	No	No	Yes	2400	97.3	32	No	No	No	No	No	No	No	No	No	No	No	No	No	No	No	No	No	No	No	yes		2018-08-25
1-594	CRF2	SARI222	9999-09-09	2018-04-19	Pvt		Normal		Live birth	2600	Male		First hour	no	ASHA IS OUT OF STATION																															No	no	ASHA WAS PERSONAL WORK AND OUT OF STATION
1-595	CRF2	SARI223	2018-03-10	2018-04-25	DH		Normal	04:30	Live birth	3000	Male		First hour	no	HOSPITAL																															Yes	yes		2018-04-27
1-596	CRF2	SARI224	9999-09-09	2018-07-17	Pvt		Normal	07:40	Live birth	2700	Female		First hour	no	HOSPITAL																															No	yes		2018-07-19
1-597	CRF2	SARI226	9999-09-09	2018-06-15	Home		Normal		Live birth	2900	Female		First hour	no	FAMILY SHOWED RESISTANCE TO PENTA																															No	no	FAMILY SHOEWD RESISTANCE TO PENTA
1-598	CRF2	SARI227	9999-09-09	2018-09-13	Pvt		Normal	03:00	Live birth	2600	Male		First hour	no	HOSPITAL																															Yes	yes		2018-09-15
1-599	CRF2	SARI228	9999-09-09	2018-03-20	Pvt		Normal		Live birth	2700	Female		First hour	no	FAMILY SHOWED RESISTANCE TO PENTA																															No	no	FAMILY SHOEWD RESISTANCE TO PENTA
1-600	CRF2	SARI229	9999-09-09	2018-10-23	CHC		Normal	19:47	Live birth	3500	Male		First hour	no	FAMILY SHOWED RESISTANCE TO PENTA																															No	no	FAMILY SHOEWD RESISTANCE TO PENTA
1-601	CRF2	SARI230	2018-04-04	2018-06-08	CHC		Normal	11:00	Live birth	2400	Male		First day	no	FAMILY SHOWED RESISTANCE TO PENTA																															No	no	FAMILY SHOWED RESISTANCE TO PENTA
1-602	CRF2	SARI231	2018-05-02	2018-06-22	Home		Normal	07:20	Live birth	2100	Male		First day	yes		2018-06-22	Yes				Yes	Yes	No	Yes	2100	97.7	30	No	No	No	No	No	No	No	No	No	No	No	No	No	No	No	No	No	No	Yes	yes		2018-06-24
1-603	CRF2	SARI232	9999-09-09	2018-07-30	Home		Normal	03:10	Died after birth	3000	Male		First hour	no	INFANT DIED																															No	no	CHILD IS DIED
1-604	CRF2	SARI234	2018-06-01	2018-07-01	Home		Normal	10:00	Live birth	2500	Female		First hour	yes		2018-07-01	Yes				Yes	Yes	Yes	Yes	3000	98.4	42	No	No	No	No	No	No	No	No	No	No	No	No	No	No	No	No	No	No	Yes	yes		2018-07-03
1-605	CRF2	SARI235	9999-09-09	2018-07-17	Home		Normal	20:20	Live birth	2500	Female		First hour	yes		2018-07-17	Yes				Yes	No	No	Yes	2500	96.5	38	No	No	No	No	No	No	No	No	No	No	No	No	No	No	No	No	No	No	Yes	yes		2018-07-20
1-606	CRF2	SARI236	9999-09-09	2018-09-08	CHC		Normal	09:36	Live birth	2900	Female		First hour	no	FAMILY SHOWED RESISTANCE TO PENTA																															No	no	FAMILY SHOWED RESISTANCE TO PENTA
1-607	CRF2	SARI237	9999-09-09	2018-09-09	Home		Normal	11:20	Live birth	2300	Female		First hour	no	INFANT DIED																															No	no	INFANT DIED
1-608	CRF2	SARI238	2018-10-15	2018-11-20	Home		Normal	12:25	Live birth	2700	Male		First hour	yes		2018-11-21	Yes				Yes	Yes	No	Yes	2700	97.8	45	No	No	No	No	No	No	No	No	No	No	No	No	No	No	No	No	No	No	Yes	yes		2018-11-23
1-609	CRF2	SARI239	2018-08-25	2018-10-09	Pvt		Normal	11:10	Live birth	2300	Male		First hour	no	HOSPITAL																															Yes	yes		2018-10-11
1-610	CRF2	SARI240	2018-09-15	2018-11-20	Pvt		Normal	11:00	Live birth	2500	Female		First hour	no	HOSPITAL																															Yes	yes		2018-11-22
1-611	CRF2	SARI241	9999-09-09	2018-10-14	Pvt		Normal	05:49	Live birth	2700	Female		First hour	no	FAMILY SHOWED RESISTANCE TO PENTA																															No	no	FAMILY SHOWED RESISTANCE TO PENTA
1-612	CRF2	SARI243	9999-09-09	2018-08-27	Pvt		Normal		Live birth	2800	Male		First hour	no	HOSPITAL																															No	yes		2018-08-29
1-613	CRF2	SARI244	9999-09-09	2018-10-28	Home		Normal	22:22	Live birth	2600	Female		First day	no	FAMILY SHOWED RESISTANCE TO PENTA																															No	no	FAMILY SHOWED RESISTANCE TO PENTA
1-614	CRF2	SARI245	2018-03-10	2018-12-07	CHC		Normal	12:00	Live birth	2500	Male		First hour	no	HOSPITAL																															Yes	yes		2018-12-10
1-615	CRF2	SARI246	9999-09-09	2018-10-26	CHC		Normal	10:30	Live birth	3600	Male		First hour	no	FAMILY SHOWED RESISTANCE TO PENTA																															No	no	FAMILY SHOWED RESISTANCE TO PENTA
1-616	CRF2	SARI247	9999-09-09	2018-07-19	Pvt		Normal	07:10	Live birth	3000	Male		First hour	no	FAMILY SHOWED RESISTANCE TO PENTA																															No	no	FAMILY SHOWED RESISTANCE TO PENTA
1-617	CRF2	SARI248	9999-09-09	2018-10-13	Pvt		Normal	23:20	Live birth	2600	Female		First hour	no	FAMILY SHOWED RESISTANCE TO PENTA																															No	no	FAMILY SHOWED RESISTANCE TO PENTA
1-618	CRF2	SARI250	9999-09-09	2018-10-25	Pvt		Normal	19:00	Live birth	2700	Female		First hour	no	FAMILY SHOWED RESISTANCE TO PENTA																															No	no	FAMILY SHOWED RESISTANCE TO PENTA
1-619	CRF2	SARI251	9999-09-09	2018-10-23	Pvt		Normal	22:00	Live birth	3000	Male		First hour	no	FAMILY SHOWED RESISTANCE TO PENTA																															No	no	FAMILY SHOWED RESISTANCE TO PENTA
1-620	CRF2	SARI253	9999-09-09	2018-11-23	Pvt		Normal	18:10	Live birth	3500	Male		First hour	no	FAMILY SHOWED RESISTANCE TO PENTA																															No	no	FAMILY SHOWED RESISTANCE TO PENTA
1-621	CRF2	SARI255	9999-09-09	2018-12-17	Pvt		Normal	22:30	Live birth	3000	Male		First hour	no	ASHA DID NOT HAVE TRAINING																															No	no	FIRST ASHA LEAVE A JOB AND NEW ASHA NOT TRANING
1-622	CRF2	SARI256	9999-09-09	2018-09-09	Home		Normal	11:00	Live birth	3200	Male		First hour	no	ASHA HAD PERSONAL WORK																															No	no	ASHA HAD PERSONAL WORK
1-623	CRF2	SARI257	9999-09-09	2018-10-15	Pvt		Normal	05:00	Live birth	2500	Female		First hour	no	FAMILY SHOWED RESISTANCE TO PENTA																															No	no	FAMILY SHOWED RESISTANCE TO PENTA
1-624	CRF2	SARI259	9999-09-09	2018-08-23	Pvt		Normal	09:30	Live birth	2900	Male		First hour	no	ASHA HAD PERSONAL WORK																															No	no	ASHA HAD PERSONAL WORK
1-625	CRF2	SARI260	9999-09-09	2018-08-30	CHC		Normal	09:14	Live birth	3300	Male		First hour	no	FAMILY SHOWED RESISTANCE TO PENTA																															No	no	FAMILY SHOWED RESISTANCE TO PENTA
1-626	CRF2	SARI261	9999-09-09	2018-09-10	Home		Normal	22:00	Live birth	2500	Female		First hour	no	FAMILY SHOWED RESISTANCE TO PENTA																															No	no	FAMILY SHOWED RESISTANCE TO PENTA
1-627	CRF2	SARI262	9999-09-09	2018-07-26	Home		Normal	03:00	Live birth	3000	Male		First hour	no	ASHA HAD PERSONAL WORK																															No	no	ASHA HAD PERSONAL WORK
1-628	CRF2	SARI263	9999-09-09	2018-10-08	PHC		Normal	21:00	Live birth	2500	Female		First hour	no	HOSPITAL																															Yes	yes		2018-10-10
1-629	CRF2	SARI264	9999-09-09	2018-11-01	DH		Normal	03:45	Live birth	2000	Female		First hour	no	FAMILY SHOWED RESISTANCE TO PENTA																															No	no	FAMILY SHOWED RESISTANCE TO PENTA
1-630	CRF2	SARI265	9999-09-09	2018-10-16	Home		Normal	07:10	Live birth	2500	Male		First hour	no	FAMILY SHOWED RESISTANCE TO PENTA																															No	no	FAMILY SHOWED RESISTANCE TO PENTA
1-631	CRF2	SARI266	9999-09-09	2018-11-08	Pvt		Normal	08:50	Live birth	2300	Female		First hour	no	FAMILY SHOWED RESISTANCE TO PENTA																															No	no	FAMILY SHOWED RESISTANCE TO PENTA
1-632	CRF2	SARI267	9999-09-09	2018-11-15	Pvt		Normal	11:10	Live birth	3000	Male		First hour	no	FAMILY SHOWED RESISTANCE TO PENTA																															No	no	FAMILY SHOWED RESISTANCE TO PENTA
1-633	CRF2	SARI270	9999-09-09	2018-10-11	Pvt		Normal	09:00	Live birth	2500	Male		First hour	no	FAMILY SHOWED RESISTANCE TO PENTA																															No	no	FAMILY SHOWED RESISTANCE TO PENTA
1-634	CRF2	SARI273	2018-11-04	2018-12-09	CHC		Normal	07:00	Live birth	2000	Male		First hour	no	HOSPITAL																															No	yes		2018-12-12
1-635	CRF2	SARI274	9999-09-09	2018-12-15	Pvt		Normal	07:30	Live birth	2700	Female		First hour	no	ASHA DID NOT HAVE TRAINING																															No	no	ASHA NE KAAM CHOD DIYA NAI ASHA KO TRANING NAHI MILI
1-636	CRF2	SARI275	9999-09-09	2018-10-13	DH		Normal	03:00	Live birth	3000	Male		First hour	no	FAMILY SHOWED RESISTANCE TO PENTA																															No	no	FAMILY SHOWED RESISTANCE TO PENTA
1-637	CRF2	SARI276	9999-09-09	2018-11-24	Home		Normal	03:30	Live birth	9999	Female		First hour	no	FAMILY SHOWED RESISTANCE TO PENTA																															No	no	FAMILY SHOWED RESISTANCE TO PENTA
1-638	CRF2	SARI277	9999-09-09	2018-10-17	Home		Normal	22:30	Live birth	9999	Male		First hour	no	FAMILY SHOWED RESISTANCE TO PENTA																															No	no	FAMILY SHOWED RESISTANCE TO PENTA
1-639	CRF2	SARI278	9999-09-09	2018-11-02	CHC		Normal	07:30	Live birth	3000	Female		First hour	no	FAMILY SHOWED RESISTANCE TO PENTA																															No	no	FAMILY SHOWED RESISTANCE TO PENTA
1-640	CRF2	SARI279	9999-09-09	2018-12-09	Home		Normal	18:30	Live birth	2700	Female		First hour	no	ASHA DID NOT HAVE TRAINING																															No	no	ASHA KI TRANING NAHI HUI
1-641	CRF2	SARI280	9999-09-09	2018-06-24	Home		Normal	07:10	Live birth	3000	Male		First hour	no	FAMILY SHOWED RESISTANCE TO PENTA																															No	no	FAMILY SHOWED RESISTANCE TO PENTA
1-642	CRF2	SARI281	9999-09-09	2018-12-16	Pvt		Normal	06:20	Live birth	3000	Female		First hour	no	ASHA DID NOT HAVE TRAINING																															No	no	ASHA KO HPNC FORM BHARNE KI TRANING NAHI MILI
1-643	CRF2	SARI282	9999-09-09	2018-12-14	Pvt		Normal	11:00	Live birth	3600	Male		First hour	no	ASHA DID NOT HAVE TRAINING																															No	no	ASHA KO HPNC FORM BHARNE KI TRANING NAHI MILI
1-644	CRF2	SARI284	9999-09-09	2018-10-18	Home		Normal	21:49	Live birth	3600	Male		First day	no	FAMILY SHOWED RESISTANCE TO PENTA																															No	no	FAMILY SHOWED RESISTANCE TO PENTA
1-645	CRF2	SARI285	9999-09-09	2018-11-11	DH		Normal	18:22	Live birth	2700	Male		First hour	no	FAMILY SHOWED RESISTANCE TO PENTA																															No	no	FAMILY SHOWED TO RESISTANCE TO PENTA
1-646	CRF2	SARI286	9999-09-09	2018-12-15	Home		Normal	23:50	Live birth	3400	Male		First hour	no	ASHA DID NOT HAVE TRAINING																															No	no	ASHA KO HPPNC FORM BHARNA KI TRANING NAHI MILI
1-647	CRF2	SARI287	9999-09-09	2018-09-23	CHC		Normal	11:22	Live birth	2200	Female		First hour	no	FAMILY SHOWED RESISTANCE TO PENTA																															No	no	FAMILY SHOWED RESISTANCE TO PENTA
1-648	CRF2	SARI289	2018-11-10	2018-12-05	CHC		Normal	22:05	Live birth	2300	Male		First hour	no	CHILD IN HOSPITAL																															Yes	yes		2018-12-07
1-649	CRF2	SARI290	9999-09-09	2018-07-15	Pvt		Normal	16:32	Live birth	2100	Female		First day	no	ASHA HAD PERSONAL WORK																															No	no	ASHA HAD PERSONAL WORK
1-650	CRF2	SARI291	9999-09-09	2018-05-21	DH		Normal	16:00	Live birth	2200	Female		First hour	no	CHILD IN HOSPITAL																															No	yes		2018-05-23
1-651	CRF2	SARI305	9999-09-09	2018-10-23	Pvt		Normal	10:09	Live birth	4000	Male		First hour	no	FAMILY SHOWED RESISTANCE TO PENTA																															No	no	FAMILY SHOWED RESISTANCE TO PENTA
1-652	CRF2	SARI309	9999-09-09	2018-10-31	Pvt		Normal	07:15	Live birth	3000	Male		First hour	no	FAMILY SHOWED RESISTANCE TO PENTA																															No	no	FAMILY SHOWED RESISTANCE TO PENTA
1-653	CRF2	SARM316	2018-10-01	2018-11-06	DH		Normal	06:10	Live birth	2700	Male		First day	no	HOSPITAL																															Yes	yes		2018-11-08
1-654	CRF2	SARI317	2018-11-01	2018-12-12	Home		Normal	00:36	Live birth	2800	Female		First day	yes		2018-12-12	Yes				Yes	Yes	Yes	Yes	2800	97.7	42	No	No	No	No	No	No	No	No	No	No	No	No	No	No	No	No	No	No	No	yes		2018-12-14
1-655	CRF2	MITI012	9999-09-09	2017-07-18	CHC		Normal	18:50	Live birth	2400	Female		First hour	no	ASHA IS OUT OF STATION																															No	no	ASHA OUT OF STATION
1-656	CRF2	MITI018	9999-09-09	2017-07-08	CHC		Normal	03:15	Live birth	2700	Female		First hour	no	ASHA SUBMITTED THE FORM WITHOUT SHOWING VISIT DATA																															No	no	ASHA SUBMITTED THE FORM WITHOUT SHOWING THE VISIT DATA
1-657	CRF2	MITI022	9999-09-09	2017-09-14	CHC		Normal		Live birth	3200	Male		First hour	no	ASHA HAD FIGHT WITH FAMILY																															No	no	ASHA HAD FIGHT WITH FAMILY
1-658	CRF2	MITI023	9999-09-09	2017-09-06	CHC		Normal	17:00	Live birth	3200	Female		First hour	no	ASHA SUBMITTED THE FORM WITHOUT SHOWING VISIT DATA																															No	no	ASHA SUBMITTED THE FORM WITHOUT SHOWING THE VISIT DATA
1-659	CRF2	MITI024	9999-09-09	2017-08-06	Pvt		Normal	04:00	Live birth	2600	Female		First hour	no	ASHA HAD PERSONAL WORK																															No	no	ASHA HAD PERSONAL WORK
1-660	CRF2	MITI026	9999-09-09	2017-08-19	CHC		Normal		Live birth	3100	Male		First hour	no	FAMILY OUT OF STATION																															No	no	FAMILY OUT OF STATION
1-661	CRF2	MITI027	9999-09-09	2017-10-11	CHC		Normal	19:00	Live birth	3300	Male		First hour	no	FAMILY REFUSED TO ASHA VISIT																															No	no	FAMILY REFUSED FOR ASHA VISIT
1-662	CRF2	MITI028	9999-09-09	2017-09-07	CHC		Normal	04:00	Live birth	2900	Male		First hour	no	MOTHER AND CHILD WERE IN HOSPITAL																															No	yes		2017-09-09
1-663	CRF2	MITI029	9999-09-09	2017-08-22	CHC		Normal	06:00	Live birth	2700	Male		First hour	no	ASHA WORKER NOT DOING HBPNC BECAUSE HER CHILD IS NOT WELL																															No	no	ASHA WORKER NOT DOING HBPNC BECAUSE HER CHILD IS NOT WELL
1-664	CRF2	MITI030	2017-09-28	2017-11-24	CHC		Normal	00:10	Live birth	3000	Male		Dont know	no	MOTHER AND CHILD WERE IN HOSPITAL																															Yes	yes		2017-11-26
1-665	CRF2	MITI031	2017-10-26	2017-11-09	DH		Normal	23:50	Live birth	1300	Female		Didn't feed	no	MOTHER AND CHID WERE IN HOSPITAL																															Yes	no	MOTHER AND CHILD WERE IN HOSPITAL
1-666	CRF2	MITI032	2017-10-06	2017-11-24	CHC		Normal	15:45	Live birth	2900	Female		First hour	yes		2017-11-26	Yes				Yes	No	No	Yes	2600	96.1	46	No	No	No	No	No	No	No	No	No	No	No	No	No	No	No	No	No	No	No	yes		2017-11-30
1-667	CRF2	MITI033	2017-09-12	2017-11-24	DH		Normal	02:12	Live birth	3100	Male		First hour	no	MOTHER AND CHILD WERE IN HOSPITAL																															No	yes		2017-11-26
1-668	CRF2	MITI034	2017-09-04	2017-11-06	Pvt		Normal	01:35	Live birth	2700	Female		First day	no	MOTHER AND CHILD WERE IN HOSPITAL																															Yes	yes		2017-11-08
1-669	CRF2	MITI035	2017-09-26	2017-11-23	Pvt		Normal	13:20	Live birth	2500	Male		First hour	no	MOTHER AND CHILD WERE IN HOSPITAL																															No	yes		2017-11-25
1-670	CRF2	MITI036	2017-11-06	2017-12-22	DH		Normal	01:20	Live birth	3300	Female		First hour	no	HOSPITAL																															No	yes		2017-12-24
1-671	CRF2	MITI037	9999-09-09	2017-10-24	Pvt		Normal	05:30	Live birth	3100	Male		First hour	no	ASHA REFUSED SHOWING DATA																															No	no	ASHA REFUSHED TO SHOWING DATA
1-672	CRF2	MITI038	2017-10-23	2017-11-12	Home		Normal	07:10	Live birth	2200	Male		First day	yes		2017-11-13	Yes				Yes	No	Yes	Yes	2200	96	56	No	No	No	No	No	No	No	No	No	No	No	No	No	No	No	No	No	No	Yes	yes		2017-11-14
1-673	CRF2	MITI039	2017-11-17	2017-12-20	DH		C-section	11:35	Live birth	2700	Male		First hour	no	HOSPITAL																															Yes	no	HOSPITAL
1-674	CRF2	MITI040	2017-06-05	2017-07-28	DH		Normal	04:30	Live birth	3000	Female		First hour	no	HOSPITAL																															No	no	HOSPITAL
1-675	CRF2	MITI041	2017-12-28	2018-01-23	Pvt		Normal	14:50	Live birth	3500	Male		First hour	no	HOSPITAL																															No	no	ASHA IS ON STRIKE
1-676	CRF2	MITI042	2017-11-25	2017-12-08	Pvt		Normal	20:10	Live birth	3500	Male		First hour	no	HOSPITAL																															No	yes		2017-12-11
1-677	CRF2	MITI043	2017-11-16	2017-12-20	Pvt		C-section	02:00	Live birth	2800	Male		First day	no	HOSPITAL																															Yes	yes		2017-12-23
1-678	CRF2	MITI044	9999-09-09	2017-10-08	Pvt		C-section	23:20	Live birth	3000	Male		First hour	no	ASHA DID NOT HAVE TRAINING																															No	no	ASHA WORKER NOT DONE HBPNC VISIT BECAUSE SHE DIDN'T GET HBPNC TRAINING
1-679	CRF2	MITI046	2017-09-12	2017-12-14	Pvt		Normal	21:41	Live birth	2100	Female		First hour	no	MOTHER AND CHILD WERE IN HOSPITAL																															No	yes		2017-12-16
1-680	CRF2	MITI047	9999-09-09	2018-01-21	Pvt		Normal	20:30	Live birth	3000	Male		First hour	no	NOT FILLED BY ASHA BECAUSE ASHA WAS PREGNANT																															No	no	NOT FILLED BY ASHA BECAUSE ASHA WAS PREGNENT
1-681	CRF2	MITI048	2018-01-25	2018-02-08	Pvt		Normal	21:20	Live birth	3000	Male		First hour	no	HOSPITAL																															Yes	yes		2018-02-10
1-682	CRF2	MITI049	9999-09-09	2017-09-07	Pvt		Normal	22:40	Live birth	2800	Female		First hour	no	ASHA WAS SICK																															No	no	NOT FILLED BY ASHA BECAUSE ASHA WAS SICK
1-683	CRF2	MITI050	2017-07-04	2017-08-19	DH		Normal	03:22	Live birth	3100	Male		First hour	no	MOTHER AND CHILD WERE IN HOSPITAL																															No	yes		2017-08-21
1-684	CRF2	MITI051	9999-09-09	2017-12-05	CHC		Normal	07:15	Live birth	3200	Male		First hour	no	FAMILY OUT OF STATION																															No	no	NOT FILLED BY ASHA BECAUSE FAMILY OUT OF STATION
1-685	CRF2	MITM052	2017-08-10	2017-09-01	Pvt		Normal	10:40	Live birth	2500	Female		First hour	yes		2017-09-03	Yes				Yes	No	No	Yes	2500	98.4	35	No	No	No	No	No	No	No	No	No	No	No	No	No	No	No	No	No	No	Yes	yes		2017-09-07
1-686	CRF2	MITM053	2017-06-23	2017-08-09	Pvt		Normal	00:35	Live birth	3000	Male		First hour	no	MOTHER AND CHILD WERE IN HOSPITAL																															No	yes		2017-08-11
1-687	CRF2	MITI054	2017-08-09	2017-10-23	DH		Normal	14:30	Live birth	3200	Male		First hour	no	JACCHA AUR BACCHA IN HOSPITAL																															Yes	yes		2017-10-25
1-688	CRF2	MITI055	2017-08-07	2017-10-02	DH		Normal	06:17	Live birth	3300	Dont know		First hour	yes		2017-10-04	Yes				No	No	No	Yes	3400	97.8	39	No	No	No	No	No	No	No	No	No	No	No	No	No	No	No	No	No	No	No	yes		2017-10-08
1-689	CRF2	MITI56	9999-09-09	2018-01-25	CHC		Normal	00:57	Live birth	3200	Female		First hour	no	FAMILY OUT OF STATION																															No	no	FAMILY IS OUT OF STATION
1-690	CRF2	MITI057	9999-09-09	2017-12-20	CHC		Normal	09:10	Live birth	2900	Male		First hour	no	ASHA IS ON STRIKE																															No	no	ASHA IS ON STRIKE
1-691	CRF2	MITI059	9999-09-09	2017-08-13	CHC		Normal	11:20	Live birth	2600	Male		First hour	no	ASHA NOT VISIT																															No	no	ASHA NOT VISIT
1-692	CRF2	MITI061	2017-08-14	2017-10-12	DH		Normal	22:10	Live birth	3400	Male		First hour	yes		2017-10-14	Yes				Yes	No	No	Yes	3100	98.3	45	No	No	No	No	No	No	No	No	No	No	No	No	No	No	No	No	No	No	Yes	yes		2017-10-18
1-693	CRF2	MITI062	9999-09-09	2017-10-22	DH		Normal	08:10	Live birth	3000	Dont know		First day	no	JACCHA AUR BACCHA IN HOSPITAL																															No	yes		2017-10-24
1-694	CRF2	MITI063	2017-08-09	2017-10-09	DH		Normal	16:56	Live birth	3200	Male		First hour	yes		2017-10-11	Yes				Yes	No	No	Yes	3400	96.7	35	No	No	No	No	No	No	No	No	No	No	No	No	No	No	No	No	No	No	Yes	yes		2017-10-11
1-695	CRF2	MITI064	2017-08-26	2017-10-09	DH		Normal	08:48	Live birth	3000	Female		First hour	no	JACCHA AUR BACCHA IN HOSPITAL																															Yes	yes		2017-10-11
1-696	CRF2	MITI065	2017-11-13	2017-11-29	Pvt		Normal	04:25	Live birth	2500	Dont know		First hour	no	JACCHA AUR BACCHA IN HOSPITAL																															Yes	yes		2017-12-01
1-697	CRF2	MITI066	2017-12-15	2018-01-02	CHC		Normal	09:30	Live birth	2500	Female		First hour	no	CHILD IN HOSPITAL																															No	yes		2018-01-04
1-698	CRF2	MITI067	2017-08-04	2017-10-17	Pvt		Normal	02:30	Live birth	3000	Male		First hour	yes		2017-10-19	Yes				Yes	No	No	Yes	3500	95.5	35	No	No	No	No	No	No	No	No	No	No	No	No	No	No	No	No	No	No	Yes	yes		2017-10-23
1-699	CRF2	SHYAWATI	9999-09-09	2017-08-25	Home		Normal	04:30	Live birth	3000	Male		First day	no	FAMILY OUT OF STATION																															No	no	NOT FILL BY ASHA BECAUSE FAMILY OUT OF STATION
1-700	CRF2	MITI069	2017-07-02	2017-08-19	DH		Normal	14:50	Live birth	3200	Male		First hour	no	CHILD IN HOSPITAL																															No	yes		2017-08-21
1-701	CRF2	MITI070	2017-10-20	2017-11-15	Pvt		Normal	08:21	Live birth	2700	Male		First hour	yes		2017-11-17	Yes				Yes	No	No	Yes	2600	96.2	40	No	No	No	No	No	No	No	No	No	No	No	No	No	No	No	No	No	No	No	yes		2017-11-17
1-702	CRF2	MITI072	2017-12-15	2018-01-08	Pvt		C-section	15:30	Live birth	2500	Female		After first day	no	BACHHA HOSPITAL MEIN THA																															No	no	BACHHA HOSPITAL MEIN THA
1-703	CRF2	MITI073	2017-09-11	2017-11-03	Pvt		Normal	03:20	Live birth	2700	Male		First hour	yes		2017-11-05	Yes				Yes	Yes	Yes	Yes	2600	96.8	51	No	No	No	No	No	No	No	No	No	No	No	No	No	No	No	No	No	No	No	yes		2017-11-09
1-704	CRF2	MITI074	2017-12-02	2018-02-06	DH		Normal	15:40	Live birth	2600	Female		First day	no	CHILD HOSPITAL MEIN THA																															No	yes		2018-02-08
1-705	CRF2	MITI075	2017-05-17	2017-07-31	DH		Normal	16:25	Live birth	3000	Male		First hour	no	DELIVERY IN HOSPITAL																															No	yes		2017-08-02
1-706	CRF2	MITI076	2017-06-25	2017-08-10	DH		Normal	14:00	Live birth	2900	Male		First hour	no	DELIVERY IN HOSPITAL																															Yes	yes		2017-08-12
1-707	CRF2	MITI077	2017-06-26	2017-08-02	Home		Normal	19:22	Live birth	3000	Male		First hour	no	ASHA IS NOT VISIT																															Yes	yes		2017-08-04
1-708	CRF2	MITI078	2017-05-26	2017-08-02	DH		Normal	23:45	Live birth	3000	Male		First hour	no	HOSPITAL																															Yes	yes		2017-08-04
1-709	CRF2	MITI079	9999-09-09	2017-09-13	Pvt		Normal	09:30	Live birth	3200	Female		First hour	no	FAMILY OUT OF STATION																															No	no	NOT FILLED BY ASHA BECAUSE FAMILY OUT OF STATION
1-710	CRF2	MITI080	2017-09-15	2017-10-05	CHC		Normal	21:30	Live birth	2800	Female		First hour	no	DELIVERY IN HOSPITAL																															Yes	yes		2017-10-07
1-711	CRF2	MITI081	2017-08-14	2017-10-03	DH		Normal	16:10	Live birth	2300	Male		First hour	no	HOSPITAL																															Yes	yes		2017-10-09
1-712	CRF2	MITI082	2017-08-30	2017-11-07	DH		Normal	04:10	Live birth	2000	Female		First hour	yes		2017-11-09	Yes				Yes	No	No	Yes	2100	97.9	45	No	No	No	No	No	No	No	No	No	No	No	No	No	No	No	No	No	No	Yes	yes		2017-11-13
1-713	CRF2	MITI083	2017-08-25	2017-09-02	DH		Normal	03:30	Live birth	2800	Male		First hour	no	DELIVERY IN HOSPITAL																															Yes	yes		2017-09-04
1-714	CRF2	MITI084	2017-10-12	2017-12-05	Pvt		Normal	02:55	Live birth	2500	Male		First hour	no	HOSPITAL																															Yes	yes		2017-12-07
1-715	CRF2	MITI085	2017-08-15	2017-10-27	CHC		Normal	09:25	Live birth	2500	Male		First hour	no	HOSPITAL																															Yes	yes		2017-10-29
1-716	CRF2	MITI086	2017-03-23	2018-01-10	DH		C-section	10:48	Live birth	3600	Male		First hour	no	HOSPITAL																															Yes	no	HOSPITAL
1-717	CRF2	MITI087	2017-10-16	2017-12-15	Pvt		Normal	05:45	Live birth	3500	Male		First hour	no	HOSPITAL																															Yes	yes		2017-12-17
1-718	CRF2	MITI088	2017-10-12	2017-12-04	Pvt		Normal	08:10	Live birth	2750	Male		First hour	no	HOSPITAL																															Yes	yes		2017-12-06
1-719	CRF2	MITI089	2018-01-06	2018-01-26	DH		Normal	08:10	Live birth	2000	Male		First hour	no	HOSPITAL																															Yes	no	ASHA IS ON STRIKE
1-720	CRF2	MITI090	2018-01-15	2018-01-21	DH		C-section	21:30	Live birth	2150	Male		After first day	no	HOSPITAL																															Yes	no	HOSPITAL
1-721	CRF2	MITI091	9999-09-09	2018-01-18	Pvt		Normal	12:03	Live birth	2800	Male		First hour	no	FAMILY OUT OF STATION																															No	no	FAMILY OUT OF STATION
1-722	CRF2	MITI092	2017-08-13	2017-09-12	DH		Normal	07:16	Live birth	3600	Female		First hour	no	HOSPITAL																															Yes	yes		2017-09-18
1-723	CRF2	MITI093	2018-01-19	2018-01-31	Pvt		Normal	20:31	Live birth	3000	Male		First hour	no	HOSPITAL																															Yes	no	ASHA IS ON STRIKE
1-724	CRF2	MITI094	9999-09-09	2018-01-01	Pvt		Normal	03:30	Live birth	3200	Female		First hour	no	FAMILY OUT OF STATION																															No	no	FAMILY OUT OF STATION
1-725	CRF2	MITI095	2018-02-03	2018-04-03	CHC		Normal	03:50	Live birth	2500	Male		First hour	no	HOSPITAL																															Yes	yes		2018-04-05
1-726	CRF2	MITI096	9999-09-09	2018-05-18	CHC		Normal		Live birth	3000	Male		First hour	no	FAMILY OUT OF STATION																															No	no	NOT FILLED BY ASHA BECAUSE FAMILY OUT OF STATION
1-727	CRF2	MITI097	9999-09-09	2018-04-04	Pvt		Normal	04:10	Live birth	2900	Female		First hour	no	FAMILY OUT OF STATION																															No	no	FAMILY OUT OF STATION
1-728	CRF2	MITI098	9999-09-09	2018-06-02	CHC		Normal	11:00	Live birth	3000	Male		First hour	no	FAMILY OUT OF STATION																															No	no	FAMILY OUT OF STATION
1-729	CRF2	MITI099	9999-09-09	2018-07-06	CHC		Normal	05:40	Live birth	2300	Female		First hour	no	ASHA REFUSED SHOWING DATA																															No	no	ASHA REFUSED SHOWING DATA
1-730	CRF2	MITI100	9999-09-09	2018-06-20	Pvt		Normal	09:09	Live birth	3100	Male		First hour	no	ASHA REFUSED SHOWING DATA																															No	no	ASHA REFUSED SHOWING DATA
1-731	CRF2	MITI101	9999-09-09	2018-04-29	CHC		Normal	06:00	Live birth	2600	Male		First hour	no	FAMILY OUT OF STATION																															No	no	NOT FILLED BY ASHA BECAUSE FAMILY OUT OF STATION
1-732	CRF2	MITI102	9999-09-09	2018-08-25	CHC		Normal	22:40	Live birth	2200	Male		First hour	no	DELIVERY IN HOSPITAL																															Yes	yes		2018-08-27
1-733	CRF2	MITI103	9999-09-09	2018-05-29	Pvt		Normal		Live birth	3100	Male		First hour	no	ASHA REFUSED SHOWING DATA																															No	no	ASHA REFUSED TO SHOWING DATA
1-734	CRF2	MITI104	2018-05-09	2018-06-20	DH		Normal	00:08	Live birth	2000	Female		First hour	no	HOSPITAL																															Yes	no	HOSPITAL
1-735	CRF2	MITI105	2018-06-04	2018-07-05	Pvt		Normal	21:25	Live birth	2700	Female		First hour	no	HOSPITAL																															Yes	yes		2018-07-07
1-736	CRF2	MITI106	2018-04-03	2018-06-14	Pvt		Normal	10:32	Live birth	2600	Female		First hour	no	HOSPITAL																															Yes	no	ASHA IS ON STRIKE
1-737	CRF2	MITI108	9999-09-09	2018-06-26	DH		Normal	11:10	Live birth	3100	Male		First hour	no	FAMILY OUT OF STATION																															No	no	FAMILY OUT OF STATION
1-738	CRF2	MITI109	9999-09-09	2018-06-17	Pvt		Normal	14:40	Live birth	2200	Male		First hour	no	HOSPITAL																															Yes	yes		2018-06-19
1-739	CRF2	MITI110	2018-01-28	2018-03-07	Pvt		C-section	10:55	Live birth	2700	Male		After first day	no	HOSPITAL																															Yes	no	HOSPITAL
1-740	CRF2	MITI111	2018-02-02	2018-03-10	Pvt		Normal	23:50	Live birth	3000	Female		First hour	no	DELIVERY IN HOSPITAL																															No	yes		2018-03-12
1-741	CRF2	MITI112	2018-02-08	2018-03-25	Pvt		Normal	13:55	Live birth	3200	Male		First day	no	HOSPITAL																															Yes	yes		2018-03-27
1-742	CRF2	MITI113	2018-04-25	2018-06-01	Pvt		Normal	18:07	Live birth	3000	Male		First hour	no	HOSPITAL																															No	yes		2018-06-03
1-743	CRF2	MITI114	9999-09-09	2018-05-29	Pvt		Normal	14:50	Live birth	2950	Female		First hour	no	FAMILY REFUSED TO ASHA VISIT																															No	no	FAMILY REFUSED TO ASHA VISIT
1-744	CRF2	MITI115	2018-03-21	2018-04-23	Pvt		Normal	22:30	Live birth	2800	Male		First hour	no	DELIVERY IN HOSPITAL																															No	yes		2018-04-25
1-745	CRF2	MITI116	9999-09-09	2018-07-24	Pvt		Normal		Live birth	2800	Male		First hour	no	FAMILY OUT OF STATION																															No	no	NOT FILLED BY ASHA BECAUSE FAMILY OUT OF STATION
1-746	CRF2	MITI117	2017-11-15	2018-01-02	CHC		Normal	09:10	Live birth	2100	Female		First hour	no	GACHA BACHA HOSPITAL MAI																															Yes	yes		2018-01-04
1-747	CRF2	MITI118	9999-09-09	2018-09-02	Pvt		Normal	07:50	Live birth	2400	Female		First hour	no	FAMILY OUT OF STATION																															No	no	NOT FILLED BY ASHA BECAUSE FAMILY OUT OF STATION
1-748	CRF2	MITI119	9999-09-09	2018-01-21	Pvt		Normal	17:10	Live birth	3300	Male		First hour	no	FAMILY OUT OF STATION																															No	no	NOT FILLED BY ASHA BECAUSE FAMILY OUT OF STATION
1-749	CRF2	MITI121	2018-06-09	2018-07-17	DH		Normal	14:50	Live birth	2400	Male		First hour	no	GACHA BACHA HOSPITAL MAI																															Yes	no	GACHA BACHA HOSPITAL MAI
1-750	CRF2	MITI122	9999-09-09	2018-09-23	Pvt		Normal	01:29	Live birth	3200	Female		First hour	no	DELIVERY IN HOSPITAL																															No	yes		2018-09-25
1-751	CRF2	MITI124	9999-09-09	2018-06-23	CHC		Normal	22:15	Live birth	3000	Male		First hour	no	FAMILY OUT OF STATION																															No	no	FAMILY OUT OF STATION
1-752	CRF2	MITI125	9999-09-09	2018-06-17	Pvt		Normal	21:30	Live birth	3000	Male		First hour	no	FAMILY OUT OF STATION																															No	no	FAMILY OUT OF STATION
1-753	CRF2	MITI126	9999-09-09	2018-07-06	Pvt		Normal	11:20	Live birth	2800	Female		First hour	no	FAMILY OUT OF STATION																															No	no	NOT FILL BY ASHA BECAUSE FAMILY OUT OF STATION
1-754	CRF2	MITI127	9999-09-09	2018-08-02	CHC		Normal	10:15	Live birth	2700	Male		First hour	no	ASHA WAS SICK																															No	no	ASHA WAS SICK ONLY TO THOSE VISITS THAT ARE NOT FILLED.
1-755	CRF2	MITI128	9999-09-09	2018-09-03	DH		C-section	05:10	Live birth	2300	Male		After first day	no	CHILD IN HOSPITAL																															No	no	CHILD IN HOSPITAL
1-756	CRF2	MITI129	9999-09-09	2018-09-14	Pvt		Normal	13:00	Live birth	2800	Female		First hour	no	CHILD IN HOSPITAL																															No	yes		2018-09-16
1-757	CRF2	MITI130	2018-05-10	2018-06-03	DH		Normal	18:55	Live birth	2800	Male		First hour	no	CHILD IN HOSPITAL																															No	yes		2018-06-05
1-758	CRF2	MITI131	9999-09-09	2018-07-31	CHC		Normal	23:10	Live birth	3100	Male		First hour	no	ASHA WAS SICK																															No	no	ASHA WAS SICK ONLY TO THOSE VISITS THAT ARE NOT FILLED.
1-759	CRF2	MITI132	9999-09-09	2018-07-06	CHC		Normal	18:30	Live birth	2000	Female		First hour	no	HOSPITAL																															No	yes		2018-07-08
1-760	CRF2	MITI134	9999-09-09	2018-08-12	Pvt		Normal	09:30	Live birth	2900	Male		First hour	no	FAMILY OUT OF STATION																															No	no	NOT FILLED BY ASHA BECAUSE FAMILY OUT OF STATION
1-761	CRF2	MITI135	9999-09-09	2018-06-11	DH		Normal	12:15	Live birth	3500	Male		First hour	no	CHILD IN HOSPITAL																															No	no	STRIKE
1-762	CRF2	MITI136	9999-09-09	2018-09-17	Home		Normal	02:10	Live birth	2500	Male		First hour	yes		2018-09-17	Yes				Yes	No	No	Yes	2600	97.4	42	No	No	No	No	No	No	No	No	No	No	No	No	No	No	No	No	No	No	No	yes		2018-09-19
1-763	CRF2	MITI137	2018-03-16	2018-07-25	Pvt		C-section	15:21	Live birth	1400	Female		After first day	no	HOSPITAL																															No	no	ASHA SUBMITTED THE FORM WITHOUT SHOWING THE VISIT DATA
1-764	CRF2	MITI138	9999-09-09	2018-07-31	CHC		Normal	11:00	Live birth	2200	Female		First hour	no	FAMILY OUT OF STATION																															No	no	NOT FILLED BY ASHA BECAUSE FAMILY OUT OF STATION
1-765	CRF2	MITI139	9999-09-09	2018-11-20	CHC		Normal	03:30	Live birth	2300	Female		First hour	no	FAMILY OUT OF STATION																															No	no	NOT FILLED BY ASHA BECAUSE FAMILY OUT OF STATION
1-766	CRF2	MITI140	2018-09-18	2018-11-26	DH		Normal	00:52	Live birth	3200	Male		After first day	no	CHILD IN HOSPITAL																															No	no	CHILD IN HOSPITAL
1-767	CRF2	MITI141	2018-08-13	2018-10-17	CHC		Normal	14:01	Live birth	2800	Male		First hour	no	DELIVERY IN HOSPITAL																															Yes	yes		2017-10-19
1-768	CRF2	MITM142	2018-08-24	2018-10-25	CHC		Normal	17:45	Live birth	2500	Male		First hour	no	CHILD IN HOSPITAL																															Yes	yes		2018-10-27
1-769	CRF2	MITI143	2018-08-20	2018-10-24	DH		Normal	10:50	Live birth	3800	Male		After first day	no	CHILD IN HOSPITAL																															Yes	no	CHILD IN HOSPITAL
1-770	CRF2	MITI144	9999-09-09	2018-11-26	CHC		Normal	00:30	Live birth	3200	Female		First hour	no	FAMILY OUT OF STATION																															No	no	NOT FILLED BY ASHA BECAUSE FAMILY OUT OF STATION
1-771	CRF2	MITI145	9999-09-09	2018-06-11	Pvt		Normal	09:40	Live birth	3100	Male		First hour	no	FAMILY OUT OF STATION																															No	no	NOT FILLED BY ASHA BECAUSE FAMILY OUT OF STATION
1-772	CRF2	MITI146	9999-09-09	2018-08-13	Pvt		Normal	11:00	Live birth	2700	Male		First hour	no	ASHA WAS SICK																															No	no	ASHA WAS SICK
1-773	CRF2	MITI147	2018-11-20	2018-12-28	DH		C-section	16:10	Live birth	2200	Female		After first day	no	CHILD IN HOSPITAL																															Yes	no	CHILD IN HOSPITAL
1-774	CRF2	MITI148	2018-01-15	2018-12-18	Pvt		Normal	11:30	Live birth	2700	Female		First hour	no	HOSPITAL																															Yes	yes		2018-12-20
1-775	CRF2	MITI150	2018-11-10	2018-12-21	Pvt		Normal	04:02	Live birth	2350	Male		First hour	no	CHILD IN HOSPITAL																															No	yes		2018-12-23
1-776	CRF2	MITI153	2018-09-14	2018-11-19	CHC		Normal	00:16	Live birth	2500	Male		First hour	no	HOSPITAL																															Yes	yes		2018-11-22
1-777	CRF2	MITI154	2018-10-30	2018-12-04	Pvt		Normal	20:19	Live birth	2600	Female		First day	no	CHILD IN HOSPITAL																															Yes	no	CHILD IN HOSPITAL
1-778	CRF2	MITI155	9999-09-09	2018-12-31	DH		Normal	12:30	Live birth	3200	Female		First hour	no	CHILD IN HOSPITAL																															No	yes		2019-01-02
1-779	CRF2	MITI156	9999-09-09	2018-09-26	Pvt		Normal	10:15	Live birth	3000	Male		First hour	no	FAMILY OUT OF STATION																															No	no	NOT FILLED BY ASHA BECAUSE FAMILY OUT OF STATION
1-780	CRF2	MITI161	2018-11-19	2018-12-29	Pvt		Normal	13:00	Live birth	9999	Male		First hour	no	CHILD IN HOSPITAL																															Yes	yes		2018-12-31
1-781	CRF2	MITI162	9999-09-09	2018-10-22	Pvt		Normal	11:25	Live birth	3200	Female		First hour	no	ASHA NOT VISIT																															No	no	ASHA NOT VISIT
1-782	CRF2	MITI163	9999-09-09	2018-09-26	DH		Normal	08:10	Live birth	2700	Female		First hour	no	HOSPITAL																															Yes	yes		2018-09-28
1-783	CRF2	MITI166	2018-11-19	2018-12-28	Pvt		Normal	23:54	Live birth	2300	Female		Dont know	no	CHILD IN HOSPITAL																															Yes	yes		2018-12-30
1-784	CRF2	MITI172	9999-09-09	2018-09-30	DH		Normal	11:30	Live birth	2600	Female		First hour	no	FAMILY OUT OF STATION																															No	no	NOT FILLED BY ASHA BECAUSE FAMILY OUT OF STATION
1-785	CRF2	MITI173	9999-09-09	2018-10-10	CHC		Normal	11:32	Live birth	3200	Female		First hour	no	ASHA WAS SICK																															No	no	ASHA WAS SICK
1-786	CRF2	MITI180	2018-09-19	2018-11-15	CHC		Normal	22:50	Live birth	3000	Female		First hour	no	CHILD IN HOSPITAL																															No	yes		2018-11-17
1-787	CRF2	MITI181	2018-09-22	2018-12-19	DH		Normal	14:00	Live birth	3100	Male		First hour	no	MOTHER AND CHILD IN HOSPITAL																															No	yes		2018-12-21
1-788	CRF2	MITI182	2018-08-30	2018-11-21	CHC		Normal	23:00	Live birth	3000	Male		First hour	no	DELIVERY IN HOSPITAL																															No	yes		2018-11-23
1-789	CRF2	MITI184	2018-09-20	2018-12-12	CHC		Normal	22:15	Live birth	2500	Male		First hour	no	HOSPITAL																															No	yes		2018-12-14
1-790	CRF2	MITI193	2018-11-02	2018-11-24	DH		Normal	17:30	Live birth	2100	Male		First hour	no	MOTHER AND CHILD IN HOSPITAL																															No	yes		2018-11-26
1-791	CRF2	MITI194	2018-09-18	2018-11-20	DH		Normal	13:20	Live birth	2400	Male		First hour	no	HOSPITAL																															Yes	no	HOSPITAL
1-792	CRF2	MITI203	2018-11-10	2018-12-24	CHC		Normal	09:10	Live birth	3000	Female		First hour	no	MOTHER AND CHILD IN HOSPITAL																															Yes	yes		2018-12-26
1-793	CRF2	SEOM026	2017-09-08	2017-10-19	DH		Normal	16:30	Live birth	2900	Male		First hour	no	MOTHER AND CHILD IN HOSPITAL																															No	yes		2017-10-20
1-794	CRF2	SEOI027	2017-12-05	2018-02-06	PHC		Normal	03:30	Live birth	2700	Female		First hour	no	MOTHER AND CHILD IN HOSPITAL																															No	yes		2018-02-09
1-795	CRF2	SEOI028	9999-09-09	2017-10-16	PHC		Normal	13:45	Live birth	3000	Male		First hour	no	MOTHER AND CHILD IN HOSPITAL																															No	yes		2017-10-18
1-796	CRF2	SEOI029	9999-09-09	2017-09-17	Pvt		Normal	04:20	Live birth	2800	Male		First hour	no	HOSPITAL																															No	yes		2017-09-19
1-797	CRF2	SEOI030	2017-08-08	2017-10-07	Pvt		Normal	14:13	Live birth	2800	Female		First hour	no	CHILD IN HOSPITAL																															Yes	yes		2047-10-09
1-798	CRF2	SEOI031	2017-12-05	2018-02-07	CHC		Normal	15:30	Live birth	3000	Female		First hour	no	HOSPITAL																															Yes	yes		2018-02-09
1-799	CRF2	SEOI032	2017-10-06	2017-10-22	DH		Normal		Live birth	3000	Male		First hour	no	CHILD IN HOSPITAL																															No	yes		2017-10-24
1-800	CRF2	SEOI035	2017-09-16	2017-11-19	DH		Normal	15:19	Live birth	3000	Female		First hour	no	CHILD IN HOSPITAL																															No	yes		2017-11-21
1-801	CRF2	SEOI036	2017-10-25	2017-10-31	DH		Normal	16:30	Live birth	3000	Male		First hour	no	HOSPITAL																															No	yes		2017-11-02
1-802	CRF2	SEOI037	9999-09-09	2017-08-27	CHC		Normal	08:30	Live birth	3100	Male		First hour	no	FAMILY SHOWED RESISTANCE TO PENTA																															No	no	FAMILY SHOWED RESISTANCE TO PENTA
1-803	CRF2	SEOI038	9999-09-09	2017-09-04	Pvt		Normal	06:00	Live birth	2000	Female		First hour	no	ASHA IS OUT OF STATION																															No	no	ASHA WAS OUT OF STATION FOR HER TREATMENT
1-804	CRF2	SEOI039	9999-09-09	2017-08-20	DH		Normal	16:05	Live birth	2000	Male		First hour	yes		2017-08-20	Yes				Yes	No	No	Yes	2000	97.5	45	No	No	No	No	No	No	No	No	No	No	No	No	No	No	No	No	No	No	No	yes		2017-08-22
1-805	CRF2	SEOI040	9999-09-09	2018-01-05	DH		Normal	20:15	Live birth	3200	Male		First hour	no	FAMILY OUT OF STATION																															No	no	FAMILY IS OUT OF STATION
1-806	CRF2	SEOI041	9999-09-09	2017-08-30	Pvt		Normal	09:30	Live birth	2500	Female		First hour	no	ASHA IS OUT OF STATION																															No	no	ASHA WAS OUT OF STATION FOR HER TREATMENT
1-807	CRF2	SEOI042	9999-09-09	2017-11-01	DH		Normal	10:00	Live birth	3000	Male		First hour	no	FAMILY REFUSED TO ASHA VISIT																															No	no	FAMILY REFUSED TO ASHA VISIT
1-808	CRF2	SEOI043	2017-09-20	2017-09-20	Pvt		C-section	18:10	Live birth	3000	Male		First day	no	HOSPITAL																															No	no	HOSPITAL
1-809	CRF2	SEOI044	9999-09-09	2017-09-15	DH		Normal	13:00	Live birth	3500	Male		First hour	no	HOSPITAL																															No	yes		2017-09-18
1-810	CRF2	SEOI045	9999-09-09	2017-10-30	DH		Normal	19:00	Live birth	2300	Female		First hour	no	FAMILY OUT OF STATION																															No	no	FAMILY IS OUT OF STATION
1-811	CRF2	SEOI048	2017-06-10	2017-07-22	DH		Normal	19:30	Live birth	2000	Female		First hour	no	HOSPITAL																															No	yes		2017-07-26
1-812	CRF2	SEOI049	9999-09-09	2017-08-25	DH		Normal	20:30	Live birth	3500	Male		First hour	no	FAMILY OUT OF STATION																															No	no	FAMILY IS OUT OF STATION
1-813	CRF2	SEOI050	2017-08-28	2017-08-28	Home		Normal	14:15	Live birth	2900	Female		First hour	yes		2017-08-29	Yes				Yes	No	No	Yes	2900	98	46	No	No	No	No	No	No	No	No	No	No	No	No	No	No	Yes	No	No	No	Yes	yes		2017-08-30
1-814	CRF2	SEOI051	2017-08-10	2017-09-08	CHC		Normal	02:15	Live birth	2700	Male		First hour	no	HOSPITAL																															Yes	yes		2017-09-10
1-815	CRF2	SEOI052	2017-08-10	2017-09-04	DH		Normal	17:30	Live birth	2900	Male		First hour	no	HOSPITAL																															No	yes		2017-09-06
1-816	CRF2	SEOI054	2017-08-08	2017-09-03	DH		Normal	08:15	Live birth	3000	Female		First hour	no	HOSPITAL																															No	yes		2017-09-05
1-817	CRF2	SEOI055	2017-10-10	2017-11-18	PHC		Normal	15:30	Live birth	4000	Female		First hour	no	HOSPITAL																															No	yes		2017-11-20
1-818	CRF2	SEOI056	2017-10-08	2017-11-25	DH		Normal	14:45	Live birth	2500	Female		First hour	no	HOSPITAL																															No	no	HOSPITAL
1-819	CRF2	SEOI057	2017-10-02	2017-11-22	Pvt		Normal	06:30	Live birth	2600	Male		First hour	no	HOSPITAL																															No	yes		2017-11-24
1-820	CRF2	SEOI059	2017-10-08	2017-11-11	Home		Normal	02:30	Live birth	2800	Female		First hour	yes		2017-11-12	Yes				Yes	No	No	Yes	2800	97.3	47	No	No	No	No	No	No	No	No	No	No	No	No	No	No	No	No	No	No	No	yes		2017-11-13
1-821	CRF2	SEOI060	2017-03-05	2017-12-08	DH		Normal	07:15	Live birth	2200	Female		First hour	no	HOSPITAL																															Yes	yes		2017-12-10
1-822	CRF2	SEOI061	2017-09-08	2017-10-15	Pvt		Normal	06:10	Live birth	3000	Female		First hour	no	HOSPITAL																															No	yes		2017-10-17
1-823	CRF2	SEOI062	2017-11-08	2017-11-28	PHC		Normal	06:30	Live birth	1500	Male		First hour	no	HOSPITAL																															No	yes		2017-11-30
1-824	CRF2	SEOI063	2017-06-10	2017-08-29	CHC		Normal	19:10	Live birth	3000	Male		First hour	no	HOSPITAL																															No	yes		2017-08-31
1-825	CRF2	SEOI064	9999-09-09	2018-02-05	DH		Normal	06:30	Live birth	3000	Male		First hour	no	FAMILY OUT OF STATION																															No	no	FAMILY IS OUT OF STATION
1-826	CRF2	SEOI066	2017-08-08	2017-09-27	CHC		Normal	15:22	Live birth	2300	Male		First hour	no	HOSPITAL																															No	yes		2017-09-29
1-827	CRF2	SEOI067	2018-02-08	2018-03-05	Pvt		C-section	17:15	Live birth	3500	Female		After first day	no	HOSPITAL																															No	no	HOSPITAL
1-828	CRF2	SEOI068	2017-08-10	2017-09-20	CHC		Normal	11:20	Live birth	2700	Male		First hour	no	CHILD IN HOSPITAL																															Yes	yes		2017-09-22
1-829	CRF2	SEOI069	9999-09-09	2018-01-16	CHC		C-section	04:18	Live birth	2000	Male		First hour	no	FAMILY OUT OF STATION																															No	no	FAMILY OUT OF STATION
1-830	CRF2	SEOI71	2017-06-08	2017-08-15	DH		Normal	00:35	Live birth	2500	Female		First hour	no	HOSPITAL																															No	yes		2017-08-17
1-831	CRF2	SEOI073	2017-06-10	2017-08-12	DH		Normal	20:15	Live birth	3800	Male		First hour	no	CHILD IN HOSPITAL																															No	yes		2017-08-18
1-832	CRF2	SEOI074	2017-08-10	2017-10-05	DH		Normal	10:35	Live birth	3300	Female		First hour	no	CHILD IN HOSPITAL																															Yes	yes		2017-10-07
1-833	CRF2	SEOI075	9999-09-09	2017-10-09	CHC		Normal	11:00	Live birth	2500	Male		First hour	no	ASHA WAS SICK																															No	no	ASHA WAS SICK
1-834	CRF2	SEOI076	2017-06-10	2017-08-05	DH		Normal	12:50	Live birth	2600	Male		First hour	no	HOSPITAL																															Yes	yes		2017-08-07
1-835	CRF2	SEOI077	2017-07-25	2017-10-09	DH		Normal	18:55	Live birth	2600	Female		First hour	no	CHILD IN HOSPITAL																															Yes	yes		2017-09-12
1-836	CRF2	SEOI078	9999-09-09	2017-10-13	Home		Normal	02:39	Live birth	2800	Male		First hour	no	FAMILY OUT OF STATION																															No	no	FAMILY OUT OF STATION
1-837	CRF2	SEOI079	2017-08-25	2017-10-13	CHC		Normal	00:10	Live birth	2700	Female		First hour	yes		2017-10-16	Yes				Yes	No	No	Yes	2600	98.1	46	No	No	No	No	No	No	No	No	No	No	No	No	No	No	No	Yes	No	No	Yes	yes		2017-10-20
1-838	CRF2	SEOI080	2017-09-20	2017-11-16	DH		Normal	21:05	Live birth	2400	Female		First hour	no	CHILD IN HOSPITAL																															Yes	yes		2017-11-18
1-839	CRF2	SEOI081	2017-08-15	2017-10-29	PHC		Normal	06:35	Live birth	2500	Female		First hour	no	CHILD IN HOSPITAL																															Yes	yes		2017-10-31
1-840	CRF2	SEOI082	2017-10-10	2017-12-08	CHC		Normal	02:00	Live birth	3300	Male		First hour	no	CHILD IN HOSPITAL																															No	yes		2017-12-10
1-841	CRF2	SEOI084	9999-09-09	2017-11-25	Home		Normal	21:00	Live birth	2100	Female		First hour	no	ASHA REFUSED SHOWING DATA																															No	no	ASHA REFUSED TO SHOW DATA
1-842	CRF2	SEOI085	9999-09-09	2017-12-18	DH		Normal	02:30	Live birth	2500	Male		First hour	no	ASHA WAS SICK																															No	no	ASHA WAS SICK
1-843	CRF2	SEOI086	2017-09-20	2017-11-10	Pvt		C-section	02:15	Live birth	2000	Female		First hour	no	HOSPITAL																															Yes	no	HOSPITAL
1-844	CRF2	SEOI087	2017-10-10	2017-12-03	CHC		Normal	06:30	Live birth	3200	Female		First hour	no	HOSPITAL																															No	yes		2017-12-05
1-845	CRF2	SEOI088	9999-09-09	2017-10-10	DH		Normal	20:30	Live birth	2800	Male		First hour	no	ASHA HAD PERSONAL WORK																															No	no	ASHA HAD PERSONAL WORK
1-846	CRF2	SEOI089	2017-11-25	2018-01-18	CHC		Normal	18:40	Live birth	2700	Female		First hour	no	HOSPITAL																															No	yes		2018-01-20
1-847	CRF2	SEOI090	2017-10-10	2017-11-30	DH		Normal	12:40	Live birth	2500	Female		First hour	no	HOSPITAL																															No	yes		2017-12-02
1-848	CRF2	SEOI091	9999-09-09	2017-08-20	DH		Normal	06:42	Live birth	3000	Female		First hour	no	HOSPITAL																															No	yes		2017-08-21
1-849	CRF2	SEOI092	2017-09-15	2017-11-20	PHC		Normal	08:30	Live birth	2700	Female		First hour	no	HOSPITAL																															No	yes		2017-11-22
1-850	CRF2	SEOI093	9999-09-09	2017-12-30	CHC		Normal	23:20	Live birth	2500	Male		First hour	no	HOSPITAL																															No	yes		2018-01-01
1-851	CRF2	SEOI094	2017-10-10	2017-12-08	CHC		Normal	07:11	Live birth	3000	Female		First hour	no	HOSPITAL																															No	yes		2017-12-10
1-852	CRF2	SEOI096	2017-10-20	2017-12-16	CHC		Normal	22:45	Live birth	2500	Male		First hour	no	HOSPITAL																															No	yes		2017-12-18
1-853	CRF2	SEOI097	2017-09-20	2017-11-10	DH		Normal	21:50	Live birth	2700	Female		First hour	no	HOSPITAL																															No	yes		2017-11-12
1-854	CRF2	SEOI098	9999-09-09	2017-08-19	CHC		Normal	11:30	Dont know	2800	Male		Dont know	no	ASHA WAS SICK																															No	no	ASHA WAS SICK
1-855	CRF2	SEOI100	9999-09-09	2017-10-07	Pvt		Normal	20:45	Live birth	3500	Male		First hour	no	ASHA IS OUT OF STATION																															No	no	ASHA OUT OF STATION
1-856	CRF2	SEOI101	9999-09-09	2017-09-14	Pvt		Normal	06:00	Live birth	2200	Female		First hour	no	ASHA SUBMITTED THE FORM WITHOUT SHOWING VISIT DATA																															No	no	ASHA SUBMITTED THE FORM WITHOUT SHOWING THE VISIT DATA
1-857	CRF2	SEOI102	9999-09-09	2017-10-23	DH		Normal	08:30	Live birth	3000	Male		First hour	no	ASHA IS OUT OF STATION																															No	no	ASHA OUT OF STATION
1-858	CRF2	SEOI103	9999-09-09	2017-10-24	Home		Normal	07:00	Live birth	3000	Female		First hour	no	ASHA HAD PERSONAL WORK																															No	no	ASHA HAD PERSONAL WORK
1-859	CRF2	SEOI104	9999-09-09	2017-12-07	CHC		Normal	02:00	Live birth	2000	Female		First hour	no	ASHA IS OUT OF STATION																															No	no	ASHA IS OUT OF STATION
1-860	CRF2	SEOI105	9999-09-09	2017-11-21	DH		Normal	05:40	Live birth	2900	Male		First hour	no	FAMILY OUT OF STATION																															No	no	FAMILY OUT OF STATION
1-861	CRF2	SEOI107	2018-01-05	2018-03-11	CHC		Normal	09:00	Live birth	2800	Female		First hour	no	DELIVERY IN HOSPITAL																															No	yes		2018-03-13
1-862	CRF2	SEOI108	2017-12-07	2018-03-05	CHC		Normal	09:00	Live birth	3000	Male		First hour	no	HOSPITAL																															Yes	yes		2018-03-07
1-863	CRF2	SEOI109	2017-05-10	2018-02-08	CHC		Normal	17:00	Live birth	2500	Female		First hour	no	HOSPITAL																															No	yes		2018-02-10
1-864	CRF2	SEOI110	9999-09-09	2018-04-23	CHC		Normal	08:30	Live birth	2800	Male		First hour	no	ASHA IS OUT OF STATION																															No	no	ASHA OUT OF STATION
1-865	CRF2	SEOI111	2017-11-08	2018-01-18	Pvt		Normal	13:00	Live birth	3000	Male		First hour	no	DELIVERY IN HOSPITAL																															No	yes		2018-01-20
1-866	CRF2	SEOI112	2018-06-20	2018-06-26	DH		C-section	21:40	Live birth	2700	Male		First day	no	THE INFANT AT HOSPITAL																															No	no	THE INFANT AT HOSPITAL
1-867	CRF2	SEOI113	2018-08-18	2018-08-24	Home		Normal	20:25	Live birth	3100	Female		First hour	yes		2018-08-24	Yes				Yes	No	No	Yes	3100	97.7	40	No	No	No	No	No	No	No	No	No	No	No	No	No	No	No	No	No	No	Yes	yes		2018-08-26
1-868	CRF2	SEOI114	2018-04-07	2018-05-08	DH		Normal	20:35	Live birth	2700	Female		First hour	no	HOSPITAL																															Yes	yes		2018-05-10
1-869	CRF2	SEOI115	9999-09-09	2018-01-19	CHC		Normal	20:00	Live birth	2700	Male		First hour	no	ASHA IS OUT OF STATION																															No	no	ASHA OUT OF STATION
1-870	CRF2	SEOI116	9999-09-09	2018-02-13	DH		Normal	21:15	Live birth	3000	Male		First hour	no	HOSPITAL																															No	yes		2018-02-15
1-871	CRF2	SEOI117	9999-09-09	2018-05-08	DH		Normal	19:15	Live birth	3000	Male		First hour	no	ASHA IS OUT OF STATION																															No	no	ASHA OUT OF STATION
1-872	CRF2	SEOI118	9999-09-09	2018-06-03	PHC		Normal	11:30	Live birth	2800	Male		First hour	no	FAMILY SHOWED RESISTANCE TO PENTA																															No	no	FAMILY SHOWED RESISTANCE TO PENTA
1-873	CRF2	SEOI119	9999-09-09	2018-04-26	Home		Normal	22:00	Live birth	3500	Male		First hour	no	FAMILY OUT OF STATION																															No	no	HBPNC NOT FILL BY ASHA BECAUSE FAMILY OUT OF STATION
1-874	CRF2	SEOI120	2018-05-02	2018-07-29	CHC		Normal	11:50	Live birth	3000	Female		First day	no	HOSPITAL																															No	yes		2018-08-01
1-875	CRF2	SEOI121	9999-09-09	2018-09-01	CHC		Normal	22:30	Live birth	2900	Male		First hour	no	ASHA WAS SICK																															No	no	ASHA WAS SICK
1-876	CRF2	SEOI122	2018-07-03	2018-08-01	CHC		Normal	17:00	Live birth	2800	Male		First hour	no	CHILD IN HOSPITAL																															Yes	yes		2018-08-03
1-877	CRF2	SEOI123	2018-08-08	2018-08-17	DH		C-section	16:25	Live birth	2500	Female		First hour	no	CHILD IN HOSPITAL																															Yes	no	CHILD IN HOSPITAL
1-878	CRF2	SEOI124	2018-07-02	2018-07-08	CHC		Normal	16:45	Live birth	2900	Female		First hour	no	CHILD IN HOSPITAL																															No	yes		2018-07-10
1-879	CRF2	SEOI125	9999-09-09	2018-05-22	Pvt		Normal	11:20	Live birth	2900	Male		First hour	no	NOT FILLED BY ASHA BECAUSE FAMILY PROBLEM																															No	no	HBPNC NOT FILLED BY ASHA BECAUSE FAMILY PROBLEM
1-880	CRF2	SEOI126	9999-09-09	2018-06-09	Home		Normal	10:30	Live birth	3000	Male		First hour	no	FAMILY OUT OF STATION																															No	no	FAMILY OUT OF STATION
1-881	CRF2	SEOI127	2018-05-04	2018-06-29	CHC		Normal		Live birth	2800	Female		First hour	no	CHILD IN HOSPITAL																															No	yes		2018-07-01
1-882	CRF2	SEOI128	2018-05-02	2018-07-30	Home		Normal	19:20	Live birth	3000	Female		First hour	yes		2018-07-30	Yes				Yes	Yes	Yes	Yes	3000	97.3	42	No	No	No	No	No	No	No	No	No	No	No	No	No	No	No	No	No	No	Yes	yes		2018-08-01
1-883	CRF2	SEOI129	2018-05-02	2018-07-03	Pvt		C-section	10:05	Live birth	2500	Female		First day	no	CHILD IN HOSPITAL																															No	no	CHILD IN HOSPITAL
1-884	CRF2	SEOI130	2017-08-22	2018-04-24	CHC		Normal	02:00	Live birth	3200	Male		First hour	no	CHILD IN HOSPITAL																															Yes	yes		2018-04-28
1-885	CRF2	SEOI131	9999-09-09	2018-06-04	DH		Normal	07:35	Died after birth	1700	Male		First hour	no	INFANT DIED																															No	no	INFANT DIED
1-886	CRF2	SEOI132	9999-09-09	2018-06-23	PHC		Normal	23:15	Live birth	3200	Female		First hour	no	HOSPITAL																															No	yes		2018-06-25
1-887	CRF2	SEOI133	2018-05-10	2018-06-25	Pvt		Normal	21:04	Live birth	3500	Male		First hour	no	HOSPITAL																															Yes	yes		2018-06-27
1-888	CRF2	SEOI134	2018-06-10	2018-07-27	Home		Normal	10:15	Live birth	2800	Female		First hour	no	ASHA NOT VISIT																															Yes	yes		2018-07-29
1-889	CRF2	SEOI135	2018-05-10	2018-06-25	CHC		Normal	08:50	Live birth	2500	Female		First hour	no	HOSPITAL																															Yes	yes		2018-06-27
1-890	CRF2	SEOI136	2018-05-10	2018-06-08	Home		Normal	10:20	Live birth	2500	Male		First hour	no	BABY BIRTH IN OUT OF VILLAGE																															Yes	no	BABY BIRTH IN OUT OF VILLAGE
1-891	CRF2	SEOI137	9999-09-09	2018-06-22	Pvt		Normal	08:15	Died after birth	2100	Male		Dont know	no	INFANT DIED																															No	no	INFANT DIED
1-892	CRF2	SEOI138	2018-06-08	2018-07-22	Pvt		C-section	17:10	Live birth	2900	Male		First hour	no	HOSPITAL																															Yes	yes		2018-07-24
1-893	CRF2	SEOI139	9999-09-09	2018-03-11	DH		Normal	19:00	Live birth	4000	Female		First hour	no	FAMILY OUT OF STATION																															No	no	FAMILY OUT OF STATION
1-894	CRF2	SEOI140	2017-12-22	2018-03-20	Home		Normal	08:30	Live birth	2700	Female		First hour	yes		2018-03-20	Yes				Yes	No	No	Yes	2700	98.1	44	No	No	No	No	No	No	No	No	No	No	No	No	No	No	No	No	No	No	No	yes		2018-03-22
1-895	CRF2	SEOI141	9999-09-09	2018-03-15	DH		Normal	06:30	Live birth	1500	Male		First hour	no	ASHA IS OUT OF STATION																															No	no	ASHA OUT OF STATION
1-896	CRF2	SEOI142	2017-12-20	2018-03-01	Home		Normal	02:45	Live birth	2500	Male		First hour	yes		2018-03-01	Yes				Yes	No	No	Yes	2500	98.1	46	No	No	No	No	No	No	No	No	No	No	No	No	No	No	No	No	No	No	Yes	yes		2018-03-03
1-897	CRF2	SEOI143	9999-09-09	2018-07-12	DH		Normal	07:10	Live birth	3100	Male		First hour	no	ASHA WAS SICK																															No	no	ASHA WAS SICK
1-898	CRF2	SEOI144	9999-09-09	2018-03-15	DH		Normal	05:40	Live birth	2700	Male		First hour	no	ASHA IS OUT OF STATION																															No	no	ASHA WAS OUT OF STATION
1-899	CRF2	SEOI145	2018-01-10	2018-03-10	Home		Normal	20:30	Live birth	2500	Male		First hour	yes		2018-03-11	Yes				Yes	No	No	Yes	2400	98.1	46	No	No	No	No	No	No	No	No	No	No	No	No	No	No	No	No	No	No	Yes	yes		2018-03-12
1-900	CRF2	SEOI146	9999-09-09	2018-07-04	DH		Normal	21:15	Live birth	3200	Male		First hour	no	ASHA WAS SICK																															No	no	ASHA WAS SICK
1-901	CRF2	SEOI147	2018-03-20	2018-05-30	DH		Normal	17:35	Live birth	3000	Male		First hour	no	MOTHER AND CHILD IN HOSPITAL																															No	yes		2018-06-01
1-902	CRF2	SEOI148	9999-09-09	2018-04-07	DH		Normal	08:30	Live birth	2900	Male		First hour	no	ASHA HAD PERSONAL WORK																															No	no	ASHA HAD PERSONAL WORK
1-903	CRF2	SEOI149	2018-04-09	2018-04-09	DH		Normal	06:30	Live birth	2400	Female		First hour	no	FAMILY OUT OF STATION																															No	no	FAMILY OUT OF STATION
1-904	CRF2	SEOI150	9999-09-09	2018-04-12	DH		Normal	19:15	Live birth	2500	Female		First hour	no	ASHA HAD PERSONAL WORK																															No	no	ASHA HAD PERSONAL WORK
1-905	CRF2	SEOI151	2018-04-10	2018-05-25	SC		Normal	16:30	Live birth	3000	Female		First hour	no	MOTHER AND CHILD IN HOSPITAL																															Yes	yes		2018-05-27
1-906	CRF2	SEOI152	2018-07-05	2018-08-30	CHC		Normal	04:02	Live birth	2700	Female		First hour	no	MOTHER AND CHILD IN HOSPITAL																															Yes	yes		2018-09-01
1-907	CRF2	SEOI153	9999-09-09	2018-10-04	CHC		Normal	14:10	Live birth	2500	Male		First hour	no	DELIVERY IN HOSPITAL																															Yes	yes		2018-10-06
1-908	CRF2	SEOI154	2018-09-18	2018-09-18	Pvt		C-section	05:10	Live birth	2000	Male		First hour	no	MOTHER AND CHILD IN HOSPITAL																															Yes	yes		2018-09-20
1-909	CRF2	SEOI155	9999-09-09	2018-10-13	Other	SAFDARJUNG	Normal	11:32	Live birth	3700	Female		First hour	no	FAMILY OUT OF STATION																															No	no	FAMILY OUT OF STATION
1-910	CRF2	SEOI156	2018-08-10	2018-09-16	Pvt		Normal	08:30	Live birth	3000	Male		First hour	no	DELIVERY IN HOSPITAL																															No	yes		2018-09-18
1-911	CRF2	SEOI157	2018-09-02	2018-10-31	CHC		Normal	22:15	Live birth	3400	Male		First hour	no	MOTHER AND CHILD IN HOSPITAL																															Yes	yes		2018-11-02
1-912	CRF2	SEOI158	2018-07-08	2018-08-13	DH		Normal	05:22	Live birth	1600	Male		First hour	no	MOTHER AND CHILD IN HOSPITAL																															Yes	yes		2018-08-15
1-913	CRF2	SEOI159	2018-07-05	2018-08-07	DH		Normal	05:23	Live birth	2500	Male		First hour	no	MOTHER AND CHILD IN HOSPITAL																															Yes	yes		2018-08-09
1-914	CRF2	SEOI160	2018-04-10	2018-05-27	Pvt		Normal	06:30	Live birth	2500	Female		First hour	no	MOTHER AND CHILD IN HOSPITAL																															Yes	yes		2018-05-29
1-915	CRF2	SEOI161	2018-08-13	2018-09-16	DH		Normal	07:15	Live birth	2400	Female		First hour	no	MOTHER AND CHILD IN HOSPITAL																															Yes	yes		2018-09-18
1-916	CRF2	SEOI162	9999-09-09	2018-10-03	Pvt		Normal	23:10	Live birth	3200	Male		First hour	no	ASHA SUBMITTED THE FORM WITHOUT SHOWING VISIT DATA																															No	no	ASHA SUBMITTED THE FORM WITHOUT SHOWING THE VISIT DATA
1-917	CRF2	SEOI163	9999-09-09	2018-10-16	CHC		Normal		Live birth	3000	Female		First hour	no	ASHA IS OUT OF STATION																															No	no	ASHA IS OUT OF STATION
1-918	CRF2	SEOI164	2018-02-20	2018-04-11	Pvt		C-section	19:30	Live birth	3300	Male		First hour	no	HOSPITAL																															No	no	HOSPITAL
1-919	CRF2	SEOI165	9999-09-09	2018-07-12	CHC		Normal	07:30	Live birth	2025	Male		First hour	no	FAMILY OUT OF STATION																															No	no	FAMILY OUT OF STATION
1-920	CRF2	SEOI166	2018-06-20	2018-06-21	Road		Normal	09:35	Live birth	2500	Male		First hour	no	ASHA SUBMITTED THE FORM WITHOUT SHOWING THE VISIT DATA																															No	yes		2018-06-23
1-921	CRF2	SEOI167	2018-07-15	2018-09-13	CHC		Normal	05:20	Live birth	2900	Female		First hour	no	MOTHER AND CHILD IN HOSPITAL																															Yes	yes		2018-09-15
1-922	CRF2	SEOI168	2018-04-10	2018-06-28	CHC		Normal	23:30	Live birth	2800	Male		First hour	no	MOTHER AND CHILD IN HOSPITAL																															No	yes		2018-07-01
1-923	CRF2	SEOI169	2018-03-10	2018-05-04	DH		Normal	19:05	Live birth	2800	Male		First hour	no	MOTHER AND CHILD IN HOSPITAL																															No	yes		2018-05-06
1-924	CRF2	SEOI170	9999-09-09	2018-10-22	DH		Normal	12:26	Live birth	2700	Female		First hour	no	FAMILY OUT OF STATION																															No	no	FAMILY OUT OF STATION
1-925	CRF2	SEOI171	2018-10-08	2018-11-27	Pvt		Normal	10:00	Live birth	2500	Female		First hour	no	MOTHER AND CHILD IN HOSPITAL																															Yes	yes		2018-11-29
1-926	CRF2	SEOI173	9999-09-09	2018-11-06	Pvt		Normal	09:23	Live birth	3700	Female		First hour	no	FAMILY OUT OF STATION																															No	no	FAMILY OUT OF STATION
1-927	CRF2	SEOI174	2018-10-03	2018-11-21	PHC		Normal	00:10	Live birth	3000	Male		First hour	no	MOTHER AND CHILD IN HOSPITAL																															Yes	yes		2018-11-23
1-928	CRF2	SEOI175	2018-11-05	2018-12-15	Pvt		C-section	15:30	Live birth	3000	Female		Didn't feed	no	MOTHER AND CHILD IN HOSPITAL																															No	no	MOTHER AND CHILD IN HOSPITAL
1-929	CRF2	SEOI177	2018-08-01	2018-10-16	DH		Normal	10:00	Live birth	3400	Male		First hour	no	MOTHER AND CHILD IN HOSPITAL																															Yes	yes		2018-10-18
1-930	CRF2	SEOI178	2018-11-02	2018-12-13	CHC		Normal	13:30	Live birth	3500	Male		First hour	no	MOTHER AND CHILD IN HOSPITAL																															Yes	yes		2018-12-15
1-931	CRF2	SEOI179	2018-11-05	2018-12-28	Pvt		C-section	17:30	Live birth	2300	Female		First hour	no	HOSPITAL																															Yes	yes		2018-12-30
1-932	CRF2	SEOI180	9999-09-09	2018-12-28	CHC		Normal	21:27	Live birth	2500	Male		First hour	no	HOSPITAL																															No	yes		2018-12-30
1-933	CRF2	SEOI182	2018-08-08	2018-08-28	PHC		Normal	07:26	Live birth	3000	Male		First hour	no	MOTHER AND CHILD IN HOSPITAL																															Yes	yes		2018-08-30
1-934	CRF2	SEOI183	9999-09-09	2018-11-24	CHC		Normal	04:00	Live birth	3000	Male		First hour	no	FAMILY OUT OF STATION																															No	no	FAMILY OUT OF STATION
1-935	CRF2	SEOI184	9999-09-09	2018-07-08	CHC		Normal	07:35	Live birth	2500	Female		First hour	no	ASHA IS OUT OF STATION																															No	no	ASHA WAS SICK AND OUT OF STATION
1-936	CRF2	SEOI185	9999-09-09	2018-12-01	CHC		Normal	01:45	Live birth	2400	Male		First hour	no	ASHA IS OUT OF STATION																															No	no	ASHA OUT OF STATION
1-937	CRF2	SEOI186	9999-09-09	2018-10-12	Pvt		Normal	09:26	Live birth	3200	Female		First hour	no	FAMILY OUT OF STATION																															No	no	FAMILY OUT OF STATION
1-938	CRF2	SEOI189	9999-09-09	2018-12-21	Home		Normal	03:05	Live birth	2500	Female		First hour	yes		2018-12-21	Yes				Yes	No	No	Yes	2500	98.1	45	No	No	No	No	No	No	No	No	No	No	No	No	No	No	No	No	No	No	No	yes		2018-12-23
1-939	CRF2	SEOI190	2018-11-05	2018-12-18	CHC		Normal	20:35	Live birth	2700	Male		First hour	no	HOSPITAL																															Yes	yes		2018-12-20
1-940	CRF2	SEOI191	2018-10-08	2018-11-26	Home		Normal	04:15	Live birth	1900	Female		First day	no	GACHA BACHA HOSPITAL MAI																															Yes	yes		2018-11-30
1-941	CRF2	SEOI192	2018-11-12	2018-12-17	Pvt		Normal	12:36	Live birth	3000	Female		First day	no	HOSPITAL																															Yes	yes		2018-12-19
1-942	CRF2	SEOI193	2018-11-12	2018-12-19	PHC		Normal	22:30	Live birth	3500	Male		First hour	no	HOSPITAL																															No	yes		2018-12-21
1-943	CRF2	SEOI194	9999-09-09	2018-12-31	CHC		Normal	11:15	Live birth	2800	Male		First hour	no	ASHA REFUSED SHOWING DATA																															No	no	ASHA REFUSED TO SHOWING DATA
1-944	CRF2	SEOI199	9999-09-09	2018-12-20	Pvt		C-section		Live birth	2700	Male		First hour	no	GACHA BACHA HOSPITAL MAI																															Yes	no	GACHA BACHA HOSPITAL MAI
1-945	CRF2	SEOI201	9999-09-09	2018-12-17	DH		Normal	13:25	Live birth	3000	Female		First hour	no	GACHA BACHA HOSPITAL MAI																															Yes	yes		2018-12-19
1-946	CRF2	SEOI207	2018-10-08	2018-11-02	DH		Normal	14:17	Live birth	3500	Male		First hour	no	GACHA BACHA HOSPITAL MAI																															Yes	yes		2018-11-04
1-947	CRF2	SEOI213	9999-09-09	2018-12-26	Home		Normal	12:08	Live birth	2800	Male		First hour	yes		2018-12-26	Yes				Yes	No	No	Yes	2800	97.6	40	No	No	No	No	No	No	No	No	No	No	No	No	No	No	No	No	No	No	No	yes		2018-12-28
1-948	CRF2	SEOI214	2018-10-08	2018-11-01	Home		Normal	14:30	Live birth	2000	Male		First day	yes		2018-11-01	Yes				Yes	No	Yes	Yes	2000	98.7	46	No	No	No	No	No	No	No	No	No	No	No	No	No	No	No	No	No	No	Yes	yes		2018-11-03
1-949	CRF2	SEOI215	9999-09-09	2018-11-14	DH		Normal	15:40	Live birth	2500	Male		First hour	no	GACHA BACHA HOSPITAL MAI																															No	yes		2018-11-18
1-950	CRF2	SEOI216	9999-09-09	2018-12-09	DH		Normal	06:15	Live birth	2400	Female		First hour	no	GACHA BACHA HOSPITAL MAI																															No	yes		2018-12-11
1-951	CRF2	SEOI217	9999-09-09	2018-12-06	DH		C-section	15:40	Live birth	2800	Male		Didn't feed	no	MOTHER AND CHILD IN HOSPITAL																															Yes	no	MOTHER AND CHILD IN HOSPITAL
1-952	CRF2	SEOI218	9999-09-09	2018-12-12	Pvt		C-section	15:30	Live birth	3200	Male		First hour	no	CHILD IN HOSPITAL																															No	yes		2018-12-14
1-953	CRF2	KTLI003	2017-06-18	2017-07-17	DH		Normal	04:09	Live birth	3000	Male		Dont know	yes		2017-07-17	Yes				Yes	No	No	Yes	3000	99.4	45	No	No	No	No	No	No	No	Yes	No	No	No	No	No	No	No	No	No	No	Yes	yes		2017-07-27
1-954	CRF2	KTLI011	2017-07-21	2017-08-13	Pvt		Normal	19:55	Live birth	3600	Female		First hour	yes		2017-08-15	Yes				Yes	No	No	Yes	3600	98	35	No	No	No	No	No	No	No	No	No	No	No	No	No	No	No	No	No	No	Yes	yes		2017-08-19
1-955	CRF2	KTLI012	2017-07-19	2017-08-25	Pvt		Normal	11:45	Live birth	2400	Male		First hour	yes		2017-08-27	Yes				Yes	No	No	Yes	2200	97.6	56	No	No	No	No	No	No	No	No	No	No	No	No	No	No	No	No	No	No	No	yes		2017-08-30
1-956	CRF2	KTLI013	2017-07-18	2017-08-27	Pvt		Normal	15:18	Live birth	3300	Female		First hour	yes		2017-08-29	Yes				Yes	No	No	Yes	3300	98.1	58	No	No	No	No	No	No	No	No	No	No	No	No	No	No	No	No	No	No	Yes	yes		2017-09-01
1-957	CRF2	KTLI014	2017-08-18	2017-09-14	DH		Normal	16:30	Live birth	2800	Male		After first day	no	CHILD IN HOSPITAL																															No	yes		2017-09-16
1-958	CRF2	KTLI015	2017-09-21	2017-10-23	Pvt		C-section	20:00	Live birth	2400	Male		First hour	no	CHILD IN HOSPITAL																															No	no	CHILD IN HOSPITAL
1-959	CRF2	KTLI016	2017-10-18	2017-11-21	DH		Normal	22:55	Live birth	3200	Female		First hour	no	CHILD IN HOSPITAL																															No	yes		2017-11-23
1-960	CRF2	KTLI018	2017-10-18	2017-11-09	DH		Normal	02:14	Live birth	2600	Female		First hour	no	CHILD IN HOSPITAL																															No	yes		2017-11-11
1-961	CRF2	KTLI019	2017-10-16	2017-11-02	Pvt		Normal	09:15	Live birth	2800	Male		First hour	no	CHILD IN HOSPITAL																															No	yes		2017-11-04
1-962	CRF2	KTLI020	2017-09-18	2017-10-31	Pvt		Normal	14:05	Live birth	2400	Female		First hour	no	CHILD IN HOSPITAL																															No	yes		2017-11-02
1-963	CRF2	KTLI021	2017-12-18	2018-01-15	DH		Normal	20:30	Live birth	2600	Male		First hour	no	CHILD IN HOSPITAL																															No	yes		2018-01-17
1-964	CRF2	KTLI022	2017-12-18	2018-01-12	Pvt		C-section	03:00	Live birth	2800	Female		After first day	no	HOSPITAL																															No	no	HOSPITAL
1-965	CRF2	KTLI023	2017-10-15	2017-12-11	Pvt		Normal	03:55	Live birth	2000	Male		First hour	no	BABY IN HOSPITAL																															No	yes		2017-12-13
1-966	CRF2	KTLI025	2017-06-20	2017-07-31	DH		C-section	10:40	Live birth	3000	Female		First hour	no	CHILD IN HOSPITAL																															Yes	yes		2017-08-01
1-967	CRF2	KTLI027	2017-08-18	2017-09-04	DH		Normal	09:00	Live birth	2400	Female		First hour	no	CHILD IN HOSPITAL																															No	yes		2017-09-06
1-968	CRF2	KTLI028	9999-09-09	2017-10-09	CHC		Normal	11:00	Live birth	2800	Male		First hour	no	ASHA REFUSED SHOWING DATA																															No	no	ASHA REFUSE TO SHOW THE DATA
1-969	CRF2	KTLI029	2017-11-12	2017-12-01	Pvt		C-section	19:25	Live birth	3000	Male		After first day	no	CHILD IN HOSPITAL																															No	yes		2017-12-03
1-970	CRF2	KTLI030	9999-09-09	2017-12-30	Pvt		C-section	14:30	Live birth	9999	Male		First hour	no	CHILD IN HOSPITAL																															No	no	CHILD IN HOSPITAL
1-971	CRF2	KTLI032	9999-09-09	2017-10-17	Pvt		Normal	22:55	Live birth	3600	Male		First hour	no	ASHA WAS SICK																															No	no	NOT FILL BY ASHA BECAUSE ASHA WAS SICK
1-972	CRF2	KTLI033	2018-04-18	2018-05-22	DH		Normal	11:33	Live birth	2800	Female		First hour	no	CHILD IN HOSPITAL																															No	yes		2018-06-24
1-973	CRF2	KTLI034	2018-03-18	2018-04-06	CHC		Normal	08:10	Live birth	3000	Female		First hour	no	CHILD IN HOSPITAL																															No	yes		2018-04-08
1-974	CRF2	KTLI035	2018-03-21	2018-04-18	Pvt		Normal	13:05	Live birth	3400	Male		First hour	no	CHILD IN HOSPITAL																															No	yes		2018-04-20
1-975	CRF2	KTLI036	2018-05-28	2018-06-23	Pvt		Normal	20:17	Live birth	2200	Male		First day	no	CHILD IN HOSPITAL																															No	yes		2018-06-25
1-976	CRF2	KTLI037	2018-02-18	2018-03-01	Pvt		Normal	07:35	Live birth	3600	Female		First hour	no	MOTHER AND CHILD IN HOSPITAL																															No	yes		2018-03-03
1-977	CRF2	KTLI038	2018-02-18	2018-03-17	DH		Normal	03:10	Live birth	2800	Male		First hour	no	CHILD IN HOSPITAL																															No	yes		2018-03-19
1-978	CRF2	KTLI040	9999-09-09	2018-03-09	DH		Normal	16:13	Live birth	2000	Male		First hour	no	MOTHER AND CHILD IN HOSPITAL																															Yes	yes		2018-03-11
1-979	CRF2	KTLI041	2018-04-20	2018-05-18	DH		C-section	13:30	Live birth	2600	Female		After first day	no	MOTHER AND CHILD IN HOSPITAL																															No	no	MOTHER AND CHILD IN HOSPITAL
1-980	CRF2	KTLI042	2018-04-20	2018-05-04	DH		Normal	07:45	Live birth	3000	Male		First hour	no	MOTHER AND CHILD IN HOSPITAL																															Yes	yes		2018-05-06
1-981	CRF2	KTLI043	2017-12-18	2018-01-17	PHC		Normal	21:10	Live birth	3000	Female		First hour	no	MOTHER AND CHILD IN HOSPITAL																															No	yes		2018-01-19
1-982	CRF2	KTLI044	2017-12-19	2018-01-12	Pvt		Normal	18:47	Live birth	3600	Male		First hour	no	MOTHER AND CHILD IN HOSPITAL																															No	yes		2018-01-14
1-983	CRF2	KTLI045	2017-12-18	2018-01-10	Pvt		Normal	18:15	Live birth	2600	Male		First hour	no	ASHA IS ON STRIKE																															No	yes		2018-01-12
1-984	CRF2	KTLI046	2017-12-17	2018-01-18	DH		Normal	06:00	Live birth	3000	Female		First hour	no	MOTHER AND CHILD IN HOSPITAL																															No	yes		2018-01-20
1-985	CRF2	KTLI047	2018-02-18	2018-03-25	Pvt		Normal	07:30	Live birth	2100	Female		After first day	no	MOTHER AND CHILD IN HOSPITAL																															No	yes		2018-03-27
1-986	CRF2	KTLI048	2018-05-19	2018-06-20	DH		Normal	10:50	Live birth	2200	Male		After first day	no	JACHCHA BACHCHA HOSPITAL MAI																															No	yes		2018-06-22
1-987	CRF2	KTLI049	2018-04-19	2018-05-02	Pvt		Normal	13:30	Live birth	3000	Female		First day	no	MOTHER AND CHILD IN HOSPITAL																															No	yes		2018-05-04
1-988	CRF2	KTLI050	9999-09-09	2018-07-28	Pvt		Normal	11:30	Live birth	3000	Male		First hour	no	HOSPITAL																															No	yes		2018-07-30
1-989	CRF2	KTLI051	2018-04-18	2018-05-15	PHC		Normal	21:05	Live birth	3600	Male		First hour	no	MOTHER AND CHILD IN HOSPITAL																															No	yes		2018-05-17
1-990	CRF2	KTLI052	9999-09-09	2018-07-02	Pvt		C-section	02:10	Live birth	2800	Female		After first day	no	BABY AT HOSPITAL																															No	no	BABY AT HOSPITAL
1-991	CRF2	KTLI053	2018-07-18	2018-08-09	DH		Normal	08:40	Live birth	2000	Female		First hour	no	MOTHER AND CHILD IN HOSPITAL																															Yes	yes		2018-08-11
1-992	CRF2	KTLI055	2018-08-18	2018-09-06	DH		Normal	06:10	Live birth	2800	Male		First hour	no	MOTHER AND CHILD IN HOSPITAL																															Yes	yes		2018-09-08
1-993	CRF2	KTLI056	2018-09-19	2018-10-07	DH		C-section	12:48	Live birth	2400	Female		After first day	no	MOTHER AND CHILD IN HOSPITAL																															Yes	yes		2018-10-09
1-994	CRF2	KTLI057	9999-09-09	2018-07-10	DH		Normal	19:10	Live birth	2400	Female		First hour	no	BABY AT HOSPITAL																															No	yes		2018-07-12
1-995	CRF2	KTLI058	2018-08-16	2018-09-02	Pvt		Normal	22:30	Live birth	3000	Male		First hour	no	MOTHER AND CHILD IN HOSPITAL																															Yes	yes		2018-09-04
1-996	CRF2	KTLI059	2018-07-18	2018-08-02	CHC		Normal	11:00	Live birth	2200	Female		First hour	no	MOTHER AND CHILD IN HOSPITAL																															Yes	yes		2018-08-04
1-997	CRF2	KTLI060	2018-09-18	2018-10-11	Pvt		Normal	02:45	Live birth	3000	Female		First hour	no	MOTHER AND CHILD IN HOSPITAL																															Yes	yes		2018-10-13
1-998	CRF2	KTLI061	2018-10-18	2018-11-06	Pvt		Normal	15:47	Live birth	3600	Male		First hour	no	MOTHER AND CHILD IN HOSPITAL																															Yes	yes		2018-11-08
1-999	CRF2	KTLI062	9999-09-09	2018-05-04	DH		Normal	11:32	Live birth	3700	Male		First hour	no	FAMILY SHOWED RESISTANCE TO PENTA																															No	no	FAMILY SHOWED RESISTANCE TO PENTA
1-1000	CRF2	KTLI063	2018-10-18	2018-11-14	Pvt		Normal	10:27	Live birth	3400	Female		First hour	no	MOTHER AND CHILD IN HOSPITAL																															Yes	yes		2018-11-16
1-1001	CRF2	KTLI064	2018-04-18	2018-05-09	DH		Normal	02:45	Live birth	3000	Female		First hour	no	MOTHER AND CHILD IN HOSPITAL																															No	yes		2018-05-11
1-1002	CRF2	KTLI065	2018-04-18	2018-05-17	Pvt		Normal	19:40	Live birth	3000	Female		First hour	no	MOTHER AND CHILD IN HOSPITAL																															No	yes		2018-05-19
1-1003	CRF2	KTLI066	2018-09-25	2018-10-01	Pvt		Normal	05:45	Live birth	2600	Male		First hour	no	MOTHER AND CHILD IN HOSPITAL																															Yes	yes		2018-10-03
1-1004	CRF2	KTLI067	2018-10-19	2018-11-17	DH		C-section	10:30	Live birth	2600	Female		After first day	no	MOTHER AND CHILD IN HOSPITAL																															Yes	no	MOTHER AND CHILD IN HOSPITAL
1-1005	CRF2	KTLI069	2018-09-18	2018-10-03	Pvt		Normal	21:49	Live birth	2000	Female		First day	no	MOTHER AND CHILD IN HOSPITAL																															Yes	yes		2018-10-05
1-1006	CRF2	KTLI070	2018-10-20	2018-11-22	PHC		Normal	15:00	Live birth	2600	Female		First hour	no	MOTHER AND CHILD IN HOSPITAL																															Yes	yes		2018-11-24
1-1007	CRF2	KTLI071	2018-08-19	2018-09-14	CHC		Normal	03:00	Live birth	2600	Female		First hour	no	MOTHER AND CHILD IN HOSPITAL																															Yes	yes		2018-09-16
1-1008	CRF2	KTLI072	2018-10-19	2018-11-13	DH		Normal	08:32	Live birth	2800	Male		First hour	no	MOTHER AND CHILD IN HOSPITAL																															Yes	yes		2018-11-15
1-1009	CRF2	KTLI074	9999-09-09	2018-12-28	Pvt		Normal	11:10	Live birth	3000	Male		First hour	no	ASHA SUBMITTED THE FORM WITHOUT SHOWING VISIT DATA																															No	no	ASHA SUBMITTED THE FORM WITHOUT SHOWING THE VISIT DATA
1-1010	CRF2	KTLI075	2018-11-18	2018-12-25	Pvt		Normal	15:29	Live birth	2400	Female		After first day	no	BACCHA HOSPITAL ME HA																															Yes	yes		2018-12-27
1-1011	CRF2	KTLI079	2018-09-18	2018-10-13	DH		Normal	02:45	Live birth	2600	Female		First hour	no	MOTHER AND CHILD IN HOSPITAL																															Yes	yes		2018-10-15
1-1012	CRF2	KTLI080	2018-10-18	2018-11-04	CHC		Normal	13:58	Live birth	2600	Male		First hour	no	MOTHER AND CHILD IN HOSPITAL																															Yes	yes		2018-11-06
1-1013	CRF2	SRII001	9999-09-09	2017-11-17	Pvt		Normal	12:50	Live birth	3300	Male		First hour	no	FAMILY OUT OF STATION																															No	no	NOT FILLED BY ASHA BECAUSE FAMILY OUT OF STATION
1-1014	CRF2	SRII002	9999-09-09	2018-01-08	Pvt		Normal	11:00	Live birth	3000	Male		First hour	no	NOT FILLED BY ASHA BECAUSE ASHA WAS PREGNANT																															No	no	NOT FILLED BY ASHA BECAUSE ASHA WAS PREGENET
1-1015	CRF2	SRII003	9999-09-09	2018-05-19	Pvt		Normal	12:40	Live birth	2400	Female		First hour	no	FAMILY OUT OF STATION																															No	no	NOT FILLED BY ASHA BECAUSE FAMILY OUT OF STATION
1-1016	CRF2	SRII004	9999-09-09	2018-06-28	DH		C-section	03:31	Live birth	3400	Female		After first day	no	FAMILY OUT OF STATION																															No	no	NOT FILLED BY ASHA BECAUSE FAMILY OUT OF STATION
1-1017	CRF2	SRII005	9999-09-09	2018-07-01	Pvt		Normal	11:30	Live birth	2000	Female		First hour	no	ASHA WAS SICK																															No	no	NOT FILLED BY ASHA BECAUSE ASHA WAS SICK
1-1018	CRF2	SRII006	2018-02-21	2018-04-29	CHC		Normal	02:45	Live birth	3000	Male		First hour	no	MOTHER AND CHILD IN HOSPITAL																															Yes	no	NC
1-1019	CRF2	SRII007	9999-09-09	2018-05-28	DH		Normal	09:20	Live birth	2200	Female		First hour	no	FAMILY OUT OF STATION																															No	no	NOT FILLED BY ASHA BECAUSE FAMILY OUT OF STATION
1-1020	CRF2	SRII008	9999-09-09	2018-09-15	Pvt		Normal	03:00	Live birth	2650	Male		First hour	no	ASHA WAS SICK																															No	no	ASHA WAS SICK
1-1021	CRF2	SRII009	9999-09-09	2018-08-26	Pvt		Normal	11:50	Live birth	3200	Male		First hour	no	FAMILY OUT OF STATION																															No	no	NOT FILLED BY ASHA BECAUSE FAMILY OUT OF STATION
1-1022	CRF2	SRII012	9999-09-09	2018-11-16	Pvt		Normal	18:30	Live birth	4100	Male		First hour	no	ASHA WAS SICK																															No	no	NOT FILLED BY ASHA BECAUSE ASHA WAS SICK
1-1023	CRF2	SRII013	9999-09-09	2018-02-13	Pvt		Normal	10:25	Live birth	2800	Female		First hour	no	ASHA HAD PERSONAL WORK																															No	no	ASHA HAD PERSONAL WORK
2-1	CRF2	PCKI036	2018-01-21	2018-02-17	Pvt		Normal	16:15	Live birth	3000	Female		First hour	no	ASHA SUBMITTED THE FORM WITHOUT SHOWING VISIT DATA																															No	no	ASHA submitted the form without showing the visit data
2-2	CRF2	PCKI038	2017-11-30	2018-01-01	Home		Normal	15:00	Live birth	3000	Female		First hour	yes		2018-01-01	Yes				Yes	Not captured	No	Yes	3000	97.2	51	No	No	No	No	No	No	No	No	No	No	No	No	No	No	No	No	No	No	Yes	yes		2018-01-03
2-3	CRF2	PCKI039	2018-03-10	2018-04-06	CHC		Normal	05:10	Live birth	2900	Male		First hour	yes		2018-04-06	Yes				Yes	No	No	Yes	2900	98.2	51	No	No	No	No	No	No	No	No	No	No	No	No	No	No	No	No	No	No	Yes	yes		2018-04-08
2-4	CRF2	PCKI040	2018-06-10	2018-07-01	CHC		Normal	10:00	Live birth	2500	Female		First hour	yes		2018-07-01	Yes				Yes	No	No	Yes	2500	98.1	54	No	No	No	No	No	No	No	No	No	No	No	No	No	No	No	No	No	No	Yes	yes		2018-07-03
2-5	CRF2	PCKI042	9999-09-09	2018-01-29	CHC		Normal	14:45	Live birth	2200	Male		First hour	no	ASHA SUBMITTED THE FORM WITHOUT SHOWING VISIT DATA																															No	no	ASHA SUBMITTED THE FORM WITHOUT SHOWING THE VISIT DATA
2-6	CRF2	PCKI043	2018-03-26	2018-04-22	Home		Normal	08:35	Live birth	2700	Female		First hour	yes		2018-04-22	Yes				Yes	No	No	Yes	2700	97.4	50	No	No	No	No	No	No	No	No	No	No	No	No	No	No	No	No	No	No	Yes	yes		2018-04-24
2-7	CRF2	PCKI044	2018-01-17	2018-02-17	CHC		Normal	06:30	Live birth	2700	Male		First hour	yes		2018-02-17	Yes				Yes	No	No	Yes	2700	97.1	55	No	No	No	No	No	No	No	No	No	No	No	No	No	No	No	No	No	No	Yes	yes		2018-02-19
2-8	CRF2	PCKI045	2018-05-04	2018-06-01	CHC		Normal	05:31	Live birth	2900	Male		First hour	yes		2018-06-01	Yes				Yes	No	No	Yes	2900	97.4	48	No	No	No	No	No	No	No	No	No	No	No	No	No	No	No	No	No	No	Yes	yes		2018-06-03
2-9	CRF2	PCKI047	2018-05-14	2018-06-16	CHC		Normal	15:40	Live birth	3100	Female		First hour	yes		2018-06-16	Yes				Yes	No	No	Yes	3100	97.4	47	No	No	No	No	No	No	No	No	No	No	No	No	No	No	No	No	No	No	Yes	yes		2018-06-18
2-10	CRF2	PCKI048	2018-02-10	2018-03-10	CHC		Normal	10:20	Live birth	2800	Female		First hour	yes		2018-03-10	Yes				Yes	No	No	Yes	2800	97.4	48	No	No	No	No	No	No	No	No	No	No	No	No	No	No	No	No	No	No	Yes	yes		2018-03-12
2-11	CRF2	PCKI049	2018-04-25	2018-05-21	CHC		Normal	14:40	Live birth	2600	Female		First hour	yes		2018-05-21	Yes				Yes	No	No	Yes	2600	97.4	44	No	No	No	No	No	No	No	No	No	No	No	No	No	No	No	No	No	No	Yes	yes		2018-05-23
2-12	CRF2	PCKI052	2018-04-12	2018-05-13	CHC		Normal	08:40	Live birth	2800	Male		First hour	yes		2018-05-13	Yes				Yes	No	No	Yes	2800	96.7	50	No	No	No	No	No	No	No	No	No	No	No	No	No	No	No	No	No	No	Yes	yes		2018-05-15
2-13	CRF2	PCKI053	9999-09-09	2018-02-16	CHC		Normal	08:55	Live birth	4000	Male		First hour	no	ASHA SUBMITTED THE FORM WITHOUT SHOWING VISIT DATA																															No	no	ASHA SUBMITTED THE FORM WITHOUT SHOWING THE VISIT DATA
2-14	CRF2	PCKI054	2018-01-08	2018-02-05	Pvt		Normal	18:24	Live birth	3200	Female		First hour	no	ASHA SUBMITTED THE FORM WITHOUT SHOWING VISIT DATA																															No	no	ASHA SUBMITTED THE FORM WITHOUT SHOWING THE VISIT DATA
2-15	CRF2	PCKI055	2018-01-09	2018-02-03	Pvt		Normal	20:55	Live birth	3000	Female		First hour	no	ASHA SUBMITTED THE FORM WITHOUT SHOWING VISIT DATA																															No	no	ASHA SUBMITTED THE FORM WITHOUT SHOWING THE VISIT DATA
2-16	CRF2	PCKI056	2018-04-30	2018-05-28	DH		Normal	14:10	Live birth	3200	Male		First hour	yes		2018-05-28	Yes				Yes	No	No	Yes	3200	96.9	50	No	No	No	No	No	No	No	No	No	No	No	No	No	No	No	No	No	No	Yes	yes		2018-05-30
2-17	CRF2	PCKI057	2017-12-15	2018-01-11	CHC		Normal	09:45	Live birth	2800	Male		First hour	no	ASHA SUBMITTED THE FORM WITHOUT SHOWING VISIT DATA																															No	no	ASHA SUBMITTED THE FORM WITHOUT SHOWING THE VISIT DATA
2-18	CRF2	PCKI058	9999-09-09	2018-02-10	Home		Normal	14:10	Live birth	3000	Female		First day	no	ASHA SUBMITTED THE FORM WITHOUT SHOWING VISIT DATA																															No	no	ASHA SUBMITTED THE FORM WITHOUT SHOWING THE VISIT DATA
2-19	CRF2	PCKI059	2018-04-16	2018-05-11	Home		Normal	18:50	Live birth	2600	Male		First hour	yes		2018-05-11	Yes				Yes	No	No	Yes	2600	97.6	49	No	No	No	No	No	No	No	No	No	No	No	No	No	No	No	No	No	No	Yes	yes		2018-05-13
2-20	CRF2	PCKI060	2018-06-17	2018-07-14	CHC		Normal	08:55	Live birth	3000	Female		First hour	yes		2018-07-14	Yes				Yes	No	No	Yes	3000	97.2	48	No	No	No	No	No	No	No	No	No	No	No	No	No	No	No	No	No	No	Yes	yes		2018-07-16
2-21	CRF2	PCKI061	2018-04-11	2018-05-12	CHC		Normal	20:45	Live birth	2750	Male		First hour	yes		2018-05-12	Yes				Yes	No	No	Yes	2750	97.4	52	No	No	No	No	No	No	No	No	No	No	No	No	No	No	No	No	No	No	Yes	yes		2018-05-14
2-22	CRF2	PCKI062	2018-05-15	2018-06-13	CHC		Normal	05:40	Live birth	3100	Male		First hour	yes		2018-06-13	Yes				Yes	No	No	Yes	3100	97.4	46	No	No	No	No	No	No	No	No	No	No	No	No	No	No	No	No	No	No	Yes	yes		2018-06-15
2-23	CRF2	PCKI063	2018-03-26	2018-04-24	CHC		Normal	16:50	Live birth	3100	Male		First hour	yes		2018-04-24	Yes				Yes	No	No	Yes	3100	97.8	48	No	No	No	No	No	No	No	No	No	No	No	No	No	No	No	No	No	No	No	yes		2018-04-26
2-24	CRF2	PCKI064	2017-12-12	2018-01-05	Pvt		Normal	12:20	Live birth	3400	Male		First hour	yes		2018-01-05	Yes				Yes	Not captured	No	Yes	3400	96.6	46	No	No	No	No	No	No	No	No	No	No	No	No	No	No	No	No	No	No	No	yes		2018-01-07
2-25	CRF2	PCKI065	9999-09-09	2018-02-20	Pvt		Normal	10:55	Live birth	3000	Female		First hour	no	ASHA SUBMITTED THE FORM WITHOUT SHOWING VISIT DATA																															No	no	ASHA SUBMI THED THE FORM WITHOUT SHOWING THE VISIT DATA
2-26	CRF2	PCKI068	2017-12-15	2018-01-10	CHC		Normal	16:35	Live birth	2600	Male		First hour	no	ASHA SUBMITTED THE FORM WITHOUT SHOWING VISIT DATA																															No	no	ASHA SUBMITTED THE FORM WITHOUT SHOWING THE VISIT DATA
2-27	CRF2	PCKI069	2018-03-05	2018-03-30	CHC		Normal	08:00	Live birth	3100	Male		First hour	yes		2018-03-30	Yes				Yes	No	No	Yes	3100	97.4	54	No	No	No	No	No	No	No	No	No	No	No	No	No	No	No	No	No	No	Yes	yes		2018-04-01
2-28	CRF2	PCKI070	2017-11-28	2017-12-17	Home		Normal	11:00	Live birth	3000	Female		First hour	yes		2017-12-17	Yes				Yes	No	No	Yes	3000	98.4	49	No	No	No	No	No	No	No	No	No	No	No	No	No	No	No	No	No	No	No	yes		2017-12-19
2-29	CRF2	PCKI071	2018-05-04	2018-05-30	CHC		Normal	20:55	Live birth	3100	Female		First hour	yes		2018-05-30	Yes				Yes	No	No	Yes	3100	97.4	48	No	No	No	No	No	No	No	No	No	No	No	No	No	No	No	No	No	No	Yes	yes		2018-06-01
2-30	CRF2	PCKI073	9999-09-09	2017-12-26	CHC		Normal	22:35	Live birth	2900	Male		First hour	no	ASHA SUBMITTED THE FORM WITHOUT SHOWING VISIT DATA																															No	no	ASHA SUBMITTED THE FORM WITHOUT SHOWING THE VISIT DATA
2-31	CRF2	PCKI074	2018-04-15	2018-05-11	CHC		Normal	00:50	Live birth	2600	Female		First hour	yes		2018-05-11	Yes				Yes	No	No	Yes	2600	96.8	48	No	No	No	No	No	No	No	No	No	No	No	No	No	No	No	No	No	No	Yes	yes		2018-05-13
2-32	CRF2	PCKI075	2018-01-20	2018-02-10	CHC		Normal	09:00	Live birth	3000	Male		First hour	yes		2018-01-10	Not captured				Not captured	Not captured	Not captured	Not captured	Information not available	Information not available	Information not available	Not captured	Not captured	Not captured	Not captured	Not captured	Not captured	Not captured	Not captured	Not captured	Not captured	Not captured	Not captured	Not captured	Not captured	Not captured	Not captured	Not captured	Not captured	Yes	yes		2018-02-12
2-33	CRF2	PCKI076	2017-12-05	2017-12-20	Pvt		C-section	16:10	Live birth	3100	Male		First hour	yes		2017-12-20	Not captured				Not captured	Not captured	Not captured	Not captured	Information not available	Information not available	Information not available	Not captured	Not captured	Not captured	Not captured	Not captured	Not captured	Not captured	Not captured	Not captured	Not captured	Not captured	Not captured	Not captured	Not captured	Not captured	Not captured	Not captured	Not captured	Yes	yes		2017-12-22
2-34	CRF2	PCKI077	2018-01-14	2018-02-16	CHC		Normal	03:55	Live birth	3000	Female		First hour	no	ASHA SUBMITTED THE FORM WITHOUT SHOWING VISIT DATA																															No	no	ASHA SUBMITTED THE FORM WITHOUT SHOWING THEVISIT DATA
2-35	CRF2	PCKI078	2018-05-15	2018-06-03	CHC		Normal	21:00	Live birth	2500	Male		First hour	no	ASHA SUBMITTED THE FORM WITHOUT SHOWING VISIT DATA																															No	no	ASHA SUBMITTED THE FORM WITHOUT SHOWING THEVISIT DATA
2-36	CRF2	PCKI079	2018-05-19	2018-06-14	DH		Normal	05:55	Live birth	3200	Male		First hour	yes		2018-06-14	Yes				Yes	No	No	Yes	3200	96.8	48	No	No	No	No	No	No	No	No	No	No	No	No	No	No	No	No	No	No	Yes	yes		2018-06-16
2-37	CRF2	PCKI080	2018-03-25	2018-04-15	CHC		Normal	05:00	Live birth	3000	Male		First hour	no	ASHA SUBMITTED THE FORM WITHOUT SHOWING VISIT DATA																															No	no	ASHA SUBMITTED THE FORM WITHOUT SHOWING THEVISIT DATA
2-38	CRF2	PCKI081	9999-09-09	2018-02-04	CHC		Normal	21:00	Live birth	3000	Male		First hour	no	ASHA SUBMITTED THE FORM WITHOUT SHOWING VISIT DATA																															No	no	ASHA SUBMITTED THE FORM WITHOUT SHOWING THEVISIT DATA
2-39	CRF2	PCKI082	2017-12-12	2018-01-08	DH		Normal	07:30	Live birth	3600	Male		First hour	no	ASHA SUBMITTED THE FORM WITHOUT SHOWING VISIT DATA																															No	no	ASHA SUBMITTED THE FORM WITHOUT SHOWING THEVISIT DATA
2-40	CRF2	PCKI083	2017-12-27	2018-01-22	DH		Normal	14:10	Live birth	1200	Male		First hour	no	ASHA SUBMITTED THE FORM WITHOUT SHOWING VISIT DATA																															No	no	ASHA SUBMITTED THE FORM WITHOUT SHOWING THEVISIT DATA
2-41	CRF2	PCKI085	2018-04-13	2018-05-08	CHC		Normal	00:25	Live birth	2900	Female		First hour	yes		2018-05-08	Yes				Yes	No	No	Yes	2900	97.4	48	No	No	No	No	No	No	No	No	No	No	No	No	No	No	No	No	No	No	Yes	yes		2018-05-10
2-42	CRF2	PCKI087	2018-08-01	2018-08-22	DH		Normal	17:29	Live birth	3400	Male		First hour	no	FAMILY OUT OF STATION																															No	no	FAMILY OUT OF STATION
2-43	CRF2	PCKI088	2018-09-03	2018-09-26	CHC		Normal	12:10	Live birth	3000	Female		First hour	yes		2018-09-26	Yes				Yes	No	No	Yes	3100	97.9	54	No	No	No	No	No	No	No	No	No	No	No	No	No	No	No	No	No	No	Yes	yes		2018-09-28
2-44	CRF2	PCKI090	2018-05-25	2018-06-21	CHC		Normal	18:15	Live birth	3100	Female		First hour	yes		2018-06-21	Yes				Yes	No	No	Yes	3100	96.8	50	No	No	No	No	No	No	No	No	No	No	No	No	No	No	No	No	No	No	Yes	yes		2018-06-23
2-45	CRF2	PCKI091	2018-06-19	2018-07-12	CHC		Normal	09:45	Live birth	3000	Female		First hour	yes		2018-07-12	Yes				Yes	No	Yes	No	3000	96.8	46	No	No	No	No	No	No	No	No	No	No	No	No	No	No	No	No	No	No	Yes	yes		2018-07-14
2-46	CRF2	PCKI092	2018-08-11	2018-09-01	CHC		Normal	08:40	Live birth	4500	Male		First hour	yes		2018-09-01	Yes				Yes	No	No	Yes	4500	96.2	48	No	No	No	No	No	No	No	No	No	No	No	No	No	No	No	No	No	No	Yes	yes		2018-09-03
2-47	CRF2	PCKI093	2018-06-18	2018-07-14	Home		Normal	16:45	Live birth	2800	Female		First day	yes		2018-07-14	Yes				Yes	No	No	Yes	2800	97.2	45	No	No	No	No	No	No	No	No	No	No	No	No	No	No	No	No	No	No	Yes	yes		2018-07-16
2-48	CRF2	PCKI094	2018-05-10	2018-06-04	DH		Normal	09:45	Live birth	2750	Male		First hour	yes		2018-06-04	Yes				Yes	No	No	Yes	2750	96.6	49	No	No	No	No	No	No	No	No	No	No	No	No	No	No	No	No	No	No	Yes	yes		2018-06-06
2-49	CRF2	PCKI095	2018-04-22	2018-05-18	CHC		Normal	14:25	Live birth	2800	Male		First hour	yes		2018-05-18	Yes				Yes	No	No	Yes	2800	97.6	50	No	No	No	No	No	No	No	No	No	No	No	No	No	No	No	No	No	No	Yes	yes		2018-05-20
2-50	CRF2	PCKI096	2018-06-30	2018-07-29	CHC		Normal	09:50	Live birth	2700	Male		First hour	yes		2018-07-29	Yes				Yes	No	No	Yes	2700	97.4	46	No	No	No	No	No	No	No	No	No	No	No	No	No	No	No	No	No	No	Yes	yes		2018-07-31
2-51	CRF2	PCKI097	2018-06-28	2018-07-25	CHC		Normal	17:25	Live birth	3250	Male		First hour	yes		2018-07-25	Yes				Yes	No	No	Yes	3250	97.6	44	No	No	No	No	No	No	No	No	No	No	No	No	No	No	No	No	No	No	Yes	yes		2018-07-27
2-52	CRF2	PCKI098	2018-07-26	2018-08-15	CHC		Normal	20:00	Live birth	3000	Female		First hour	yes		2018-08-15	Yes				Yes	Yes	No	Yes	3000	97.3	54	No	No	No	No	No	No	No	No	No	No	No	No	No	No	No	No	No	No	Yes	yes		2018-08-17
2-53	CRF2	PCKI099	2018-03-18	2018-04-15	CHC		Normal	08:55	Live birth	2800	Female		First hour	yes		2018-04-15	Yes				Yes	No	No	Yes	2800	97.2	50	No	No	No	No	No	No	No	No	No	No	No	No	No	No	No	No	No	No	Yes	yes		2018-04-17
2-54	CRF2	PCKI100	2018-02-19	2018-03-16	CHC		Normal	19:35	Live birth	3000	Female		First hour	yes		2018-03-16	Yes				Yes	No	No	Yes	3000	97.4	50	No	No	No	No	No	No	No	No	No	No	No	No	No	No	No	No	No	No	Yes	yes		2018-03-18
2-55	CRF2	PCKI101	9999-09-09	2018-05-30	CHC		Normal	03:15	Live birth	2700	Male		First hour	yes		2018-05-30	Yes				Yes	No	No	Yes	2700	96.5	46	No	No	No	No	No	No	No	No	No	No	No	No	No	No	No	No	No	No	No	yes		2018-06-01
2-56	CRF2	PCKI102	2018-05-18	2018-06-14	CHC		Normal	08:35	Live birth	2900	Male		First hour	yes		2018-06-14	Yes				Yes	No	No	Yes	2900	96.7	46	No	No	No	No	No	No	No	No	No	No	No	No	No	No	No	No	No	No	Yes	yes		2018-06-16
2-57	CRF2	PCKI104	2018-01-02	2018-01-25	CHC		Normal	02:35	Live birth	3200	Female		First hour	no	ASHA SUBMITTED THE FORM WITHOUT SHOWING VISIT DATA																															No	no	ASHA SUBMITTED THE FORM WITHOUT SHOWING THE VISIT DATA
2-58	CRF2	PCKI105	2018-05-21	2018-06-19	DH		Normal	17:35	Live birth	2750	Female		First hour	yes		2018-06-19	Yes				Yes	No	No	Yes	2750	97.2	49	No	No	No	No	No	No	No	No	No	No	No	No	No	No	No	No	No	No	Yes	yes		2018-06-21
2-59	CRF2	PCKI106	9999-09-09	2018-06-15	CHC		Normal	08:55	Live birth	2900	Male		First hour	yes		2018-06-15	Yes				Yes	No	No	Yes	2900	97.4	46	No	No	No	No	No	No	No	No	No	No	No	No	No	No	No	No	No	No	No	yes		2018-06-17
2-60	CRF2	PCKI107	2018-04-28	2018-05-26	CHC		Normal	06:35	Live birth	3000	Male		First hour	yes		2018-05-26	Yes				Yes	No	No	Yes	3000	96.8	48	No	No	No	No	No	No	No	No	No	No	No	No	No	No	No	No	No	No	Yes	yes		2018-05-28
2-61	CRF2	PCKI108	2018-05-15	2018-06-08	CHC		Normal	13:25	Live birth	2800	Female		First hour	yes		2018-06-08	Yes				Yes	No	No	Yes	2800	97.2	46	No	No	No	No	No	No	No	No	No	No	No	No	No	No	No	No	No	No	Yes	yes		2018-06-10
2-62	CRF2	PCKI109	9999-09-09	2018-05-28	CHC		Normal	20:55	Live birth	2700	Female		First hour	yes		2018-05-28	Yes				Yes	No	No	Yes	2700	97.1	49	No	No	No	No	No	No	No	No	No	No	No	No	No	No	No	No	No	No	Yes	yes		2018-05-30
2-63	CRF2	PCKI110	2018-02-15	2018-03-12	DH		Normal	19:35	Live birth	3200	Male		First hour	yes		2018-03-12	Yes				Yes	No	No	Yes	3200	97.4	46	No	No	No	No	No	No	No	No	No	No	No	No	No	No	No	No	No	No	Yes	yes		2018-03-14
2-64	CRF2	PCKI111	9999-09-09	2018-01-23	CHC		Normal	12:55	Live birth	2800	Male		First hour	no	ASHA SUBMITTED THE FORM WITHOUT SHOWING VISIT DATA																															No	no	ASHA SUBMITTED THE FORM WITHOUTS SHOWING THE VISIT DOTR
2-65	CRF2	PCKI112	2017-12-25	2018-01-22	DH		Normal	18:40	Live birth	2600	Female		First hour	no	ASHA SUBMITTED THE FORM WITHOUT SHOWING VISIT DATA																															No	no	ASHA SUBMITTED THE FORM WITHOUTS SHOWING THE VISIT DOTR
2-66	CRF2	PCKI113	9999-09-09	2017-12-28	Home		Normal	09:15	Live birth	3100	Female		First hour	no	ASHA SUBMITTED THE FORM WITHOUT SHOWING VISIT DATA																															No	no	ASHA SUBMITTED THE FORM WITHOUTS SHOWING THE VISIT DOTR
2-67	CRF2	PCKI114	2018-01-20	2018-02-11	CHC		Normal	07:30	Live birth	3000	Female		First hour	yes		2018-02-11	Not captured				Not captured	Not captured	Not captured	Not captured	Information not available	Information not available	Information not available	Not captured	Not captured	Not captured	Not captured	Not captured	Not captured	Not captured	Not captured	Not captured	Not captured	Not captured	Not captured	Not captured	Not captured	Not captured	Not captured	Not captured	Not captured	Yes	yes		2018-02-13
2-68	CRF2	PCKI115	2018-03-14	2018-04-10	DH		Normal	16:30	Live birth	3300	Male		First hour	yes		2018-04-10	Yes				Yes	No	No	Yes	3300	96.8	48	No	No	No	No	No	No	No	No	No	No	No	No	No	No	No	No	No	No	Yes	yes		2018-04-12
2-69	CRF2	PCKI117	9999-09-09	2018-10-11	Pvt		Normal	19:00	Live birth	2600	Female		First hour	no	HOSPITAL										Information not available	Information not available	Information not available																			No	yes		2018-10-13
2-70	CRF2	PCKI118	2018-09-25	2018-10-20	CHC		Normal	06:30	Live birth	3000	Female		First hour	yes		2018-10-20	Yes				Yes	No	No	Yes	3000	97	51	No	No	No	No	No	No	No	No	No	No	No	No	No	No	No	No	No	No	Yes	yes		2018-10-22
2-71	CRF2	PCKI119	2018-10-03	2018-10-29	CHC		Normal	09:00	Live birth	2900	Male		First hour	yes		2018-10-29	Yes				Yes	No	No	Yes	2900	97.5	49	No	No	No	No	No	No	No	No	No	No	No	No	No	No	No	No	No	No	Yes	yes		2018-10-31
2-72	CRF2	PCKI120	2018-09-11	2018-10-01	CHC		Normal	19:00	Live birth	3500	Male		First hour	yes		2018-10-01	Yes				Yes	No	No	Yes	3500	97.5	49	No	No	No	No	No	No	No	No	No	No	No	No	No	No	No	No	No	No	Yes	yes		2018-10-03
2-73	CRF2	PCKI121	2018-09-15	2018-10-09	CHC		Normal	07:00	Live birth	2900	Male		First hour	yes		2018-10-09	Yes				Yes	No	No	Yes	2900	97.5	49	No	No	No	No	No	No	No	No	No	No	No	No	No	No	No	No	No	No	Yes	yes		2018-10-11
2-74	CRF2	PCKI122	9999-09-09	2018-09-17	Dont know		Dont know		Live birth	9999	Female		Dont know	no	FAMILY OUT OF STATION																															No	no	FAMILY OUT OF STATION
2-75	CRF2	PCKI123	2018-10-01	2018-10-27	CHC		Normal	07:03	Live birth	3000	Male		First hour	yes		2018-10-27	Not captured				Not captured	Not captured	Not captured	Not captured	3000	Information not available	Information not available	Not captured	Not captured	Not captured	Not captured	Not captured	Not captured	Not captured	Not captured	Not captured	Not captured	Not captured	Not captured	Not captured	Not captured	Not captured	Not captured	Not captured	Not captured	Yes	yes		2018-10-29
2-76	CRF2	PCKI124	2018-08-25	2018-09-15	CHC		Normal	09:01	Live birth	3000	Male		First hour	yes		2018-09-15	Not captured				Not captured	Not captured	Not captured	Not captured	Information not available	Information not available	Information not available	Not captured	Not captured	Not captured	Not captured	Not captured	Not captured	Not captured	Not captured	Not captured	Not captured	Not captured	Not captured	Not captured	Not captured	Not captured	Not captured	Not captured	Not captured	Yes	yes		2018-09-17
2-77	CRF2	PCKI125	2018-08-15	2018-09-16	CHC		Normal	13:20	Live birth	3000	Female		First hour	yes		2018-09-16	Not captured				Not captured	Not captured	Not captured	Not captured	Information not available	Information not available	Information not available	Not captured	Not captured	Not captured	Not captured	Not captured	Not captured	Not captured	Not captured	Not captured	Not captured	Not captured	Not captured	Not captured	Not captured	Not captured	Not captured	Not captured	Not captured	Yes	yes		2018-09-18
2-78	CRF2	PCKI126	2018-05-25	2018-06-22	Home		Normal	16:00	Live birth	3000	Female		First day	yes		2018-06-22	Yes				Yes	No	No	Yes	3000	97.9	55	No	No	No	No	No	No	No	No	No	No	No	No	No	No	No	No	No	No	Yes	yes		2018-06-24
2-79	CRF2	PCKI128	2018-03-10	2018-04-07	CHC		Normal	15:00	Live birth	3000	Male		First hour	yes		2018-04-07	Yes				Yes	No	No	Yes	3000	97.4	48	No	No	No	No	No	No	No	No	No	No	No	No	No	No	No	No	No	No	Yes	yes		2018-04-09
2-80	CRF2	PCKI130	2018-09-03	2018-09-26	CHC		Normal	07:20	Live birth	3100	Female		First hour	yes		2018-09-26	Yes				Yes	No	No	Yes	3100	98.3	54	No	No	No	No	No	No	No	No	No	No	No	No	No	No	No	No	No	No	Yes	yes		2018-09-28
2-81	CRF2	PCKI131	2018-10-21	2018-11-15	Home		Normal	01:00	Live birth	3000	Female		First hour	yes		2018-11-15	Yes				Yes	No	No	Yes	3000	96.7	57	No	No	No	No	No	No	No	No	No	No	No	No	No	No	No	No	No	No	Yes	yes		2018-11-17
2-82	CRF2	PCKI133	2018-11-01	2018-11-22	Home		Normal	14:00	Live birth	2700	Female		First day	yes		2018-11-22	Yes				Yes	No	No	Yes	2700	96.9	48	No	No	No	No	No	No	No	No	No	No	No	No	No	No	No	No	No	No	Yes	yes		2018-11-24
2-83	CRF2	PCKI134	2018-11-25	2018-12-16	CHC		Normal	17:00	Live birth	2500	Male		First hour	yes		2018-12-16	Yes				Yes	No	No	Yes	2500	97.4	51	No	No	No	No	No	No	No	No	No	No	No	No	No	No	No	No	No	No	Yes	yes		2018-12-18
2-84	CRF2	PCKI136	2018-11-20	2018-12-12	CHC		Normal	07:30	Live birth	3000	Male		First hour	yes		2018-12-12	Yes				Yes	No	No	Yes	3000	96.9	51	No	No	No	No	No	No	No	No	No	No	No	No	No	No	No	No	No	No	Yes	yes		2018-02-14
2-85	CRF2	PCKI137	2018-12-01	2018-12-25	CHC		Normal	07:00	Live birth	3500	Male		First hour	yes		2018-12-25	Yes				Yes	No	No	Yes	3500	98	51	No	No	No	No	No	No	No	No	No	No	No	No	No	No	No	No	No	No	Yes	yes		2018-12-27
2-86	CRF2	PCKI146	2018-11-01	2018-11-21	PHC		Normal	16:15	Live birth	2500	Male		First hour	yes		2018-11-21	Yes				Yes	No	No	Yes	2500	96.5	51	No	No	No	No	No	No	No	No	No	No	No	No	No	No	No	No	No	No	Yes	yes		2018-11-23
2-87	CRF2	PCKI151	2018-11-15	2018-12-01	CHC		Normal	06:30	Live birth	3000	Male		First hour	yes		2018-12-01	Yes				Yes	No	No	Yes	3000	97.3	51	No	No	No	No	No	No	No	No	No	No	No	No	No	No	No	No	No	No	Yes	yes		2018-12-03
2-88	CRF2	PCKI152	2018-07-25	2018-08-21	CHC		Normal	21:00	Live birth	3000	Female		First hour	yes		2018-08-21	Yes				Yes	No	No	Yes	3000	98	52	No	No	No	No	No	No	No	No	No	No	No	No	No	No	No	No	No	No	Yes	yes		2018-08-23
2-89	CRF2	PCKI153	2018-08-03	2018-08-21	CHC		Normal	07:04	Live birth	3000	Female		First hour	yes		2018-08-21	Yes				Not captured	Not captured	Not captured	Not captured	3000	Information not available	Information not available	Not captured	Not captured	Not captured	Not captured	Not captured	Not captured	Not captured	Not captured	Not captured	Not captured	Not captured	Not captured	Not captured	Not captured	Not captured	Not captured	Not captured	Not captured	Yes	yes		2018-08-23
2-90	CRF2	PCKI154	2018-12-02	2018-12-25	CHC		Normal	14:00	Live birth	4500	Male		First day	yes		2018-12-25	Yes				Yes	No	No	Yes	4500	96.5	51	No	No	No	No	No	No	No	No	No	No	No	No	No	No	No	No	No	No	Yes	yes		2018-12-27
2-91	CRF2	PCKI155	2018-10-25	2018-11-18	DH		Normal	16:00	Live birth	2500	Male		First hour	yes		2018-11-18	Yes				Not captured	Not captured	Not captured	Not captured	2500	Information not available	Information not available	Not captured	Not captured	Not captured	Not captured	Not captured	Not captured	Not captured	Not captured	Not captured	Not captured	Not captured	Not captured	Not captured	Not captured	Not captured	Not captured	Not captured	Not captured	Yes	yes		2018-11-20
2-92	CRF2	PCKI156	9999-09-09	2018-11-25	Pvt		Normal	10:00	Live birth	2800	Male		First hour	no	FAMILY OUT OF STATION																															No	no	FAMILY OUT OF STATION
2-93	CRF2	PCKI157	2018-09-15	2018-10-01	CHC		Normal	01:00	Live birth	3200	Female		First hour	no	FAMILY OUT OF STATION																															No	no	FAMILY OUT OF STATION
2-94	CRF2	PCKI161	2018-10-25	2018-11-19	CHC		Normal	12:50	Live birth	3500	Female		First hour	yes		2018-11-19	Yes				Yes	No	No	No	3500	96.9	57	No	No	No	No	No	No	No	No	No	No	No	No	No	No	No	No	No	No	Yes	yes		2018-11-21
2-95	CRF2	PCKI162	2018-10-15	2018-11-09	CHC		Normal	13:30	Live birth	3500	Male		First hour	yes		2018-11-09	Yes				Yes	No	No	Yes	3500	96.9	56	No	No	No	No	No	No	No	No	No	No	No	No	No	No	No	No	No	No	Yes	yes		2018-11-11
2-96	CRF2	PCKI163	9999-09-09	2018-11-04	Home		Normal	13:30	Live birth	2800	Male		First hour	yes		2018-11-04	Yes				Yes	No	No	Yes	2800	97.1	57	No	No	No	No	No	No	No	No	No	No	No	No	No	No	No	No	No	No	No	yes		2018-11-06
2-97	CRF2	PCKI164	2018-11-05	2018-11-25	Home		Normal	04:00	Live birth	3200	Male		First hour	yes		2018-11-25	Yes				Yes	No	No	Yes	3200	96.9	57	No	No	No	No	No	No	No	No	No	No	No	No	No	No	No	No	No	No	Yes	yes		2018-11-27
2-98	CRF2	PCKI165	2018-11-01	2018-11-22	Pvt		Normal	02:00	Live birth	3000	Male		First hour	yes		2018-11-22	Yes				Yes	No	No	Yes	3000	97	56	No	No	No	No	No	No	No	No	No	No	No	No	No	No	No	No	No	No	Yes	yes		2018-11-24
2-99	CRF2	GVDI001	2018-01-12	2018-02-05	CHC		Normal	06:38	Live birth	2500	Male		First hour	no	ASHA SUBMITTED THE FORM WITHOUT SHOWING VISIT DATA																															No	no	ASHA SUBMITTED FORM WITHOUT SHOWING THE VISITED
2-100	CRF2	GVDI002	2017-12-21	2018-01-15	CHC		Normal	03:30	Live birth	3300	Male		First hour	no	ASHA SUBMITTED THE FORM WITHOUT SHOWING VISIT DATA																															No	no	ASHA SUBMITTED THE FORM WITHOUT SHOWING THE VISIT DATA
2-101	CRF2	GVDI003	2018-03-19	2018-04-14	Pvt		Normal	16:45	Live birth	2500	Female		First hour	no	HOSPITAL																															Yes	no	HOSPITAL
2-102	CRF2	GVDI004	2017-11-28	2017-12-30	CHC		Normal	04:55	Live birth	3500	Female		First hour	no	ASHA SUBMITTED THE FORM WITHOUT SHOWING VISIT DATA																															No	no	ASHA SUBMITTED THE FORM WITHOUT SHOWING THE VISIT DATA
2-103	CRF2	GVDI005	2018-05-23	2018-06-27	DH		Normal	22:00	Live birth	3500	Male		First hour	no	ASHA SUBMITTED THE FORM WITHOUT SHOWING VISIT DATA																															No	no	ASHA SUBMITTED THE FORM WITHOUT SHOWING THE VISIT DATA
2-104	CRF2	GVDI006	9999-09-09	2018-08-03	CHC		Normal	16:00	Live birth	3200	Male		First hour	no	ASHA SUBMITTED THE FORM WITHOUT SHOWING VISIT DATA																															No	no	ASHA SUBMITTED THE FORM WITHOUT SHOWING THE VISIT DATA
2-105	CRF2	GVDI007	2018-08-15	2018-09-17	CHC		Normal	16:30	Live birth	2600	Male		First hour	no	HOSPITAL																															No	yes		2018-09-19
2-106	CRF2	GVDI008	2018-08-15	2018-10-01	PHC		C-section	12:30	Live birth	3500	Male		First hour	no	HOSPITAL																															No	yes		2018-10-04
2-107	CRF2	GVDI009	2018-06-25	2018-07-26	Home		Normal	16:00	Live birth	2800	Male		First hour	no	ASHA SUBMITTED THE FORM WITHOUT SHOWING VISIT DATA																															No	no	ASHA H.B.P.N.C SUBMITTED THE FORM WITHOUT SHOWING VISIT DATA
2-108	CRF2	GVDI010	2018-08-25	2018-09-18	PHC		Normal	12:30	Live birth	3000	Female		First hour	no	HOSPITAL																															Yes	yes		2018-09-29
2-109	CRF2	GVDI011	2018-10-15	2018-11-17	PHC		Normal	05:00	Live birth	3000	Female		First hour	no	ASHA SUBMITTED THE FORM WITHOUT SHOWING VISIT DATA																															No	no	ASHA H.B.P.N.C FORM SUBMITTED WITHOUT SHOWING DATA.
2-110	CRF2	GVDI012	2018-11-10	2018-12-11	CHC		Normal	05:30	Live birth	2250	Female		First hour	no	ASHA SUBMITTED THE FORM WITHOUT SHOWING VISIT DATA																															No	no	ASHA H.B.P.N.C FORM SUBMITTED WITHOUT SHOWING DATA.
2-111	CRF2	FZRI009	2018-04-12	2018-05-08	Pvt		Normal	11:55	Live birth	3200	Male		First hour	yes		2018-05-08	Yes				Yes	No	No	Yes	3200	97.4	52	No	No	No	No	No	No	No	No	No	No	No	No	No	No	No	No	No	No	Yes	yes		2018-05-10
2-112	CRF2	FZRI010	2017-12-10	2018-01-03	CHC		Normal	06:55	Live birth	2500	Female		First hour	no	ASHA SUBMITTED THE FORM WITHOUT SHOWING VISIT DATA																															No	no	ASHA SUBMITTED THE FORM WITHOUT SHOWING THE VISIT DATA
2-113	CRF2	FZRI011	2018-01-16	2018-02-09	CHC		Normal	22:04	Live birth	3000	Male		First hour	no	ASHA SUBMITTED THE FORM WITHOUT SHOWING VISIT DATA																															No	no	ASHA SUBMITTED THE FORM WITHOUT SHOWING THE VISIT DATA
2-114	CRF2	FZRI012	2018-03-28	2018-04-22	CHC		Normal	08:45	Live birth	3500	Female		First hour	yes		2018-04-22	Yes				Yes	No	No	Yes	3500	96.2	52	No	No	No	No	No	No	No	No	No	No	No	No	No	No	No	No	No	No	Yes	yes		2018-04-26
2-115	CRF2	FZRI013	2018-03-10	2018-03-22	CHC		Normal	11:55	Live birth	3200	Female		First hour	no	ASHA SUBMITTED THE FORM WITHOUT SHOWING VISIT DATA																															No	no	ASHA SUBMITTED THE FORM WITHOUT SHOWING THE VISIT DATA
2-116	CRF2	FZRI014	2018-06-07	2018-06-30	CHC		Normal	06:50	Live birth	2600	Male		First hour	yes		2018-06-30	Yes				Yes	No	No	Yes	2600	96.8	46	No	No	No	No	No	No	No	No	No	No	No	No	No	No	No	No	No	No	Yes	yes		2018-07-02
2-117	CRF2	FZRI015	2017-12-12	2018-01-09	CHC		Normal	07:45	Live birth	2900	Female		First hour	no	ASHA SUBMITTED THE FORM WITHOUT SHOWING VISIT DATA																															No	no	ASHA SUBMITTED THE FORM WITHOUT SHOWING THE VISIT DATA
2-118	CRF2	FZRI020	2018-05-19	2018-06-15	DH		Normal	09:56	Live birth	3300	Female		First hour	no	HOSPITAL																															No	yes		2018-06-17
2-119	CRF2	FZRI021	2018-05-10	2018-06-07	CHC		Normal	21:45	Live birth	2500	Female		First hour	yes		2018-06-07	Yes				Yes	No	No	Yes	2500	96.8	44	No	No	No	No	No	No	No	No	No	No	No	No	No	No	No	No	No	No	Yes	yes		2018-06-09
2-120	CRF2	FZRI022	2018-02-17	2018-03-10	DH		Normal	12:33	Live birth	3000	Male		First hour	no	ASHA SUBMITTED THE FORM WITHOUT SHOWING VISIT DATA																															No	no	ASHA SUBMITTED THE FORM WITHOUT SHOWING THE VISIT DATA
2-121	CRF2	FZRI023	2018-04-12	2018-05-07	Pvt		Normal	14:50	Live birth	3100	Male		First hour	yes		2018-05-07	Yes				Yes	No	No	Yes	3100	96.8	45	No	No	No	No	No	No	No	No	No	No	No	No	No	No	No	No	No	No	Yes	yes		2018-05-09
2-122	CRF2	FZRI024	2018-03-08	2018-04-01	CHC		Normal	07:33	Live birth	2500	Male		First hour	yes		2018-04-01	Yes				Yes	No	No	Yes	2500	96	55	No	No	No	No	No	No	No	No	No	No	No	No	No	No	No	No	No	No	Yes	yes		2018-04-03
2-123	CRF2	FZRI025	2018-01-10	2018-02-05	Pvt		C-section	06:35	Live birth	2500	Male		First hour	no	ASHA SUBMITTED THE FORM WITHOUT SHOWING VISIT DATA																															No	no	ASHA SUBMITTED THE FORM WITHOUT SHOWING THE VISIT DATA
2-124	CRF2	FZRI026	2017-11-20	2017-12-27	CHC		Normal	22:40	Live birth	2500	Male		First hour	no	ASHA SUBMITTED THE FORM WITHOUT SHOWING VISIT DATA																															No	no	ASHA SUBMITTED THE FORM WITHOUT SHOWING THE VISIT DATA
2-125	CRF2	FZRI028	2017-12-12	2018-01-15	PHC		Normal	08:50	Live birth	2500	Female		First hour	no	ASHA SUBMITTED THE FORM WITHOUT SHOWING VISIT DATA																															No	no	ASHA SUBMITTED THE FORM WITHOUT SHOWING THE VISIT DATA
2-126	CRF2	FZRI030	2018-05-09	2018-06-05	CHC		Normal	10:52	Live birth	3000	Female		First hour	yes		2018-06-05	Yes				Yes	No	No	Yes	3000	97.4	50	No	No	No	No	No	No	No	No	No	No	No	No	No	No	No	No	No	No	Yes	yes		2018-06-07
2-127	CRF2	FZRI032	2018-01-01	2018-01-30	CHC		Normal	21:45	Live birth	2400	Male		First hour	no	ASHA SUBMITTED THE FORM WITHOUT SHOWING VISIT DATA																															No	no	ASHA SUBMITTED THE FORM WITHOUT SHOWING THE VISIT DATA
2-128	CRF2	FZRI033	2018-03-01	2018-04-02	CHC		Normal	01:30	Live birth	2500	Male		First hour	no	INFANT DIED																															No	no	INFANT DIED
2-129	CRF2	FZRI034	2018-02-20	2018-03-21	CHC		Normal	06:30	Live birth	2500	Female		First hour	yes		2018-03-21	Yes				Yes	No	No	Yes	2500	97.1	56	No	No	No	No	No	No	No	No	No	No	No	No	No	No	No	No	No	No	Yes	yes		2018-03-23
2-130	CRF2	FZRI035	2018-01-18	2018-02-10	CHC		Normal	13:35	Live birth	3000	Male		First hour	no	ASHA SUBMITTED THE FORM WITHOUT SHOWING VISIT DATA																															No	no	ASHA SUBMITTED THE FORM WITHOUT SHOWING THE VISIT DATA
2-131	CRF2	FZRI036	2018-03-30	2018-04-29	CHC		Normal	14:35	Live birth	3100	Male		First hour	yes		2018-04-29	Yes				Yes	No	No	Yes	3100	97.4	56	No	No	No	No	No	No	No	No	No	No	No	No	No	No	No	No	No	No	Yes	yes		2018-05-01
2-132	CRF2	FZRI037	2018-06-19	2018-07-20	CHC		Normal	10:55	Live birth	2500	Male		First hour	no	ASHA NOT FILLED THE FORM																															No	no	ASHA NOT FILLED THE FORM
2-133	CRF2	FZRI038	2018-06-05	2018-07-06	DH		Normal	13:00	Live birth	3000	Male		First hour	no	ASHA SUBMITTED THE FORM WITHOUT SHOWING VISIT DATA																															No	no	HBPC FORM SUBMITTED WITHOUT SHOWING DATA
2-134	CRF2	FZRI039	2018-06-05	2018-07-06	CHC		Normal	10:00	Live birth	3000	Male		First hour	no	ASHA SUBMITTED THE FORM WITHOUT SHOWING VISIT DATA																															No	no	HBPNC FORM SUBMITTED WITHOUT SHOWING DATA
2-135	CRF2	FZRI040	2018-08-02	2018-09-01	CHC		Normal	01:00	Live birth	3000	Male		First hour	no	ASHA SUBMITTED THE FORM WITHOUT SHOWING VISIT DATA																															No	no	HBPNC FORM SUBMITTED WOTHOUT SHOWING DATA
2-136	CRF2	FZRI041	2018-07-14	2018-08-03	DH		C-section	17:00	Live birth	2500	Female		First hour	no	ASHA SUBMITTED THE FORM WITHOUT SHOWING VISIT DATA																															No	no	HBPNC FORM SUBMITTED WITHOUT SHOWING DATA
2-137	CRF2	FZRI042	2018-06-12	2018-07-26	DH		Normal	00:45	Live birth	2800	Female		First hour	no	ASHA SUBMITTED THE FORM WITHOUT SHOWING VISIT DATA																															No	no	HBPNC FORM SUBMITTED WITHOUT SHOWING DATA
2-138	CRF2	FZRI044	2018-08-15	2018-09-20	CHC		Normal	07:50	Live birth	3000	Female		First hour	no	ASHA SUBMITTED THE FORM WITHOUT SHOWING VISIT DATA																															No	no	HBPNC FORM SUBMITTED WOTHOUT SHOWING DATA
2-139	CRF2	FZRI045	2018-08-03	2018-09-04	DH		C-section	16:55	Live birth	3000	Male		First hour	no	ASHA SUBMITTED THE FORM WITHOUT SHOWING VISIT DATA																															No	no	HBPNC FORM SUBMITTED WITHOUT SHOWING DATA
2-140	CRF2	FZRI046	2018-07-02	2018-08-01	Pvt		Normal	10:15	Live birth	2800	Male		First hour	no	ASHA SUBMITTED THE FORM WITHOUT SHOWING VISIT DATA																															No	no	HBPNC FORM SUBMITTED WITHOUT SHOWING DATA
2-141	CRF2	FZRI047	2018-07-06	2018-08-07	CHC		Normal	16:00	Live birth	2400	Male		First hour	no	ASHA SUBMITTED THE FORM WITHOUT SHOWING VISIT DATA																															No	no	ASHA HBPNC FORM SUMBITTED WITHOUT SHOWING DATA
2-142	CRF2	FZRI048	2018-08-10	2018-09-11	DH		Normal	11:30	Live birth	3500	Male		First hour	no	ASHA SUBMITTED THE FORM WITHOUT SHOWING VISIT DATA																															No	no	ASHA HBPNC FORM SOBMITTED WITHOUT SHOWING DATA
2-143	CRF2	FZRI049	2018-08-28	2018-09-30	Pvt		Normal	13:00	Live birth	2500	Male		First hour	no	ASHA SUBMITTED THE FORM WITHOUT SHOWING VISIT DATA																															No	no	ASHA HBPNC FORM SOBMITTED WITHOUT SHOWING DATA
2-144	CRF2	FZRI051	2018-10-20	2018-11-13	Pvt		Normal	07:23	Live birth	3500	Female		First hour	yes		2018-11-14	Yes				Yes	No	No	Yes	3500	98.6	55	No	No	No	No	No	No	No	No	No	No	No	No	No	No	No	No	No	No	No	yes		2018-11-16
2-145	CRF2	FZRI053	2018-08-19	2018-09-21	CHC		Normal	11:30	Live birth	3000	Male		First hour	no	ASHA SUBMITTED THE FORM WITHOUT SHOWING VISIT DATA																															No	no	ASHA SUBMITTED THE FORM WITHOUT SHOWING THE VISIT DATA
2-146	CRF2	FZRI056	2018-11-04	2018-12-05	CHC		Normal	03:00	Live birth	2500	Male		First hour	yes		2018-12-06	Yes				Yes	No	No	Yes	2500	100.1	60	No	No	No	No	No	No	No	No	No	No	No	No	No	No	No	No	No	No	Yes	yes		2018-12-08
2-147	CRF2	FZRI067	2018-10-10	2018-11-11	CHC		Normal	10:07	Live birth	3000	Female		First hour	yes		2018-11-11	Yes				Yes	No	No	Yes	3000	98.3	55	No	No	No	No	No	No	No	No	No	No	No	No	No	No	No	No	No	No	Yes	yes		2018-11-13
2-148	CRF2	FZRI069	2018-11-05	2018-12-01	CHC		Normal	15:50	Live birth	3000	Male		First hour	yes		2018-12-01	Yes				Yes	No	No	Yes	3000	98.1	42	No	No	No	No	No	No	No	No	No	No	No	No	No	No	No	No	No	No	Yes	yes		2018-12-03
2-149	CRF2	GRKI036	2018-04-20	2018-05-28	Home		Normal	20:43	Live birth	2600	Female		First hour	no	ASHA SUBMITTED THE FORM WITHOUT SHOWING VISIT DATA																															No	no	ASHA SUBMITTED THE FORM WITHOUT SHOWING THE VISIT DATA
2-150	CRF2	GRKI037	2017-12-25	2018-01-27	Home		Normal	05:28	Live birth	2800	Male		First day	no	ASHA SUBMITTED THE FORM WITHOUT SHOWING VISIT DATA																															No	no	ASHA SUBMITTED THE FORM WITHOUT SHOWING THE VISIT DATA
2-151	CRF2	GRKI038	2017-11-20	2017-12-16	CHC		Normal	20:57	Live birth	2000	Female		First hour	no	ASHA SUBMITTED THE FORM WITHOUT SHOWING VISIT DATA																															No	no	ASHA SUBMITTED THE FORM WITHOUT SHOWING THE VISIT DATA
2-152	CRF2	GRKI039	2018-04-20	2018-05-13	Home		Normal	05:48	Live birth	3200	Female		First day	yes		2018-05-13	Yes				Yes	No	No	Yes	3100	97.6	48	No	No	No	No	No	No	No	No	No	No	No	No	No	No	No	No	No	No	Yes	yes		2018-05-15
2-153	CRF2	GRKI040	2018-06-22	2018-07-15	CHC		Normal	15:40	Live birth	2600	Male		First hour	no	ASHA REFUSED SHOWING DATA																															No	no	ASHA REFUSED TO SHOW THE FORM
2-154	CRF2	GRKI041	2018-04-23	2018-05-16	CHC		Normal	02:26	Live birth	3600	Male		First day	no	ASHA SUBMITTED THE FORM WITHOUT SHOWING VISIT DATA																															No	no	ASHA SUBMITTED THE FORM WITHOUT SHOWING THE VISIT DATA
2-155	CRF2	GRKI042	2018-06-16	2018-07-10	Home		Normal	03:54	Live birth	2900	Female		First day	no	ASHA SUBMITTED THE FORM WITHOUT SHOWING VISIT DATA																															No	no	ASHA SUBMITTED THE FORM WITHOUT SHOWING THE VISIT DATA
2-156	CRF2	GRKI043	2017-12-19	2018-01-26	Pvt		Normal	23:34	Live birth	3800	Male		First day	no	ASHA SUBMITTED THE FORM WITHOUT SHOWING VISIT DATA																															No	no	ASHA SUBMITTED THE FORM WITHOUT SHOWING THE VISIT DATA
2-157	CRF2	GRKI044	2017-11-11	2017-12-19	Pvt		Normal	10:15	Live birth	3500	Male		First hour	no	ASHA SUBMITTED THE FORM WITHOUT SHOWING VISIT DATA																															No	no	ASHA SUBMITTED THE FORM WITHOUT SHOWING THE VISIT DATA
2-158	CRF2	GRKI046	9999-09-09	2018-02-01	Pvt		Normal	11:19	Live birth	2500	Female		First hour	no	ASHA SUBMITTED THE FORM WITHOUT SHOWING VISIT DATA																															No	no	ASHA SUBMITTED THE FORM WITHOUT SHOWING THE DATA
2-159	CRF2	GRKI047	2018-01-15	2018-02-21	CHC		Normal	17:24	Live birth	2700	Female		First day	no	ASHA SUBMITTED THE FORM WITHOUT SHOWING VISIT DATA																															No	no	ASHA SUBMITTED THE FORM WITHOUT SHOWING THE DATA
2-160	CRF2	GRKI048	2018-02-10	2018-03-01	Home		Normal	21:57	Live birth	2600	Female		First hour	no	ASHA SUBMITTED THE FORM WITHOUT SHOWING VISIT DATA																															No	no	ASHA SUBMITTED THE FORM WITHOUT SHOWING THE DATA
2-161	CRF2	GRKI049	2018-01-26	2018-02-19	CHC		Normal	09:45	Live birth	2700	Female		First hour	no	ASHA SUBMITTED THE FORM WITHOUT SHOWING VISIT DATA																															No	no	Asha sumitted the form without showing the visit data
2-162	CRF2	GRKI050	2018-03-15	2018-04-12	Pvt		Normal	15:45	Live birth	3500	Male		First hour	no	ASHA SUBMITTED THE FORM WITHOUT SHOWING VISIT DATA																															No	no	Asha sumitted the form without showing the visit data
2-163	CRF2	GRKI051	2018-04-16	2018-04-19	CHC		Normal	05:27	Live birth	3600	Male		First day	no	ASHA SUBMITTED THE FORM WITHOUT SHOWING VISIT DATA																															No	no	ASHA SUBMITTED THE FORM WITHOUT SHOWING THE VISIT DATA
2-164	CRF2	GRKI052	2018-04-08	2018-05-01	Home		Normal	19:54	Live birth	3100	Female		First hour	yes		2018-05-01	Yes				Yes	No	No	No	3100	97.4	53	No	No	No	No	No	No	No	No	No	No	No	No	No	No	No	No	No	No	No	yes		2018-05-03
2-165	CRF2	GRKI053	2017-12-12	2018-01-05	CHC		Normal	19:58	Live birth	2800	Female		First hour	no	ASHA SUBMITTED THE FORM WITHOUT SHOWING VISIT DATA																															No	no	ASHA SUBMITTED THE FORM WITHOUT SHOWING THE VISIT DATA
2-166	CRF2	GRKI054	2018-01-11	2018-02-02	CHC		Normal	16:47	Live birth	3200	Male		First hour	no	ASHA SUBMITTED THE FORM WITHOUT SHOWING VISIT DATA																															No	no	ASHA SUBMITTED THE FORM WITHOUT SHOWING THE VISIT DATA
2-167	CRF2	GRKI055	2017-11-30	2017-12-29	Pvt		Normal	06:40	Live birth	2800	Female		First hour	no	ASHA SUBMITTED THE FORM WITHOUT SHOWING VISIT DATA																															No	no	ASHA SUBMITTED THE FORM WITHOUT SHOWING THE VISIT DATA
2-168	CRF2	GRKI056	2018-03-11	2018-04-15	CHC		Normal	22:36	Live birth	3100	Female		First hour	no	ASHA SUBMITTED THE FORM WITHOUT SHOWING VISIT DATA																															No	no	ASHA SUBMITTED THE FORM WITHOUT SHOWING THE VISIT DATA
2-169	CRF2	GRKI057	2018-02-12	2018-03-07	CHC		Normal	11:40	Live birth	2950	Male		First hour	yes		2018-03-07	Yes				Yes	No	No	Yes	2950	98	43	No	No	No	No	No	No	No	No	No	No	No	No	No	No	No	No	No	No	Yes	yes		2018-03-09
2-170	CRF2	GRKI058	2017-12-18	2018-01-11	CHC		Normal	08:40	Live birth	2600	Female		First hour	no	ASHA SUBMITTED THE FORM WITHOUT SHOWING VISIT DATA																															No	no	ASHA SUBMITTED THE FORM WITHOUT SHOWING THE VISIT DATA
2-171	CRF2	GRKI059	9999-09-09	2018-04-29	CHC		Normal	18:19	Live birth	3000	Male		First hour	yes		2018-04-29	Yes				Yes	No	No	Yes	3000	97.8	55	No	No	No	No	No	No	No	No	No	No	No	No	No	No	No	No	No	No	No	yes		2018-04-30
2-172	CRF2	GRKI060	2017-12-10	2018-01-01	CHC		Normal	13:55	Live birth	2800	Female		First hour	no	ASHA REFUSED SHOWING DATA																															No	no	ASHA REFUSED TO SHOW THE FORM
2-173	CRF2	GRKI061	2018-01-27	2018-02-21	CHC		Normal	17:38	Live birth	3200	Female		First hour	no	ASHA SUBMITTED THE FORM WITHOUT SHOWING VISIT DATA																															No	no	ASHA SUBMITTED THE FORM WITHOUT SHOWING THE VISIT DATA
2-174	CRF2	GRKI063	9999-09-09	2018-04-25	CHC		Normal	02:14	Live birth	3300	Male		First day	no	ASHA SUBMITTED THE FORM WITHOUT SHOWING VISIT DATA																															No	no	ASHA SUBMITTED THE FORM WITHOUT SHOWING THE VISIT DATA
2-175	CRF2	GRKI064	9999-09-09	2018-02-01	Home		Normal	21:26	Live birth	3000	Male		First day	no	ASHA SUBMITTED THE FORM WITHOUT SHOWING VISIT DATA																															No	no	ASHA SUBMITTED THE FORM WITHOUT SHOWING THE VISIT DATA
2-176	CRF2	GRKI065	2018-05-10	2018-06-06	PHC		Normal	14:15	Live birth	3100	Male		First hour	no	ASHA REFUSED SHOWING DATA																															No	no	ASHA REFUSED TO SHOW THE FORM
2-177	CRF2	GRKI066	2018-05-20	2018-06-23	CHC		Normal	05:58	Live birth	3300	Male		First day	no	ASHA REFUSED SHOWING DATA																															No	no	ASHA REFUSED TO SHOW THE FORM
2-178	CRF2	GRKI067	2018-06-17	2018-07-07	CHC		Normal	21:26	Live birth	2900	Female		First hour	no	ASHA REFUSED SHOWING DATA																															No	no	ASHA REFUSED TO SHOW THE FORM
2-179	CRF2	GRKI068	2018-01-27	2018-02-19	CHC		Normal	09:20	Live birth	2600	Female		First day	no	ASHA SUBMITTED THE FORM WITHOUT SHOWING VISIT DATA																															No	no	ASHA SUBMITTED THE FORM WITHOUT SHOWING THE VISIT DATA
2-180	CRF2	GRKI069	2018-04-17	2018-05-11	CHC		Normal	20:29	Live birth	3500	Female		First hour	no	FAMILY OUT OF STATION																															No	no	FAMILY IS OUT OF STATION
2-181	CRF2	GRKI070	2018-01-15	2018-02-08	Pvt		Normal	21:26	Live birth	2500	Female		First hour	no	ASHA SUBMITTED THE FORM WITHOUT SHOWING VISIT DATA																															No	no	ASHA SUBMITTED THE FORM WITHOUT SHOWING THE VISIT DATA
2-182	CRF2	GRKI071	9999-09-09	2018-01-19	Pvt		Normal	21:27	Live birth	3400	Female		First day	no	ASHA SUBMITTED THE FORM WITHOUT SHOWING VISIT DATA																															No	no	ASHA SUBMITTED THE FORM WITHOUT SHOWING THE VISIT DATA
2-183	CRF2	GRKI072	2018-02-25	2018-03-19	CHC		Normal	19:36	Live birth	3000	Male		First hour	yes		2018-03-19	Yes				Yes	No	No	Yes	3000	97.6	52	No	No	No	No	No	No	No	No	No	No	No	No	No	No	No	No	No	No	Yes	yes		2018-03-22
2-184	CRF2	GRKI074	2018-04-28	2018-05-23	CHC		Normal	20:59	Live birth	2600	Female		First hour	yes		2018-05-23	Yes				Yes	No	No	Yes	2600	97.4	44	No	No	No	No	No	No	No	No	No	No	No	No	No	No	No	No	No	No	Yes	yes		2018-05-25
2-185	CRF2	GRKI075	2017-11-20	2017-12-17	DH		Normal	17:38	Live birth	3000	Male		First hour	no	ASHA SUBMITTED THE FORM WITHOUT SHOWING VISIT DATA																															No	no	ASHA SUBMITTED THE FORM WITHOUT SHOWING THE VISIT DATA
2-186	CRF2	GRKI076	2018-05-17	2018-06-01	CHC		Normal	21:46	Live birth	2800	Male		First hour	no	ASHA REFUSED SHOWING DATA																															No	no	ASHA REFUSED TO SHOW THE FORM
2-187	CRF2	GRKI077	2017-11-15	2017-12-15	CHC		Normal	17:39	Live birth	2500	Male		First day	no	ASHA SUBMITTED THE FORM WITHOUT SHOWING VISIT DATA																															No	no	ASHA SUBMITTED THE FORM WITHOUT SHOWING THE VISIT DATA
2-188	CRF2	GRKI078	2018-04-08	2018-05-03	CHC		Normal	19:48	Live birth	3300	Male		First hour	yes		2018-05-03	Yes				Yes	No	No	Yes	3300	96.8	43	No	No	No	No	No	No	No	No	No	No	No	No	No	No	No	No	No	No	Yes	yes		2018-05-05
2-189	CRF2	GRKI079	2018-04-20	2018-05-27	CHC		Normal	21:38	Live birth	2600	Female		First hour	no	ASHA SUBMITTED THE FORM WITHOUT SHOWING VISIT DATA																															No	no	ASHA SUBMITTED THE FORM WITHOUT SHOWING THE VISIT DATA
2-190	CRF2	GRKI080	2018-02-25	2018-03-28	CHC		Normal	00:30	Live birth	3600	Male		First hour	yes		2018-03-28	Yes				Yes	Not captured	No	Yes	3600	97.1	Information not available	No	No	No	No	No	No	No	No	No	No	No	No	No	No	No	No	No	No	Yes	yes		2018-03-30
2-191	CRF2	GRKI081	2018-02-15	2018-03-21	DH		Normal	07:16	Live birth	3000	Male		First hour	yes		2018-03-21	Yes				Yes	Not captured	No	Yes	3000	97.6	51	No	No	No	No	No	No	No	No	No	No	No	No	No	No	No	No	No	No	Yes	yes		2018-03-23
2-192	CRF2	GRKI082	2017-12-14	2018-01-10	Home		Normal	11:15	Live birth	2800	Female		First day	no	ASHA SUBMITTED THE FORM WITHOUT SHOWING VISIT DATA																															No	no	ASHA SUBMITTED THE FORM WITHOUT SHOWING THE VISIT DATA
2-193	CRF2	GRKI084	2018-03-20	2018-04-27	CHC		Normal	10:50	Live birth	4000	Male		First day	no	HOSPITAL																															Yes	yes		2018-04-29
2-194	CRF2	GRKI085	2018-06-13	2018-07-06	CHC		Normal	21:29	Live birth	2700	Female		First hour	no	ASHA REFUSED SHOWING DATA																															No	no	ASHA REFUSED TO SHOW THE FORM
2-195	CRF2	GRKI086	2017-11-19	2017-12-15	Home		Normal	04:28	Live birth	2900	Female		First day	no	ASHA SUBMITTED THE FORM WITHOUT SHOWING VISIT DATA																															No	no	ASHA SUBMITTED THE FORM WITHOUT SHOWING THE VISIT DATA
2-196	CRF2	GRKI087	2018-06-10	2018-07-03	CHC		Normal	17:39	Live birth	2900	Female		First hour	no	ASHA SUBMITTED THE FORM WITHOUT SHOWING VISIT DATA																															No	no	ASHA SUBMITTED THE FORM WITHOUT SHOWING THE VISIT DATA
2-197	CRF2	GRKI088	2018-04-12	2018-05-09	CHC		Normal	20:39	Live birth	3300	Male		First hour	yes		2018-05-09	Yes				Yes	No	No	Yes	3300	96.8	46	No	No	No	No	No	No	No	No	No	No	No	No	No	No	No	No	No	No	Yes	yes		2018-05-11
2-198	CRF2	GRKI089	9999-09-09	2018-01-15	Home		Normal	18:20	Live birth	2800	Female		First day	no	ASHA SUBMITTED THE FORM WITHOUT SHOWING VISIT DATA																															No	no	ASHA SUBMITTED THE FORM WITHOUT SHOWING THE VISIT DATA
2-199	CRF2	GRKI090	2017-12-20	2018-01-24	CHC		Normal	17:26	Live birth	2500	Female		First hour	no	ASHA SUBMITTED THE FORM WITHOUT SHOWING VISIT DATA																															No	no	ASHA SUBMITTED THE FORM WITHOUT SHOWING THE VISIT DATA
2-200	CRF2	GRKI092	2018-02-11	2018-03-03	Pvt		Normal	04:00	Live birth	3500	Male		First hour	no	ASHA SUBMITTED THE FORM WITHOUT SHOWING VISIT DATA																															No	no	H.B.P.N.C. CARD SUBMITTED WITHOUT SHOWING DATA
2-201	CRF2	GRKI093	9999-09-09	2018-03-28	Home		Normal	21:39	Live birth	2600	Female		First hour	no	ASHA SUBMITTED THE FORM WITHOUT SHOWING VISIT DATA																															No	no	ASHA SUBMITTED THE FORM WITHOUT SHOWING THE VISIT DATA
2-202	CRF2	GRKI94	9999-09-09	2017-12-17	Home		Normal	18:27	Live birth	2800	Female		First hour	no	ASHA SUBMITTED THE FORM WITHOUT SHOWING VISIT DATA																															No	no	ASHA SUBMITTED THE FORM WITHOUT SHOWING THE VISIT DATA
2-203	CRF2	GRKI095	2018-04-15	2018-04-20	CHC		Normal	11:40	Live birth	2700	Female		First hour	yes		2018-04-20	Yes				Yes	Yes	No	Yes	2700	97.4	53	No	No	No	No	No	No	No	No	No	No	No	No	No	No	No	No	No	No	Yes	yes		2018-04-22
2-204	CRF2	GRKI096	2018-05-25	2018-06-19	CHC		Normal	16:15	Live birth	2400	Female		First hour	no	ASHA REFUSED SHOWING DATA																															No	no	ASHA REFUSED TO SHOW DATA
2-205	CRF2	GRKI097	2018-01-30	2018-02-04	CHC		Normal	10:15	Live birth	3000	Male		First hour	no	ASHA SUBMITTED THE FORM WITHOUT SHOWING VISIT DATA																															No	no	ASHA SUBMITTED THE FORM WITHOUT SHOWING THE VISIT DATA
2-206	CRF2	GRSI098	9999-09-09	2018-02-17	CHC		Normal	02:15	Live birth	2500	Female		First hour	no	ASHA SUBMITTED THE FORM WITHOUT SHOWING VISIT DATA																															No	no	ASHA SUBMITTED THE FORM WITHOUT SHOWING THE VISIT DATA
2-207	CRF2	GRKI099	2018-05-08	2018-06-02	CHC		Normal	12:50	Live birth	2750	Female		First hour	no	ASHA REFUSED SHOWING DATA																															No	no	ASHA REFUSED TO SHOW DATA
2-208	CRF2	GRKI100	2018-04-25	2018-05-24	CHC		Normal	03:00	Live birth	2800	Male		First hour	yes		2018-05-24	Yes				Yes	No	No	Yes	2800	97.2	46	No	No	No	No	No	No	No	No	No	No	No	No	No	No	No	No	No	No	Yes	yes		2018-05-26
2-209	CRF2	GRKI101	2018-04-24	2018-05-19	Home		Normal	22:00	Live birth	3100	Male		First hour	yes		2018-05-19	Yes				Yes	No	No	Yes	3100	96.8	47	No	No	No	No	No	No	No	No	No	No	No	No	No	No	No	No	No	No	Yes	yes		2018-05-21
2-210	CRF2	GRKI102	9999-09-09	2018-02-08	CHC		Normal	19:59	Live birth	2300	Female		First hour	no	ASHA SUBMITTED THE FORM WITHOUT SHOWING VISIT DATA																															No	no	ASHA SUBMITTED THE FORM WITHOUT SHOWING TO VISIT DATA
2-211	CRF2	GRKI103	2018-03-20	2018-04-01	Home		Normal	17:48	Live birth	2800	Male		First hour	yes		2018-04-01	Yes				Yes	No	No	Yes	2800	96	49	No	No	No	No	No	No	No	No	No	No	No	No	No	No	No	No	No	No	Yes	yes		2018-04-03
2-212	CRF2	GRKI105	9999-09-09	2018-01-06	CHC		Normal	21:20	Live birth	3100	Male		First hour	no	ASHA SUBMITTED THE FORM WITHOUT SHOWING VISIT DATA																															No	no	ASHA SUBMITTED THE FORM WITHOUT SHOWING TO VISIT DATA
2-213	CRF2	GRKI107	9999-09-09	2018-04-11	CHC		Normal	12:00	Live birth	2500	Male		First hour	yes		2018-04-11	Yes				Yes	No	No	Yes	2500	97.6	53	No	No	No	No	No	No	No	No	No	No	No	No	No	No	No	No	No	No	Yes	yes		2018-04-13
2-214	CRF2	GRKI109	2017-12-12	2018-01-14	CHC		Normal	16:58	Live birth	2900	Male		First hour	no	ASHA REFUSED SHOWING DATA																															No	no	ASHA REFUSED TO SHOW DATA
2-215	CRF2	GRKI111	2018-04-22	2018-05-19	CHC		Normal	11:00	Live birth	2500	Female		First hour	yes		2018-05-19	Yes				Yes	No	No	Yes	2500	96.9	45	No	No	No	No	No	No	No	No	No	No	No	No	No	No	No	No	No	No	Yes	yes		2018-05-21
2-216	CRF2	GRKI112	2018-04-06	2018-04-27	CHC		Normal	03:00	Live birth	3000	Male		First hour	yes		2018-04-27	Yes				Yes	No	No	Yes	3000	98.6	52	No	No	No	No	No	No	No	No	No	No	No	No	No	No	No	No	No	No	Yes	yes		2018-04-29
2-217	CRF2	GRKI113	2018-04-04	2018-04-29	CHC		Normal	11:40	Live birth	2600	Male		First hour	yes		2018-04-29	Yes				Yes	No	No	Yes	2600	97.8	46	No	No	No	No	No	No	No	No	No	No	No	No	No	No	No	No	No	No	Yes	yes		2018-05-01
2-218	CRF2	GRKI114	9999-09-09	2018-02-25	Home		Normal	22:00	Live birth	2500	Male		First day	no	ASHA SUBMITTED THE FORM WITHOUT SHOWING VISIT DATA																															No	no	ASHA SUBMITTED THE FROM WITHOUT SHOWING THE VISIT DATA
2-219	CRF2	GKRI116	9999-09-09	2018-01-09	Home		Normal	23:55	Live birth	2900	Male		First day	no	ASHA SUBMITTED THE FORM WITHOUT SHOWING VISIT DATA																															No	no	ASHA SUBMITTED THE FROM WITHOUT SHOWING THE VISIT DATA
2-220	CRF2	GRKI117	9999-09-09	2018-01-06	CHC		Normal	21:37	Live birth	3000	Male		First hour	no	ASHA SUBMITTED THE FORM WITHOUT SHOWING VISIT DATA																															No	no	ASHA SUBMITTED THE FROM WITHOUT SHOWING THE VISIT DATA
2-221	CRF2	GRKI119	9999-09-09	2018-01-06	CHC		Normal	20:39	Live birth	2500	Male		First hour	no	ASHA SUBMITTED THE FORM WITHOUT SHOWING VISIT DATA																															No	no	ASHA SUBMITTED THE FORM WITHOUT SHOWING THE VISIT DATA
2-222	CRF2	GKRI121	2018-04-24	2018-05-21	CHC		Normal	20:00	Live birth	2500	Female		First hour	yes		2018-05-21	Yes				Yes	No	No	Yes	2500	97.4	45	No	No	No	No	No	No	No	No	No	No	No	No	No	No	No	No	No	No	Yes	yes		2018-05-23
2-223	CRF2	GKRI122	9999-09-09	2018-03-20	Home		Normal	02:00	Live birth	2500	Male		First day	no	ASHA SUBMITTED THE FORM WITHOUT SHOWING VISIT DATA																															No	no	ASHA SUBMITTED THE FORM WITHOUT SHOWING THE VISIT DATA
2-224	CRF2	GRKI123	2018-06-10	2018-07-03	CHC		Normal	12:40	Live birth	2850	Male		First hour	no	ASHA REFUSED SHOWING DATA																															No	no	ASHA REFUSED TO SHOW DATA
2-225	CRF2	GRKI124	9999-09-09	2018-01-30	Home		Normal	17:48	Live birth	3000	Female		First day	no	ASHA SUBMITTED THE FORM WITHOUT SHOWING VISIT DATA																															No	no	ASHA SUBMITTED THE FORM WITHOUT SHOWING THE VISIT DATA
2-226	CRF2	GRKI125	2018-03-30	2018-04-24	Pvt		Normal	15:22	Live birth	3300	Male		First hour	no	ASHA SUBMITTED THE FORM WITHOUT SHOWING VISIT DATA																															No	no	ASHA SUBMITTED THE FOR WITHOUT SHOWING THE VISIT DATA
2-227	CRF2	GRKI126	2017-12-22	2018-01-14	Pvt		Normal	03:56	Live birth	2900	Male		First day	no	ASHA SUBMITTED THE FORM WITHOUT SHOWING VISIT DATA																															No	no	ASHA SUBMITTED THE FORM WITHOUT SHOWING THE VISIT DATA
2-228	CRF2	GRKI127	9999-09-09	2018-02-08	Home		Normal	02:53	Live birth	2700	Female		First day	no	ASHA SUBMITTED THE FORM WITHOUT SHOWING VISIT DATA																															No	no	ASHA SUBMITTED THE FORM WITHOUT SHOWING THE VISIT DATA
2-229	CRF2	GRKI128	9999-09-09	2018-04-03	CHC		Normal	13:00	Live birth	2500	Female		First hour	yes		2018-04-03	Yes				Yes	No	No	Yes	2500	98.1	51	No	No	No	No	No	No	No	No	No	No	No	No	No	No	No	No	No	No	Yes	yes		2018-04-05
2-230	CRF2	GRKI129	2018-03-20	2018-04-30	Pvt		Normal	05:26	Live birth	2600	Female		First day	no	ASHA SUBMITTED THE FORM WITHOUT SHOWING VISIT DATA																															No	no	ASHA SUBMITTED THE FORM WITHOUT SHOWING THE VISIT DATA
2-231	CRF2	GRKI130	2018-04-10	2018-05-07	Pvt		Normal	04:28	Live birth	3500	Male		First hour	yes		2018-05-07	Yes				Yes	No	No	Yes	3500	97.6	45	No	No	No	No	No	No	No	No	No	No	No	No	No	No	No	No	No	No	Yes	yes		2018-05-09
2-232	CRF2	GRKI131	9999-09-09	2018-02-01	Pvt		Normal	15:48	Live birth	2500	Female		First hour	no	ASHA SUBMITTED THE FORM WITHOUT SHOWING VISIT DATA																															No	no	ASHA SUBMITTED THE FORM WITHOUT SHOWING THE VISIT DATA
2-233	CRF2	GRKI132	9999-09-09	2018-02-10	CHC		Normal	09:00	Live birth	3000	Male		First hour	no	ASHA SUBMITTED THE FORM WITHOUT SHOWING VISIT DATA																															No	no	ASHA SUBMITTED THE FORM WITHOUT SHOWING THE VISIT DATA
2-234	CRF2	GRKI133	9999-09-09	2018-05-12	Home		Normal	17:36	Live birth	2800	Female		First hour	no	ASHA SUBMITTED THE FORM WITHOUT SHOWING VISIT DATA																															No	no	ASHA SUBMITTED THE FORM WITHOUT SHOWING THE VISIT DATA
2-235	CRF2	GRKI134	9999-09-09	2018-01-08	Home		Normal	21:21	Live birth	2300	Female		First hour	no	ASHA SUBMITTED THE FORM WITHOUT SHOWING VISIT DATA																															No	no	ASHA SUBMITTED THE FORM WITHOUT SHOWING THE VISIT DATA
2-236	CRF2	GRKI135	2018-04-29	2018-05-29	Home		Normal	22:44	Live birth	2500	Female		First hour	no	ASHA SUBMITTED THE FORM WITHOUT SHOWING VISIT DATA																															No	no	ASHA SUBMITTED THE FORM WITHOUT SHOWING THE VISIT DATA
2-237	CRF2	GRKI136	2018-04-20	2018-05-14	CHC		Normal	20:56	Live birth	2700	Female		First hour	no	ASHA SUBMITTED THE FORM WITHOUT SHOWING VISIT DATA																															No	no	ASHA SUBMITTED THE FORM WITHOUT SHOWING THE VISIT DATA
2-238	CRF2	GKRI137	9999-09-09	2018-01-16	Home		Normal	16:13	Live birth	2500	Female		First hour	no	ASHA SUBMITTED THE FORM WITHOUT SHOWING VISIT DATA																															No	no	ASHA SUBMITTED THE FORM WITHOUT SHOWING THE VISIT DATA
2-239	CRF2	GKRI138	9999-09-09	2018-05-26	CHC		Normal	17:24	Live birth	2700	Female		First hour	no	ASHA SUBMITTED THE FORM WITHOUT SHOWING VISIT DATA																															No	no	ASHA SUBMITTED THE FORM WITHOUT SHOWING THE VISIT DATA
2-240	CRF2	GRKI139	2018-10-08	2018-11-01	CHC		Normal	21:45	Live birth	3100	Male		First hour	yes		2018-11-01	Yes				Yes	No	No	Yes	3100	98.1	48	No	No	No	No	No	No	No	No	No	No	No	No	No	No	No	No	No	No	Yes	yes		2018-11-03
2-241	CRF2	GRKI140	2018-06-25	2018-07-22	CHC		Normal	16:28	Live birth	3200	Female		First hour	no	ASHA SUBMITTED THE FORM WITHOUT SHOWING VISIT DATA																															No	no	ASHA SUBMITTED THE FORM WITHOUT SHOWING VISIT DATA
2-242	CRF2	GKRI142	9999-09-09	2018-03-15	Home		Normal	14:33	Live birth	2800	Male		First hour	no	ASHA SUBMITTED THE FORM WITHOUT SHOWING VISIT DATA																															No	no	ASHA SUBMITTED THE FORM WITHOUT SHOWING VISIT DATA
2-243	CRF2	GRKI143	9999-09-09	2018-01-04	Home		Normal	03:18	Live birth	3000	Male		First day	no	ASHA SUBMITTED THE FORM WITHOUT SHOWING VISIT DATA																															No	no	ASHA SUBMITTED THE FORM WITHOUT SHOWING VISIT DATA
2-244	CRF2	GRKI144	2018-05-17	2018-06-12	CHC		Normal	02:05	Live birth	3000	Female		First day	no	ASHA SUBMITTED THE FORM WITHOUT SHOWING VISIT DATA																															No	no	ASHA SUBMITTED THE FORM WITHOUT SHOWING THE VISIT DATA
2-245	CRF2	GRKI145	9999-09-09	2018-03-06	Home		Normal	11:02	Live birth	3500	Male		First day	no	ASHA SUBMITTED THE FORM WITHOUT SHOWING VISIT DATA																															No	no	ASHA SUBMITTED THE FORM NOT SHOWING VISIT DATA
2-246	CRF2	GRKI146	9999-09-09	2018-01-11	CHC		Normal	23:40	Live birth	4000	Male		First hour	no	ASHA SUBMITTED THE FORM WITHOUT SHOWING VISIT DATA																															No	no	ASHA SUBMITTED THE FORM WITHOUT SHOWING THE VISIT DATA
2-247	CRF2	GRKI147	9999-09-09	2018-03-10	Home		Normal	08:00	Live birth	2400	Female		First hour	no	ASHA SUBMITTED THE FORM WITHOUT SHOWING VISIT DATA																															No	no	ASHA SUBMITED THE FORM WITHOUT SHOWING THE VISIT DATA
2-248	CRF2	GRKI148	2018-04-18	2018-05-20	CHC		Normal	16:32	Live birth	2700	Female		First hour	yes		2018-05-20	Yes				Yes	No	No	Yes	2700	97.6	46	No	No	No	No	No	No	No	No	No	No	No	No	No	No	No	No	No	No	No	yes		2018-05-22
2-249	CRF2	GRKI149	2017-12-15	2018-01-11	CHC		Normal	03:00	Live birth	3800	Female		First hour	yes		2018-01-11	Yes				Yes	Yes	No	Yes	3800	96.1	Information not available	No	No	No	No	No	No	No	No	No	No	No	No	No	No	No	No	No	No	Yes	yes		2018-01-13
2-250	CRF2	GRKMI150	2018-07-10	2018-07-10	CHC		Normal	20:10	Live birth	2700	Male		First hour	yes		2018-07-10	Yes				Yes	No	No	Yes	2700	97.8	46	No	No	No	No	No	No	No	No	No	No	No	No	No	No	No	No	No	No	Yes	yes		2018-07-12
2-251	CRF2	GRKI151	9999-09-09	2017-12-16	CHC		Normal	10:25	Live birth	2800	Female		First hour	no	ASHA SUBMITTED THE FORM WITHOUT SHOWING VISIT DATA																															No	no	ASHA SUBMITTED THE FORM WITHOUT SHOWING THE VISIT DATA
2-252	CRF2	GRKI152	9999-09-09	2018-01-16	CHC		Normal	14:15	Live birth	2600	Female		First hour	no	ASHA SUBMITTED THE FORM WITHOUT SHOWING VISIT DATA																															No	no	ASHA SUBMITTED THE FORM WITHOUT SHOWING THE VISIT DATA
2-253	CRF2	GRKI153	2018-01-20	2018-02-18	CHC		Normal	19:29	Live birth	2500	Male		First hour	no	ASHA SUBMITTED THE FORM WITHOUT SHOWING VISIT DATA																															No	no	ASHA SUBMITTED THE FORM WITHOUT SHOWING THE VISIT DATA
2-254	CRF2	GRKI154	2018-04-22	2018-05-28	Home		Normal	22:37	Live birth	2200	Female		First hour	no	ASHA SUBMITTED THE FORM WITHOUT SHOWING VISIT DATA																															No	no	ASHA SUBMITTED THE FORM WITHOUT SHOWING THE VISIT DATA
2-255	CRF2	GRKI155	2018-05-30	2018-06-25	CHC		Normal	08:55	Live birth	2800	Male		First hour	no	ASHA REFUSED SHOWING DATA																															No	no	ASHA REFUSED TO SHOW DATA
2-256	CRF2	GRKI156	2018-04-20	2018-05-25	Home		Normal	23:56	Live birth	3000	Female		First hour	no	ASHA SUBMITTED THE FORM WITHOUT SHOWING VISIT DATA																															No	no	ASHA SUBMITTED THE FORM WITHOUT SHOWING THE VISIT DATA
2-257	CRF2	GRKI157	2018-04-14	2018-05-13	Home		Normal	19:51	Live birth	3500	Male		First hour	no	ASHA SUBMITTED THE FORM WITHOUT SHOWING VISIT DATA																															No	no	ASHA SUBMITTED THE FORM WITHOUT SHOWING THE VISIT DATA
2-258	CRF2	GRKI158	2018-01-01	2018-01-08	CHC		Normal	19:00	Live birth	2500	Female		First hour	no	ASHA SUBMITTED THE FORM WITHOUT SHOWING VISIT DATA																															No	no	ASHA SUBMITTED THE FORM WITHOUT SHOWING THE VISIT DATA
2-259	CRF2	GRKI159	9999-09-09	2018-03-12	CHC		Normal	05:22	Live birth	3000	Male		First day	no	ASHA SUBMITTED THE FORM WITHOUT SHOWING VISIT DATA																															No	no	ASHA SUBMITTED THE FORM WITHOUT SHOWING THE VISIT DATA
2-260	CRF2	GRKI160	2017-12-10	2018-01-13	CHC		Normal	18:48	Live birth	2500	Female		First hour	no	ASHA SUBMITTED THE FORM WITHOUT SHOWING VISIT DATA																															No	no	ASHA SUBMITTED THE FORM WITHOUT SHOWING THE VISIT DATA
2-261	CRF2	GRKI162	2018-01-20	2018-02-25	Home		Normal	21:53	Live birth	3000	Female		First day	no	ASHA SUBMITTED THE FORM WITHOUT SHOWING VISIT DATA										Information not available	Information not available	Information not available																			No	no	ASHA SUBMITTED THE FORM WITHOUT SHOWING THE VISIT DATR
2-262	CRF2	GRKI163	2018-01-25	2018-02-01	CHC		Normal	21:48	Live birth	3500	Male		First hour	no	ASHA SUBMITTED THE FORM WITHOUT SHOWING VISIT DATA										Information not available	Information not available	Information not available																			No	no	ASHA SUMITTED THE FORM WITHOUT SHOWING THE VISIT DATA
2-263	CRF2	GRKI164	2018-01-08	2018-02-06	Home		Normal	17:59	Live birth	2000	Male		First hour	no	INFANT DIED										Information not available	Information not available	Information not available																			No	no	INFANT DIED
2-264	CRF2	GRKI165	2018-02-20	2018-03-23	Home		Normal	05:26	Live birth	2300	Male		First hour	yes		2018-03-23	Yes				Yes	No	No	Yes	2300	97.6	45	No	No	No	No	No	No	No	No	No	No	No	No	No	No	No	No	No	No	Yes	yes		2018-03-25
2-265	CRF2	GRKI166	2018-05-27	2018-06-30	CHC		Normal	04:23	Live birth	3200	Male		First day	no	ASHA REFUSED SHOWING DATA										Information not available	Information not available	Information not available																			No	no	ASHA REFUSED TO SHOW DATA
2-266	CRF2	GRKI167	2018-05-30	2018-06-28	CHC		Normal	11:48	Live birth	2400	Female		First hour	no	ASHA REFUSED SHOWING DATA										Information not available	Information not available	Information not available																			No	no	ASHA REFUSED TO SHOW DATA
2-267	CRF2	GRKI168	2018-05-20	2018-06-16	CHC		Normal	16:26	Live birth	2600	Female		First hour	no	INFANT DIED										Information not available	Information not available	Information not available																			No	no	INFANT DIED
2-268	CRF2	GRKI169	2018-07-26	2018-08-17	CHC		Normal	03:49	Live birth	2800	Male		First hour	no	ASHA REFUSED SHOWING DATA										Information not available	Information not available	Information not available																			No	no	ASHA REFUSED TO SHOW FORM
2-269	CRF2	GRKI170	2018-10-10	2018-11-03	Home		Normal	19:57	Live birth	2500	Female		First hour	yes		2018-11-03	Yes				Yes	No	No	Yes	2500	96.4	49	No	No	No	No	No	No	No	No	No	No	No	No	No	No	No	No	No	No	Yes	yes		2018-11-05
2-270	CRF2	GRKI171	2018-06-20	2018-07-03	CHC		Normal	15:56	Live birth	3100	Female		First hour	no	ASHA REFUSED SHOWING DATA										Information not available	Information not available	Information not available																			No	no	ASHA REFUSED TO SHOW FORM
2-271	CRF2	GRKI172	2017-11-11	2017-12-22	Home		Normal	07:20	Live birth	2700	Female		First hour	no	ASHA SUBMITTED THE FORM WITHOUT SHOWING VISIT DATA										Information not available	Information not available	Information not available																			No	no	ASHA SUBMITTED THE FORM WITHOUT SHOWING THE DATA
2-272	CRF2	GRKI174	2018-06-22	2018-07-15	CHC		Normal	23:40	Live birth	2600	Male		First hour	yes		2018-07-15	Yes				Yes	No	No	Yes	2600	97.8	46	No	No	No	No	No	No	No	No	No	No	No	No	No	No	No	No	No	No	Yes	yes		2018-07-17
2-273	CRF2	GRKI176	2018-04-26	2018-05-19	CHC		Normal	21:36	Live birth	2600	Female		First hour	no	ASHA REFUSED SHOWING DATA										Information not available	Information not available	Information not available																			No	no	ASHA REFUSED TO SHOW FORM
2-274	CRF2	GRKI178	2018-03-10	2018-04-05	Pvt		Normal	17:29	Live birth	2500	Female		First hour	yes		2018-04-05	Yes				Yes	No	No	Yes	2500	98	50	No	No	No	No	No	No	No	No	No	No	No	No	No	No	No	No	No	No	Yes	yes		2018-04-07
2-275	CRF2	GRKI179	2017-12-20	2018-01-05	CHC		Normal	14:56	Live birth	3000	Female		First hour	no	ASHA REFUSED SHOWING DATA										Information not available	Information not available	Information not available																			No	no	ASHA REFUSED TO SHOW FORM
2-276	CRF2	GRKI180	2017-12-17	2018-01-10	CHC		Normal	23:44	Live birth	3100	Female		First day	no	ASHA SUBMITTED THE FORM WITHOUT SHOWING VISIT DATA										Information not available	Information not available	Information not available																			No	no	ASHA SUBMITTED THE FORM WITHOUT SHOWING THE VISIT DATA
2-277	CRF2	GRKI181	2017-12-06	2018-01-01	Home		Normal	11:15	Live birth	2500	Male		First hour	no	ASHA SUBMITTED THE FORM WITHOUT SHOWING VISIT DATA										Information not available	Information not available	Information not available																			No	no	ASHA SUBMITTED THE FORM WITHOUT SHOWING THE VISIT DATA
2-278	CRF2	GRKI183	2018-04-25	2018-05-30	CHC		Normal	19:38	Live birth	2400	Female		First hour	yes		2018-05-30	Yes				Yes	No	No	Yes	2400	98.1	48	No	No	No	No	No	No	No	No	No	No	No	No	No	No	No	No	No	No	Yes	yes		2018-06-01
2-279	CRF2	GRKI185	2018-05-02	2018-05-30	Home		Normal	20:04	Live birth	2500	Female		First hour	yes		2018-05-30	Yes				Yes	No	No	Yes	2500	97.4	43	No	No	No	No	No	No	No	No	No	No	No	No	No	No	No	No	No	No	Yes	yes		2018-06-01
2-280	CRF2	GRKI187	2018-03-15	2018-04-09	Pvt		Normal	21:38	Live birth	2500	Female		First hour	no	ASHA SUBMITTED THE FORM WITHOUT SHOWING VISIT DATA										Information not available	Information not available	Information not available																			No	no	ASHA SUBMITTED THE FORM WITHOUT SHOWING THE VISIT DATA
2-281	CRF2	GRKI188	2018-01-10	2018-02-22	Home		Normal	16:46	Live birth	2600	Male		First hour	yes		2018-02-22	Yes				Yes	Yes	No	Yes	2600	96	48	No	No	No	No	No	No	No	No	No	No	No	No	No	No	No	No	No	No	Yes	yes		2018-02-24
2-282	CRF2	GRKI189	2017-11-21	2017-12-26	CHC		Normal	14:00	Live birth	2800	Female		First hour	no	ASHA SUBMITTED THE FORM WITHOUT SHOWING VISIT DATA																															No	no	ASHA SUBMITTED THE FORM WITHOUT SHOWING THE VISIT DATA
2-283	CRF2	GRKI190	2018-08-15	2018-09-03	Home		Normal	04:56	Live birth	3000	Male		First day	no	ASHA SUBMITTED THE FORM WITHOUT SHOWING VISIT DATA																															No	no	ASHA SUBMITTED THE FORM WITHOUT SHOWING THE VISIT DATA
2-284	CRF2	GRKI191	2018-05-03	2018-05-28	CHC		Normal	11:55	Live birth	2800	Female		First hour	no	ASHA REFUSED SHOWING DATA																															No	no	ASHA REFUSED TO SHOW THE FORM
2-285	CRF2	GRKI192	2018-05-09	2018-06-01	Home		Normal	16:15	Live birth	3300	Male		First hour	no	ASHA REFUSED SHOWING DATA																															No	no	ASHA REFUSED TO SHOW THE FORM
2-286	CRF2	GRKI193	2018-04-20	2018-05-22	Home		Normal	05:39	Live birth	2500	Female		First day	no	ASHA SUBMITTED THE FORM WITHOUT SHOWING VISIT DATA																															No	no	ASHA SUBMITTED THE FORM WITHOUT SHOWING THE VISIT DATA
2-287	CRF2	GRKI194	2018-06-10	2018-07-03	CHC		Normal	11:15	Live birth	2600	Male		First hour	yes		2018-07-03	Yes				Yes	No	No	Yes	2600	97.8	47	No	No	No	No	No	No	No	No	No	No	No	No	No	No	No	No	No	No	Yes	yes		2018-07-05
2-288	CRF2	GRKI195	2018-06-13	2018-07-07	Pvt		Normal	07:35	Live birth	2650	Male		First hour	yes		2018-07-07	Yes				Yes	No	No	Yes	2650	97.8	48	No	No	No	No	No	No	No	No	No	No	No	No	No	No	No	No	No	No	Yes	yes		2018-07-09
2-289	CRF2	GRKI196	2017-12-15	2018-01-08	CHC		Normal	17:39	Live birth	2500	Female		First hour	no	ASHA SUBMITTED THE FORM WITHOUT SHOWING VISIT DATA																															No	no	ASHA SUBMITTED THE FORM WITHOUT SHOWING THE VISIT DATA
2-290	CRF2	GRKI197	2018-02-20	2018-03-25	CHC		Normal	17:20	Live birth	2800	Female		First hour	no	ASHA SUBMITTED THE FORM WITHOUT SHOWING VISIT DATA																															No	no	ASHA SUBMITTED THE FORM WITHOUT SHOWING THE VISIT DATA
2-291	CRF2	GRKI198	2018-03-20	2018-04-27	Home		Normal	21:49	Live birth	2900	Male		First hour	yes		2018-04-27	Yes				Yes	No	No	Yes	2900	97.4	54	No	No	No	No	No	No	No	No	No	No	No	No	No	No	No	No	No	No	No	yes		2018-04-29
2-292	CRF2	GRKI199	2018-03-25	2018-04-19	CHC		Normal	20:44	Live birth	2500	Female		First hour	no	ASHA SUBMITTED THE FORM WITHOUT SHOWING VISIT DATA																															No	no	ASHA SUBMITTED THE FORM WITHOUT SHOWING THE VISIT DATA
2-293	CRF2	GRKI200	2018-03-17	2018-04-08	Pvt		C-section	15:34	Live birth	3100	Male		First hour	no	ASHA SUBMITTED THE FORM WITHOUT SHOWING VISIT DATA																															No	no	ASHA SUBMITTED THE FORM WITHOUT SHOWING THE VISIT DATA
2-294	CRF2	GRKI201	2018-04-08	2018-05-01	Home		Normal	05:07	Live birth	2850	Female		First day	no	ASHA SUBMITTED THE FORM WITHOUT SHOWING VISIT DATA																															No	no	ASHA SUBMITTED THE FORM WITHOUT SHOWING THE VISIT DATA
2-295	CRF2	GRKI202	2018-04-12	2018-05-01	CHC		Normal	19:38	Live birth	3100	Male		First hour	yes		2018-05-01	Yes				Yes	No	No	Yes	3100	97.4	54	No	No	No	No	No	No	No	No	No	No	No	No	No	No	No	No	No	No	No	yes		2018-05-03
2-296	CRF2	GRKI203	2018-05-20	2018-05-26	CHC		Normal	09:40	Live birth	2900	Male		First hour	no	ASHA REFUSED SHOWING DATA																															No	no	ASHA REFUSED TO SHOW THE FORM
2-297	CRF2	GRKI204	2018-03-19	2018-04-15	CHC		Normal	12:40	Live birth	2400	Male		First hour	no	ASHA REFUSED SHOWING DATA																															No	no	ASHA REFUSED TO SHOW THE FORM
2-298	CRF2	GRKI205	2018-06-12	2018-07-03	CHC		Normal	19:25	Live birth	2900	Female		First day	no	ASHA REFUSED SHOWING DATA																															No	no	ASHA REFUSED TO SHOW THE FORM
2-299	CRF2	GRKI206	2018-07-24	2018-08-19	CHC		Normal	06:22	Live birth	3500	Female		First day	no	ASHA REFUSED SHOWING DATA																															No	no	ASHA REFUSED TO SHOW THE FORM
2-300	CRF2	GRKI207	2018-07-26	2018-08-19	CHC		Normal	03:59	Live birth	3100	Female		First day	no	ASHA REFUSED SHOWING DATA																															No	no	ASHA REFUSED TO SHOW THE FORM
2-301	CRF2	GRKI208	2018-03-06	2018-03-31	CHC		Normal	09:35	Live birth	2800	Male		First hour	yes		2018-03-31	Yes				Yes	No	No	Yes	2800	98.1	42	No	No	No	No	No	No	No	No	No	No	No	No	No	No	No	No	No	No	Yes	yes		2018-04-02
2-302	CRF2	GRKI209	2018-03-15	2018-04-08	CHC		Normal	23:23	Live birth	3400	Male		First hour	no	ASHA SUBMITTED THE FORM WITHOUT SHOWING VISIT DATA																															No	no	ASHA SUBMITTED THE FORM WITHOUT SHOWING THE VISIT DATA
2-303	CRF2	GRKI211	2018-03-10	2018-04-01	CHC		Normal	19:53	Live birth	2500	Female		First hour	no	ASHA SUBMITTED THE FORM WITHOUT SHOWING VISIT DATA																															No	no	ASHA SUBMITTED THE FORM WITHOUT SHOWING THE VISIT DATA
2-304	CRF2	GRKI212	2018-06-09	2018-07-02	CHC		Normal	22:17	Live birth	2700	Male		First hour	no	ASHA REFUSED SHOWING DATA																															No	no	ASHA REFUSED TO SHOW THE FORM
2-305	CRF2	GRKI213	2018-04-19	2018-05-21	Home		Normal	05:26	Live birth	3000	Male		First hour	yes		2018-05-21	Yes				Yes	No	No	Yes	3000	97.6	44	No	No	No	No	No	No	No	No	No	No	No	No	No	No	No	No	No	No	Yes	yes		2018-05-23
2-306	CRF2	GRKI214	2018-09-20	2018-10-12	Home		Normal	22:09	Live birth	2800	Female		First hour	no	ASHA REFUSED SHOWING DATA																															No	no	ASHA REFUSED TO SHOW THE FORM
2-307	CRF2	GRKI215	9999-09-09	2018-08-18	Home		Normal	01:56	Live birth	3300	Male		First day	no	ASHA REFUSED SHOWING DATA																															No	no	ASHA REFUSED TO SHOW THE FORM
2-308	CRF2	GRKI216	2018-04-17	2018-05-08	CHC		Normal	04:39	Live birth	2400	Female		First day	no	ASHA REFUSED SHOWING DATA																															No	no	ASHA REFUSED TO SHOW THE FORM
2-309	CRF2	GRKI218	2018-06-20	2018-07-27	CHC		Normal	19:34	Live birth	3000	Female		First hour	no	ASHA REFUSED SHOWING DATA																															No	no	ASHA REFUSED TO SHOW THE FORM
2-310	CRF2	GRKM219	2018-06-24	2018-07-17	CHC		Normal	21:56	Live birth	2300	Male		First hour	no	ASHA REFUSED SHOWING DATA																															No	no	ASHA REFUSED TO SHOW THE FORM
2-311	CRF2	GRKI220	2018-07-30	2018-08-26	CHC		Normal	20:35	Live birth	2800	Female		First hour	no	ASHA REFUSED SHOWING DATA																															No	no	ASHA REFUSED TO SHOW THE FORM
2-312	CRF2	GRKI221	2018-07-25	2018-08-30	CHC		Normal	21:17	Live birth	2900	Male		First hour	no	ASHA REFUSED SHOWING DATA																															No	no	ASHA REFUSED TO SHOW THE FORM
2-313	CRF2	GRKI223	2018-07-15	2018-08-05	CHC		Normal	19:39	Live birth	3100	Female		First hour	no	ASHA REFUSED SHOWING DATA																															No	no	ASHA REFUSED TO SHOW THE FORM
2-314	CRF2	GRKI224	2018-08-11	2018-09-01	Home		Normal	05:27	Live birth	3000	Male		First day	no	ASHA REFUSED SHOWING DATA																															No	no	ASHA REFUSED TO SHOW THE FORM
2-315	CRF2	GRKI225	9999-09-09	2018-08-25	CHC		Normal	14:15	Live birth	2750	Female		First hour	yes		2018-08-25	Yes				Yes	No	No	Yes	2750	98.1	48	No	No	No	No	No	No	No	No	No	No	No	No	No	No	No	No	No	No	No	yes		2018-08-27
2-316	CRF2	GRKI226	2018-08-12	2018-09-03	CHC		Normal	12:37	Live birth	2600	Female		First day	no	ASHA REFUSED SHOWING DATA																															No	no	ASHA REFUSED TO SHOW THE FORM
2-317	CRF2	GRKI227	2018-09-15	2018-10-11	Home		Normal	16:19	Live birth	2500	Female		First day	yes		2018-10-11	Yes				Yes	No	No	Yes	2500	96.4	48	No	No	No	No	No	No	No	No	No	No	No	No	No	No	No	No	No	No	Yes	yes		2018-10-13
2-318	CRF2	GRKI228	2018-08-20	2018-09-25	CHC		Normal	21:26	Live birth	2900	Female		First hour	no	ASHA REFUSED SHOWING DATA																															No	no	ASHA REFUSED TO SHOW THE FORM
2-319	CRF2	GRKI229	2018-07-28	2018-08-26	CHC		Normal	10:45	Live birth	2800	Female		First day	no	ASHA REFUSED SHOWING DATA																															No	no	ASHA REFUSED TO SHOW THE FORM
2-320	CRF2	GRKI231	2018-08-10	2018-09-06	CHC		Normal	04:28	Live birth	2400	Female		First hour	no	ASHA REFUSED SHOWING DATA																															No	no	ASHA REFUSED TO SHOW THE FORM
2-321	CRF2	GRKI232	2018-07-12	2018-08-01	Home		Normal	05:26	Live birth	2900	Male		First day	no	ASHA REFUSED SHOWING DATA																															No	no	ASHA REFUSED TO SHOW THE FORM
2-322	CRF2	GRKI233	2018-08-18	2018-09-25	Home		Normal	02:21	Live birth	3100	Male		First day	no	ASHA REFUSED SHOWING DATA																															No	no	ASHA REFUSED TO SHOW THE FORM
2-323	CRF2	GRKI234	2018-08-15	2018-09-11	CHC		Normal	21:42	Live birth	2500	Female		First hour	no	ASHA REFUSED SHOWING DATA																															No	no	ASHA REFUSED TO SHOW THE FORM
2-324	CRF2	GRKI235	2018-04-26	2018-05-19	CHC		Normal	18:32	Live birth	2800	Female		First hour	no	ASHA SUBMITTED THE FORM WITHOUT SHOWING VISIT DATA																															No	no	ASHA SUBMITTED THE FORM WITHOUT SHOWING THE VISIT DATA
2-325	CRF2	GRKI236	2018-07-20	2018-08-25	Home		Normal	19:26	Live birth	2500	Female		First hour	no	ASHA REFUSED SHOWING DATA																															No	no	ASHA REFUSED TO SHOW THE FORM
2-326	CRF2	GRKI237	2018-08-11	2018-09-02	Home		Normal	04:55	Live birth	2700	Female		First day	no	ASHA REFUSED SHOWING DATA																															No	no	ASHA REFUSED TO SHOW THE FORM
2-327	CRF2	GRKI238	2018-05-13	2018-06-01	CHC		Normal	14:35	Live birth	2900	Male		First hour	no	ASHA REFUSED SHOWING DATA																															No	no	ASHA REFUSED TO SHOW THE FORM
2-328	CRF2	GRKI239	2018-06-14	2018-07-08	Pvt		Normal	06:45	Live birth	2800	Female		First hour	yes		2018-07-08	Yes				Yes	No	No	Yes	2800	98.2	47	No	No	No	No	No	No	No	No	No	No	No	No	No	No	No	No	No	No	Yes	yes		2018-07-10
2-329	CRF2	GRKI240	9999-09-09	2018-09-18	CHC		Normal	15:15	Live birth	2350	Female		First hour	yes		2018-09-18	Yes				Yes	No	No	Yes	2350	98.1	48	No	No	No	No	No	No	No	No	No	No	No	No	No	No	No	No	No	No	Yes	yes		2018-09-20
2-330	CRF2	GRKI243	2018-10-10	2018-11-15	Pvt		Normal	04:39	Live birth	2500	Male		First hour	no	HOSPITAL																															Yes	yes		2018-11-17
2-331	CRF2	GRKI248	2018-11-26	2018-12-21	CHC		Normal	10:15	Live birth	2600	Male		First hour	yes		2018-12-21	Yes				Yes	No	No	Yes	2600	98.1	45	No	No	No	No	No	No	No	No	No	No	No	No	No	No	No	No	No	No	Yes	yes		2018-12-23
2-332	CRF2	GRKI249	2018-11-10	2018-12-03	Home		Normal	17:39	Live birth	2900	Male		First hour	no	ASHA OUT OF STATION																															No	yes		2018-12-05
2-333	CRF2	GRKI253	2018-11-06	2018-11-30	Pvt		Normal	11:25	Live birth	2500	Female		First hour	yes		2018-11-30	Yes				Yes	No	No	Yes	2500	97.9	46	No	No	No	No	No	No	No	No	No	No	No	No	No	No	No	No	No	No	Yes	yes		2018-12-02
2-334	CRF2	GRKI254	2018-09-20	2018-10-16	CHC		Normal	20:59	Live birth	2900	Male		First hour	yes		2018-10-16	Yes				Not captured	Not captured	Not captured	Not captured	2900	Information not available	Information not available	Not captured	Not captured	Not captured	Not captured	Not captured	Not captured	Not captured	Not captured	Not captured	Not captured	Not captured	Not captured	Not captured	Not captured	Not captured	Not captured	Not captured	Not captured	No	yes		2018-10-18
2-335	CRF2	GRKI257	2018-11-29	2018-12-25	CHC		Normal	18:40	Live birth	2800	Male		First hour	yes		2018-12-25	Yes				Yes	No	No	Yes	2800	98.1	48	No	No	No	No	No	No	No	No	No	No	No	No	No	No	No	No	No	No	Yes	yes		2018-12-27
2-336	CRF2	GRKI259	2018-09-27	2018-10-21	CHC		Normal	19:35	Live birth	2800	Female		First hour	yes		2018-10-21	Yes				Yes	No	No	Yes	2800	98.1	47	No	No	No	No	No	No	No	No	No	No	No	No	No	No	No	No	No	No	Yes	yes		2018-10-23
2-337	CRF2	GRKI264	2018-09-27	2018-10-23	CHC		Normal	11:55	Live birth	2650	Male		First hour	yes		2018-10-23	Yes				Yes	No	No	Yes	2650	98	49	No	No	No	No	No	No	No	No	No	No	No	No	No	No	No	No	No	No	Yes	yes		2018-10-25
2-338	CRF2	GRKI265	2018-10-17	2018-11-12	CHC		Normal	05:28	Live birth	3000	Female		First day	yes		2018-11-12	Not captured				Not captured	Not captured	Not captured	Not captured	Information not available	Information not available	Information not available	Not captured	Not captured	Not captured	Not captured	Not captured	Not captured	Not captured	Not captured	Not captured	Not captured	Not captured	Not captured	Not captured	Not captured	Not captured	Not captured	Not captured	Not captured	Yes	yes		2018-11-14
2-339	CRF2	GRKI266	2018-10-07	2018-11-01	CHC		Normal	17:43	Live birth	3000	Female		First hour	yes		2018-11-01	Not captured				Not captured	Not captured	Not captured	Not captured	Information not available	Information not available	Information not available	Not captured	Not captured	Not captured	Not captured	Not captured	Not captured	Not captured	Not captured	Not captured	Not captured	Not captured	Not captured	Not captured	Not captured	Not captured	Not captured	Not captured	Not captured	Yes	yes		2018-11-03
2-340	CRF2	GRKI267	2018-10-10	2018-11-04	CHC		Normal	19:56	Live birth	2500	Female		First day	yes		2018-11-04	Not captured				Not captured	Not captured	Not captured	Not captured	2500	Information not available	Information not available	Not captured	Not captured	Not captured	Not captured	Not captured	Not captured	Not captured	Not captured	Not captured	Not captured	Not captured	Not captured	Not captured	Not captured	Not captured	Not captured	Not captured	Not captured	Yes	yes		2018-11-06
2-341	CRF2	GRKI268	2018-08-29	2018-09-22	CHC		Normal	16:15	Live birth	2700	Female		First hour	yes		2018-09-22	Yes				Yes	No	No	Yes	2700	97.9	48	No	No	No	No	No	No	No	No	No	No	No	No	No	No	No	No	No	No	Yes	yes		2018-09-24
2-342	CRF2	GRKI270	2018-10-07	2018-11-01	CHC		Normal	14:35	Live birth	2800	Dont know		First hour	yes		2018-11-01	Yes				Yes	No	No	Yes	2800	97.8	47	No	No	No	No	No	No	No	No	No	No	No	No	No	No	No	No	No	No	Yes	yes		2018-11-03
2-343	CRF2	GRKI271	2018-09-29	2018-10-23	Home		Normal	11:40	Live birth	2450	Female		First hour	yes		2018-10-23	Yes				Yes	No	No	Yes	2450	97.6	48	No	No	No	No	No	No	No	No	No	No	No	No	No	No	No	No	No	No	Yes	yes		2018-10-25
2-344	CRF2	GRKI272	2018-06-27	2018-07-22	CHC		Normal	18:55	Live birth	3000	Male		First hour	yes		2018-07-22	Yes				Yes	No	No	Yes	3000	98.1	48	No	No	No	No	No	No	No	No	No	No	No	No	No	No	No	No	No	No	Yes	yes		2018-07-24
2-345	CRF2	GRKI273	2018-10-15	2018-11-10	CHC		Normal	23:26	Live birth	2600	Male		First hour	yes		2018-11-10	Not captured				Not captured	Not captured	Not captured	Not captured	Information not available	Information not available	Information not available	Not captured	Not captured	Not captured	Not captured	Not captured	Not captured	Not captured	Not captured	Not captured	Not captured	Not captured	Not captured	Not captured	Not captured	Not captured	Not captured	Not captured	Not captured	Yes	yes		2018-11-12
2-346	CRF2	GRKI274	2018-09-25	2018-10-23	CHC		Normal	17:30	Live birth	3000	Female		First hour	no	ASHA SUBMITTED THE FORM WITHOUT SHOWING VISIT DATA																															No	no	ASHA SUBMITTED THE FORM WITHOUT SHOWING THE VISIT DATA
2-347	CRF2	GRKI275	2018-10-29	2018-11-24	Pvt		Normal	00:50	Live birth	2600	Female		First hour	yes		2018-11-24	Yes				Yes	No	No	Yes	2600	98.2	47	No	No	No	No	No	No	No	No	No	No	No	No	No	No	No	No	No	No	Yes	yes		2018-11-26
2-348	CRF2	GRKI276	2018-10-29	2018-11-27	CHC		Normal	12:15	Live birth	2800	Female		First hour	yes		2018-11-27	Yes				Yes	No	No	Yes	2800	98	47	No	No	No	No	No	No	No	No	No	No	No	No	No	No	No	No	No	No	Yes	yes		2018-11-29
2-349	CRF2	GRKI277	2018-10-21	2018-11-17	CHC		Normal	10:45	Live birth	2750	Female		First hour	yes		2018-11-17	Yes				Yes	No	No	Yes	2750	97.6	47	No	No	No	No	No	No	No	No	No	No	No	No	No	No	No	No	No	No	Yes	yes		2018-11-19
2-350	CRF2	GRKI278	2018-07-29	2018-08-24	Pvt		Normal	19:30	Live birth	3100	Male		First hour	yes		2018-08-24	Yes				Yes	No	No	Yes	3100	98.1	48	No	No	No	No	No	No	No	No	No	No	No	No	No	No	No	No	No	No	Yes	yes		2018-08-26
2-351	CRF2	GRKI279	2018-10-29	2018-11-25	CHC		Normal	06:10	Live birth	2600	Female		First hour	yes		2018-11-25	Yes				Yes	No	No	Yes	2600	98	45	No	No	No	No	No	No	No	No	No	No	No	No	No	No	No	No	No	No	Yes	yes		2018-11-27
2-352	CRF2	GRKI280	2018-10-29	2018-11-25	Home		Normal	11:40	Live birth	2400	Female		First hour	yes		2018-11-25	Yes				Yes	No	No	Yes	2400	97.6	48	No	No	No	No	No	No	No	No	No	No	No	No	No	No	No	No	No	No	Yes	yes		2018-11-27
2-353	CRF2	GRKI281	2018-10-04	2018-10-28	CHC		Normal	15:15	Live birth	2800	Female		First hour	yes		2018-10-28	Yes				Yes	No	No	Yes	2800	97.6	46	No	No	No	No	No	No	No	No	No	No	No	No	No	No	No	No	No	No	Yes	yes		2018-10-30
2-354	CRF2	GRKI282	2018-10-17	2018-11-10	CHC		Normal	03:29	Live birth	2700	Female		First day	yes		2018-11-10	Not captured				Not captured	Not captured	Not captured	Not captured	2700	98.1	Information not available	Not captured	Not captured	Not captured	Not captured	Not captured	Not captured	Not captured	Not captured	Not captured	Not captured	Not captured	Not captured	Not captured	Not captured	Not captured	Not captured	Not captured	Not captured	Yes	yes		2018-11-12
2-355	CRF2	GRKI283	2018-09-08	2018-10-01	CHC		Normal	17:00	Live birth	3000	Female		First hour	yes		2018-10-01	Yes				Yes	No	No	Yes	3000	97.4	46	No	No	No	No	No	No	No	No	No	No	No	No	No	No	No	No	No	No	Yes	yes		2018-10-03
2-356	CRF2	GRKI286	2018-10-03	2018-10-28	CHC		Normal	17:40	Live birth	2400	Female		First hour	yes		2018-10-28	Yes				Yes	No	No	Yes	2400	98.2	46	No	No	No	No	No	No	No	No	No	No	No	No	No	No	No	No	No	No	Yes	yes		2018-10-30
2-357	CRF2	GRKI288	2018-10-05	2018-11-03	Home		Normal	15:00	Live birth	3000	Female		First hour	yes		2018-11-03	Yes				Yes	No	No	Yes	3000	97.1	51	No	No	No	No	No	No	No	No	No	No	No	No	No	No	No	No	No	No	No	yes		2018-11-05
2-358	CRF2	GRKI290	2018-10-15	2018-11-07	Pvt		Normal	01:20	Live birth	3000	Female		First day	no	HOSPITAL										Information not available																					No	yes		2018-11-09
2-359	CRF2	GRKI291	2018-10-09	2018-11-01	Home		Normal	23:56	Live birth	2500	Female		First hour	yes		2018-11-01	Yes				Yes	No	No	Yes	2500	96.4	48	No	No	No	No	No	No	No	No	No	No	No	No	No	No	No	No	No	No	Yes	yes		2018-11-03
2-360	CRF2	GRKI292	2018-10-15	2018-11-12	Home		Normal	21:48	Live birth	2400	Female		First hour	yes		2018-11-12	Not captured				Not captured	Not captured	Not captured	Not captured	2400	Information not available	Information not available	Not captured	Not captured	Not captured	Not captured	Not captured	Not captured	Not captured	Not captured	Not captured	Not captured	Not captured	Not captured	Not captured	Not captured	Not captured	Not captured	Not captured	Not captured	Yes	yes		2018-11-14
2-361	CRF2	GRKI293	2018-10-16	2018-11-08	Home		Normal	22:11	Live birth	3200	Male		First hour	yes		2018-11-08	Yes				Yes	No	No	Yes	3200	96.5	48	No	No	No	No	No	No	No	No	No	No	No	No	No	No	No	No	No	No	Yes	yes		2018-11-10
2-362	CRF2	GRKI294	2018-10-15	2018-11-06	Home		Normal	10:25	Live birth	3000	Female		First day	yes		2018-11-06	Yes				Yes	No	No	Yes	3000	97.1	46	No	No	No	No	No	No	No	No	No	No	No	No	No	No	No	No	No	No	Yes	yes		2018-11-08
2-363	CRF2	GRKI295	2018-10-08	2018-11-01	CHC		Normal	05:24	Live birth	2500	Female		First day	yes		2018-11-01	Yes				Yes	No	No	Yes	2500	96.4	48	No	No	No	No	No	No	No	No	No	No	No	No	No	No	No	No	No	No	Yes	yes		2018-11-03
2-364	CRF2	GRKI296	2018-10-17	2018-11-13	CHC		Normal	04:22	Live birth	3500	Male		First day	yes		2018-11-13	Yes				Yes	No	No	Yes	3500	96.5	48	No	No	No	No	No	No	No	No	No	No	No	No	No	No	No	No	No	No	Yes	yes		2018-11-15
2-365	CRF2	GRKI297	2018-10-15	2018-11-19	CHC		Normal	05:24	Live birth	3500	Female		First day	yes		2018-11-19	Not captured				Not captured	Not captured	Not captured	Not captured	3500	Information not available	Information not available	Not captured	Not captured	Not captured	Not captured	Not captured	Not captured	Not captured	Not captured	Not captured	Not captured	Not captured	Not captured	Not captured	Not captured	Not captured	Not captured	Not captured	Not captured	Yes	yes		2018-11-21
2-366	CRF2	GRKI298	2018-10-15	2018-11-21	Home		Dont know	18:38	Live birth	2400	Female		First hour	yes		2018-11-21	Not captured				Not captured	Not captured	Not captured	Not captured	2400	Information not available	Information not available	Not captured	Not captured	Not captured	Not captured	Not captured	Not captured	Not captured	Not captured	Not captured	Not captured	Not captured	Not captured	Not captured	Not captured	Not captured	Not captured	Not captured	Not captured	Yes	yes		2018-11-23
2-367	CRF2	GRKI299	2018-10-21	2018-11-29	CHC		Normal	11:22	Live birth	3100	Male		First hour	yes		2018-11-29	Not captured				Not captured	Not captured	Not captured	Not captured	3100	Information not available	Information not available	Not captured	Not captured	Not captured	Not captured	Not captured	Not captured	Not captured	Not captured	Not captured	Not captured	Not captured	Not captured	Not captured	Not captured	Not captured	Not captured	Not captured	Not captured	Yes	yes		2018-11-01
2-368	CRF2	GRKI300	2018-10-20	2018-11-28	Pvt		Normal	05:48	Live birth	2100	Female		First day	yes		2018-11-28	Not captured				Not captured	Not captured	Not captured	Not captured	2600	Information not available	Information not available	Not captured	Not captured	Not captured	Not captured	Not captured	Not captured	Not captured	Not captured	Not captured	Not captured	Not captured	Not captured	Not captured	Not captured	Not captured	Not captured	Not captured	Not captured	Yes	yes		2018-11-30
2-369	CRF2	GRKI325	2018-08-30	2018-09-25	Pvt		Normal	02:00	Live birth	2700	Female		First day	no	HOSPITAL																															No	yes		2018-09-27
2-370	CRF2	GRKI326	2018-07-20	2018-08-11	CHC		Normal	21:30	Live birth	4700	Male		First hour	no	ASHA REFUSED SHOWING DATA																															No	no	ASHA REFUSED TO SHOW FORM
2-371	CRF2	GRKI327	2018-07-15	2018-08-07	CHC		Normal	00:30	Live birth	2800	Female		First day	no	ASHA REFUSED SHOWING DATA																															No	no	ASHA REFUSED TO SHOW THE FORM
2-372	CRF2	GRKI328	2018-07-07	2018-08-04	Home		Normal	07:30	Live birth	3100	Female		First day	no	ASHA REFUSED SHOWING DATA																															No	no	ASHA REFUSED TO SHOW FORM
2-373	CRF2	GRKI329	2018-08-15	2018-09-03	CHC		Normal	21:00	Live birth	3000	Male		First hour	no	ASHA REFUSED SHOWING DATA																															No	no	ASHA REFUSED TO SHOW THE FORM
2-374	CRF2	GRKI330	2018-07-22	2018-08-28	CHC		Normal	04:00	Died after birth	3500	Male		First day	no	HOSPITAL																															No	yes		2018-08-30
2-375	CRF2	GRKI331	2018-07-24	2018-08-28	CHC		Normal	23:25	Live birth	2700	Female		First day	no	ASHA REFUSED SHOWING DATA																															No	no	ASHA REFUSED TO SHOW THE FORM
2-376	CRF2	GRKI332	2018-08-20	2018-09-15	CHC		Normal	10:00	Live birth	3500	Female		First day	no	FAMILY OUT OF STATION																															No	no	FAMILY OUT OF STATION
2-377	CRF2	GRKI333	2018-08-25	2018-09-18	CHC		Normal	00:30	Live birth	3200	Female		First day	no	FAMILY OUT OF STATION																															No	no	FAMILY OUT OF STATION
2-378	CRF2	GRKI334	2018-07-04	2018-08-03	CHC		Normal	23:30	Live birth	3200	Male		First hour	no	ASHA SUBMITTED THE FORM WITHOUT SHOWING VISIT DATA																															No	no	ASHA SUBMITTED THE FORM WITHOUT SHOWING THE VISIT DATA
2-379	CRF2	GRKI335	2018-07-30	2018-08-26	Pvt		Normal	16:00	Live birth	2500	Female		First hour	no	ASHA REFUSED SHOWING DATA																															No	no	ASHA REFUSED TO SHOW FORM
2-380	CRF2	GRKI336	2018-06-15	2018-07-23	Home		Normal	08:00	Live birth	3100	Female		First hour	no	ASHA REFUSED SHOWING DATA																															No	no	ASHA REFUSED TO SHOW FORM
2-381	CRF2	GRKI337	2018-06-14	2018-07-22	Home		Normal	17:00	Live birth	2900	Male		First hour	no	ASHA REFUSED SHOWING DATA																															No	no	ASHA REFUSED TO SHOW THE FORM
2-382	CRF2	GRKI338	2018-07-04	2018-08-01	Home		Normal	17:00	Live birth	3100	Male		First day	no	ASHA REFUSED SHOWING DATA																															No	no	ASHA REFUSED TO SHOW THE FORM
2-383	CRF2	GRKI339	2018-08-15	2018-09-11	CHC		Normal	21:49	Live birth	2700	Male		First hour	no	ASHA REFUSED SHOWING DATA																															No	no	ASHA REFUSED TO SHOW THE FORM
2-384	CRF2	ANDI044	2018-03-18	2018-04-14	CHC		Normal	16:25	Live birth	2800	Female		First hour	yes		2018-04-14	Yes				Yes	No	No	Yes	2800	97.8	51	No	No	No	No	No	No	No	No	No	No	No	No	No	No	No	No	No	No	Yes	yes		2018-04-16
2-385	CRF2	ANDI046	2017-12-05	2017-12-30	CHC		Normal	08:40	Live birth	3300	Male		First hour	no	ASHA SUBMITTED THE FORM WITHOUT SHOWING VISIT DATA																															No	no	ASHA SUMITTED THE FORM WITHOUT SHOWING THE VISIT DATA.
2-386	CRF2	ANDI047	2018-03-20	2018-04-14	CHC		Normal	10:34	Live birth	3200	Female		First hour	no	ASHA SUBMITTED THE FORM WITHOUT SHOWING VISIT DATA																															No	no	ASHA SUBMITED THE FORM WITHOUT SHOWING THE VISIT DATA
2-387	CRF2	ANDI050	9999-09-09	2018-04-30	CHC		Normal	10:00	Live birth	3000	Male		First hour	yes		2018-04-30	Yes				Yes	No	No	Yes	3000	97.4	53	No	No	No	No	No	No	No	No	No	No	No	No	No	No	No	No	No	No	No	yes		2018-05-02
2-388	CRF2	ANDI051	2018-02-28	2018-03-21	CHC		Normal	17:55	Live birth	2600	Female		First hour	no	ASHA SUBMITTED THE FORM WITHOUT SHOWING VISIT DATA																															No	no	ASHA SUMITTED THE FORM WITHOUT SHOWING THE VISIT DATA.
2-389	CRF2	ANDI052	9999-09-09	2017-12-15	Home		Normal	04:50	Live birth	3200	Male		First hour	no	ASHA SUBMITTED THE FORM WITHOUT SHOWING VISIT DATA																															No	no	ASHA SUBMITED THE FORM WITHOUT SHOWING THE VISIT DATA
2-390	CRF2	ANDI053	2018-05-20	2018-06-12	CHC		Normal	18:00	Live birth	3000	Male		First day	no	ASHA SUBMITTED THE FORM WITHOUT SHOWING VISIT DATA																															No	no	ASHA SUBMITED THE FORM WITHOUT SHOWING THE VISIT DATA
2-391	CRF2	ANDI054	2018-07-03	2018-07-25	CHC		Normal	09:00	Live birth	3000	Male		First day	no	ASHA SUBMITTED THE FORM WITHOUT SHOWING VISIT DATA																															No	no	ASHA SUBMITED THE FORM WITHOUT SHOWING THE VISIT DATA
2-392	CRF2	ANDI056	2018-03-02	2018-03-25	Home		Normal	03:30	Live birth	3000	Female		First day	no	ASHA SUBMITTED THE FORM WITHOUT SHOWING VISIT DATA																															No	no	ASHA SUBMITED THE FORM WITHOUT SHOWING THE VISIT DATA
2-393	CRF2	ANDI057	2018-08-20	2018-09-06	CHC		Normal	11:00	Live birth	3000	Female		First day	yes		2018-09-06	Yes				Yes	No	No	Yes	3000	98.4	55	No	No	No	No	No	No	No	No	No	No	No	No	No	No	No	No	No	No	Yes	yes		2018-09-08
2-394	CRF2	ANDI058	2018-02-17	2018-03-14	CHC		Normal	18:55	Live birth	2800	Male		First hour	no	ASHA SUBMITTED THE FORM WITHOUT SHOWING VISIT DATA																															No	no	ASHA SUBMITED THE FORM WITHOUT SHOWING THE VISIT DATA
2-395	CRF2	ANDI060	2018-02-21	2018-03-18	CHC		Normal	08:00	Live birth	3000	Male		First hour	yes		2018-03-18	Yes				Yes	No	No	Yes	3000	97.8	52	No	No	No	No	No	No	No	No	No	No	No	No	No	No	No	No	No	No	Yes	yes		2018-03-20
2-396	CRF2	ANDI061	9999-09-09	2017-12-21	CHC		Normal	06:40	Live birth	3000	Male		First hour	no	ASHA SUBMITTED THE FORM WITHOUT SHOWING VISIT DATA																															No	no	ASHA SUBMITED THE FORM WITHOUT SHOWING THE VISIT DATA
2-397	CRF2	ANDI062	2018-03-14	2018-04-17	CHC		Normal	07:25	Live birth	2800	Female		First hour	no	ASHA SUBMITTED THE FORM WITHOUT SHOWING VISIT DATA																															No	no	ASHA SUBMITED THE FORM WITHOUT SHOWING THE VISIT DATA
2-398	CRF2	ANDI063	2018-05-25	2018-06-18	DH		Normal	16:45	Live birth	3200	Male		First day	no	ASHA SUBMITTED THE FORM WITHOUT SHOWING VISIT DATA																															No	no	ASHA SUBMITED THE FORM WITHOUT SHOWING THE VISIT DATA
2-399	CRF2	ANDI064	2017-12-16	2018-01-09	CHC		Normal	00:50	Live birth	4500	Male		First hour	no	ASHA SUBMITTED THE FORM WITHOUT SHOWING VISIT DATA																															No	no	ASHA SUBMITED THE FORM WITHOUT SHOWING THE VISIT DATA
2-400	CRF2	ANDI065	2017-11-25	2017-12-20	CHC		Normal	07:00	Live birth	3100	Female		First hour	no	ASHA SUBMITTED THE FORM WITHOUT SHOWING VISIT DATA																															No	no	ASHA SUBMITED THE FORM WITHOUT SHOWING THE VISIT DATA
2-401	CRF2	ANDI066	2018-03-05	2018-04-02	Home		Normal	06:22	Live birth	3000	Male		First hour	no	ASHA SUBMITTED THE FORM WITHOUT SHOWING VISIT DATA																															Yes	no	Asha submitted the form without showing the data
2-402	CRF2	ANDI068	2018-06-20	2018-07-11	CHC		Normal	06:00	Live birth	2500	Female		First hour	no	ASHA SUBMITTED THE FORM WITHOUT SHOWING VISIT DATA																															No	no	ASHA SUBMITTED THE FORM WITHOUT SHOWING THE VISIT DATA
2-403	CRF2	ANDI069	2018-02-13	2018-03-15	CHC		Normal	06:35	Live birth	3200	Female		First hour	no	ASHA SUBMITTED THE FORM WITHOUT SHOWING VISIT DATA																															No	no	ASHA SUBMITTED THE FORM WITHOUT SHOWING THE VISIT DATA
2-404	CRF2	ANDI070	9999-09-09	2018-03-08	CHC		Normal	15:55	Live birth	2400	Female		First hour	no	ASHA SUBMITTED THE FORM WITHOUT SHOWING VISIT DATA																															No	no	ASHA SUBMITTED THE FORM WITHOUT SHOWING THE VISIT DATA
2-405	CRF2	ANDI071	2018-03-09	2018-04-05	CHC		Normal	15:50	Live birth	2700	Male		First hour	no	ASHA SUBMITTED THE FORM WITHOUT SHOWING VISIT DATA																															No	no	ASHA SUBMITTED THE FORM WITHOUT SHOWING THE VISIT DATA
2-406	CRF2	ANDI072	9999-09-09	2017-12-25	Pvt		Normal	06:35	Live birth	2500	Female		First hour	yes		2018-12-25	Yes				Yes	No	No	Yes	2500	95.8	48	No	No	No	No	No	No	No	No	No	No	No	No	No	No	No	No	No	No	No	yes		2018-12-27
2-407	CRF2	ANDI073	2017-12-16	2018-01-09	DH		Normal	15:45	Live birth	3300	Male		First hour	no	ASHA SUBMITTED THE FORM WITHOUT SHOWING VISIT DATA																															No	no	ASHA SUBMITTED THE FORM WITHOUT SHOWING THE VISIT DATA
2-408	CRF2	ANDI074	9999-09-09	2018-01-29	Home		Normal	22:12	Live birth	3000	Male		First day	no	ASHA SUBMITTED THE FORM WITHOUT SHOWING VISIT DATA																															No	no	ASHA SUBMITTED THE FORM WITHOUT SHOWING THE VISIT DATA
2-409	CRF2	ANDI075	2018-05-30	2018-06-28	CHC		Normal	08:15	Live birth	2500	Male		First hour	yes		2018-06-28	Yes				Yes	No	No	Yes	2500	97.2	50	No	No	No	No	No	No	No	No	No	No	No	No	No	No	No	No	No	No	Yes	yes		2018-06-30
2-410	CRF2	ANDI077	2018-03-11	2018-04-13	CHC		Normal	16:00	Live birth	3000	Male		First hour	yes		2018-04-13	Yes				Yes	No	No	Yes	3000	94.5	40	No	No	No	No	No	No	No	No	No	No	No	No	No	No	No	No	No	No	Yes	yes		2018-04-15
2-411	CRF2	ANDI078	2018-03-17	2018-04-15	Home		Normal	16:30	Live birth	2500	Male		First hour	yes		2018-04-15	Yes				Yes	No	No	Yes	2500	94.5	40	No	No	No	No	No	No	No	No	No	No	No	No	No	No	No	No	No	No	Yes	yes		2018-04-17
2-412	CRF2	ANDI079	9999-09-09	2018-02-02	CHC		Normal	16:55	Live birth	2500	Female		First hour	no	ASHA SUBMITTED THE FORM WITHOUT SHOWING VISIT DATA																															No	no	ASHA SUMBITTED THE FORM WITHOUT SHOWING THE VISIT DATA
2-413	CRF2	ANDI080	2018-03-01	2018-04-03	CHC		Normal	17:40	Live birth	2300	Female		First hour	no	ASHA SUBMITTED THE FORM WITHOUT SHOWING VISIT DATA																															No	no	ASHA SUMBITTED THE FORM WITHOUT SHOWING THE VISIT DATA
2-414	CRF2	ANDI082	2018-04-13	2018-05-11	CHC		Normal	06:40	Live birth	2900	Female		First hour	yes		2018-05-11	Yes				Yes	No	No	Yes	2900	97.4	45	No	No	No	No	No	No	No	No	No	No	No	No	No	No	No	No	No	No	Yes	yes		2018-05-13
2-415	CRF2	ANDI083	2017-12-08	2018-01-06	CHC		Normal	09:45	Live birth	2800	Male		First hour	no	ASHA SUBMITTED THE FORM WITHOUT SHOWING VISIT DATA																															No	no	ASHA SUMBITTED THE FORM WITHOUT SHOWING THE VISIT DATA
2-416	CRF2	ANDI084	9999-09-09	2018-04-23	CHC		Normal	13:25	Live birth	2800	Female		First hour	no	ASHA SUBMITTED THE FORM WITHOUT SHOWING VISIT DATA																															No	no	ASHA SUBMITTED THE FORM WITHOUT SHOWING THE DATA
2-417	CRF2	ANDI085	2018-05-27	2018-06-30	DH		C-section	12:55	Live birth	5000	Male		First hour	yes		2018-06-30	Yes				Not captured	Not captured	Not captured	Not captured	Information not available	Information not available	Information not available	Not captured	Not captured	Not captured	Not captured	Not captured	Not captured	Not captured	Not captured	Not captured	Not captured	Not captured	Not captured	Not captured	Not captured	Not captured	Not captured	Not captured	Not captured	Yes	yes		2018-07-02
2-418	CRF2	ANDI086	2018-01-09	2018-02-11	CHC		Normal	07:25	Live birth	2600	Male		First hour	no	ASHA SUBMITTED THE FORM WITHOUT SHOWING VISIT DATA																															No	no	ASHA SUMBITTED THE FORM WITHOUT SHOWING THE VISIT DATA
2-419	CRF2	ANDI087	2018-02-09	2018-03-08	CHC		Normal	12:45	Live birth	2900	Female		First hour	no	ASHA SUBMITTED THE FORM WITHOUT SHOWING VISIT DATA																															No	no	ASHA SUMBITTED THE FORM WITHOUT SHOWING THE VISIT DATA
2-420	CRF2	ANDI088	2018-03-05	2018-04-01	CHC		Normal	03:00	Live birth	3100	Male		First hour	no	ASHA SUBMITTED THE FORM WITHOUT SHOWING VISIT DATA																															No	no	ASHA SUMBITTED THE FORM WITHOUT SHOWING THE VISIT DATA
2-421	CRF2	ANDI089	2018-03-09	2018-04-05	CHC		Normal	17:35	Live birth	3200	Female		First hour	no	ASHA SUBMITTED THE FORM WITHOUT SHOWING VISIT DATA																															No	no	ASHA SUMBITTED THE FORM WITHOUT SHOWING THE VISIT DATA
2-422	CRF2	ANDI090	2018-03-20	2018-04-23	Home		Normal	20:50	Live birth	3000	Female		First day	yes		2018-04-23	Yes				Yes	No	No	Yes	3000	96.8	48	No	No	No	No	No	No	No	No	No	No	No	No	No	No	No	No	No	No	Yes	yes		2018-04-25
2-423	CRF2	ANDI091	2018-07-03	2018-07-31	Home		Normal	16:00	Live birth	2900	Female		First day	no	ASHA SUBMITTED THE FORM WITHOUT SHOWING VISIT DATA																															No	no	ASHA SUMBITTED THE FORM WITHOUT SHOWING THE VISIT DATA
2-424	CRF2	ANDI092	9999-09-09	2018-02-18	CHC		Normal	18:40	Live birth	2600	Female		First hour	no	ASHA SUBMITTED THE FORM WITHOUT SHOWING VISIT DATA																															No	no	ASHA SUMBITTED THE FORM WITHOUT SHOWING THE VISIT DATA
2-425	CRF2	ANDI093	9999-09-09	2018-01-24	CHC		Normal	16:45	Live birth	2800	Male		First hour	no	ASHA SUBMITTED THE FORM WITHOUT SHOWING VISIT DATA																															No	no	ASHA SUMBITTED THE FORM WITHOUT SHOWING THE VISIT DATA
2-426	CRF2	ANDI094	2018-05-18	2018-06-16	DH		Normal	17:35	Live birth	2100	Male		First hour	yes		2018-06-16	Yes				Yes	No	No	Yes	2100	97.1	44	No	No	No	No	No	No	No	No	No	No	No	No	No	No	No	No	No	No	Yes	yes		2018-06-18
2-427	CRF2	ANDI095	2018-04-02	2018-05-05	Pvt		Normal	18:50	Live birth	3000	Female		First hour	yes		2018-05-05	Yes				Yes	No	No	Yes	3000	97.4	46	No	No	No	No	No	No	No	No	No	No	No	No	No	No	No	No	No	No	Yes	yes		2018-05-07
2-428	CRF2	ANDI096	2018-06-03	2018-07-02	CHC		Normal	19:00	Live birth	2500	Male		First hour	no	ASHA SUBMITTED THE FORM WITHOUT SHOWING VISIT DATA																															No	no	ASHA SUBMITTED THE FORM WITHOUT THE SHOWING THE VISIT DATA.
2-429	CRF2	ANDI097	9999-09-09	2018-03-30	Pvt		Normal	18:55	Live birth	3000	Male		First hour	no	ASHA SUBMITTED THE FORM WITHOUT SHOWING VISIT DATA																															No	no	ASHA SUBMITTED THE FORM WITHOUT THE SHOWING THE VISIT DATA.
2-430	CRF2	ANDI098	9999-09-09	2018-01-10	CHC		Normal	18:39	Live birth	3300	Male		First hour	no	ASHA SUBMITTED THE FORM WITHOUT SHOWING VISIT DATA																															No	no	ASHA SUBMITTED THE FORM WITHOUT THE SHOWING THE VISIT DATA.
2-431	CRF2	ANDI099	9999-09-09	2018-01-24	CHC		Normal	14:10	Live birth	3000	Male		First hour	no	ASHA SUBMITTED THE FORM WITHOUT SHOWING VISIT DATA																															No	no	ASHA SUBMITTED THE FORM WITHOUT SHOWING THE VISIT DATA
2-432	CRF2	ANDI100	2017-12-15	2018-01-03	Pvt		Normal	15:30	Live birth	3500	Male		First day	no	ASHA SUBMITTED THE FORM WITHOUT SHOWING VISIT DATA																															No	no	ASHA SUBMITTED THE FORM WITHOUT SHOWING THE VISIT DATA
2-433	CRF2	ANDI101	9999-09-09	2018-02-13	CHC		Normal	18:40	Live birth	3000	Female		First hour	no	ASHA SUBMITTED THE FORM WITHOUT SHOWING VISIT DATA																															No	no	ASHA SUBMITTED THE FORM WITHOUT SHOWING THE VISIT DATA
2-434	CRF2	ANDI102	9999-09-09	2018-04-29	CHC		Normal	04:40	Live birth	2800	Male		First hour	yes		2018-04-29	Yes				Yes	No	No	Yes	2800	96.8	48	No	No	No	No	No	No	No	No	No	No	No	No	No	No	No	No	No	No	No	yes		2018-05-01
2-435	CRF2	ANDI103	2018-04-18	2018-05-20	CHC		Normal	15:45	Live birth	3500	Female		First hour	yes		2018-05-20	Yes				Yes	No	No	Yes	3500	97.4	45	No	No	No	No	No	No	No	No	No	No	No	No	No	No	No	No	No	No	Yes	yes		2018-05-22
2-436	CRF2	ANDI105	2018-02-22	2018-03-19	CHC		Normal	19:35	Live birth	3500	Female		First hour	no	ASHA SUBMITTED THE FORM WITHOUT SHOWING VISIT DATA																															No	no	ASHA SUBMITTED THE FORM WITHOUT SHOWING THE VISIT DATA
2-437	CRF2	ANDI106	2018-02-18	2018-03-15	CHC		Normal	15:15	Live birth	3250	Female		First hour	no	ASHA SUBMITTED THE FORM WITHOUT SHOWING VISIT DATA																															No	no	ASHA SUBMITTED THE FORM WITHOUT SHOWING THE VISIT DATA
2-438	CRF2	ANDI107	2018-01-23	2018-02-21	CHC		Normal	18:40	Live birth	2500	Male		First hour	no	ASHA SUBMITTED THE FORM WITHOUT SHOWING VISIT DATA																															No	no	ASHA SUBMITTED THE FORM WITHOUT SHOWING THE VISIT DATA
2-439	CRF2	ANDI108	9999-09-09	2018-01-21	CHC		Normal	06:15	Live birth	2600	Female		First hour	no	ASHA SUBMITTED THE FORM WITHOUT SHOWING VISIT DATA																															No	no	ASHA SUBMITTED THE FORM WITHOUT SHOWING THE VISIT DATA
2-440	CRF2	ANDI109	2018-01-10	2018-02-08	Home		Normal	15:15	Live birth	2600	Male		First day	no	ASHA SUBMITTED THE FORM WITHOUT SHOWING VISIT DATA																															No	no	ASHA SUBMITTED THE FORM WITHOUT SHOWING THE VISIT DATA
2-441	CRF2	ANDI110	2017-12-15	2018-01-09	CHC		Normal	10:15	Live birth	3300	Male		First hour	no	ASHA SUBMITTED THE FORM WITHOUT SHOWING VISIT DATA																															No	no	ASHA SUBMITTED THE FORM WITHOUT SHOWING THE VISIT DATA
2-442	CRF2	ANDI111	2018-03-20	2018-04-18	CHC		Normal	19:35	Live birth	2500	Female		First hour	yes		2018-04-18	Yes				Yes	No	No	Yes	2500	97.4	52	No	No	No	No	No	No	No	No	No	No	No	No	No	No	No	No	No	No	Yes	yes		2018-04-20
2-443	CRF2	ANDI112	2018-05-03	2018-05-30	CHC		Normal	21:30	Live birth	3000	Female		First hour	no	ASHA SUBMITTED THE FORM WITHOUT SHOWING VISIT DATA																															No	no	ASHA SUBMITTED THE FORM WITHOUT SHOWING THE VISIT DATA
2-444	CRF2	ANDI113	2018-06-20	2018-07-16	Home		Normal	05:00	Live birth	2800	Female		First day	no	ASHA SUBMITTED THE FORM WITHOUT SHOWING VISIT DATA																															No	no	ASHA SUBMITTED THE FORM WITHOUT SHOWING THE VISIT DATA
2-445	CRF2	ANDI115	2018-06-04	2018-07-06	CHC		Normal	17:30	Live birth	3000	Male		First hour	yes		2018-07-06	Yes				Yes	No	No	Yes	3000	96.7	48	No	No	No	No	No	No	No	No	No	No	No	No	No	No	No	No	No	No	Yes	yes		2018-07-08
2-446	CRF2	ANDI116	2018-07-01	2018-07-23	CHC		Normal	14:00	Live birth	2800	Male		First hour	yes		2018-07-23	Yes				Yes	No	No	Yes	2800	97.8	57	No	No	No	No	No	No	No	No	No	No	No	No	No	No	No	No	No	No	Yes	yes		2018-07-25
2-447	CRF2	ANDI117	2018-07-25	2018-08-22	CHC		Normal	09:26	Live birth	2800	Female		First hour	yes		2018-08-22	Yes				Yes	No	No	Yes	2800	97.6	54	No	No	No	No	No	No	No	No	No	No	No	No	No	No	No	No	No	No	Yes	yes		2018-08-24
2-448	CRF2	ANDI118	2018-06-26	2018-07-27	Pvt		Normal	14:55	Live birth	2700	Female		First hour	no	HOSPITAL																															No	no	INFANT ADMITTED IN HOSPITAL
2-449	CRF2	ANDI118	2018-06-26	2018-07-27	Pvt		Normal	14:55	Live birth	2300	Male		First hour	no	HOSPITAL																															No	no	INFANT ADMITTED IN HOSPITAL
2-450	CRF2	ANDI121	2017-11-20	2017-12-21	Pvt		Normal	09:15	Live birth	3000	Male		First hour	no	ASHA SUBMITTED THE FORM WITHOUT SHOWING VISIT DATA																															No	no	ASHA SUBMITTED THE FORM WITHOUT SHOWING THE VISIT DATA
2-451	CRF2	ANDI122	2018-08-18	2018-09-22	CHC		Normal	07:09	Live birth	2600	Female		First day	yes		2018-09-22	Yes				Yes	No	No	Yes	2600	97.2	52	No	No	No	No	No	No	No	No	No	No	No	No	No	No	No	No	No	No	Yes	yes		2018-09-24
2-452	CRF2	ANDI123	2018-07-27	2018-08-25	DH		Normal	14:26	Live birth	2700	Female		First hour	yes		2018-08-25	Yes				Yes	No	Not captured	Yes	2700	97.2	52	No	No	No	No	No	No	No	No	No	No	No	No	No	No	No	No	No	No	Yes	yes		2018-08-27
2-453	CRF2	ANDI124	2018-08-05	2018-09-01	Home		Normal	11:26	Live birth	2600	Female		First hour	yes		2018-09-01	Yes				Yes	No	Not captured	Yes	2700	97.2	52	No	No	No	No	No	No	No	No	No	No	No	No	No	No	No	No	No	No	Yes	yes		2018-09-03
2-454	CRF2	ANDI125	9999-09-09	2018-10-25	Home		Normal	05:00	Live birth	3200	Male		First hour	yes		2018-10-25	Yes				Yes	No	No	Yes	3200	97.5	56	No	No	No	No	No	No	No	No	No	No	No	No	No	No	No	No	No	No	No	yes		2018-10-27
2-455	CRF2	ANDI126	2018-05-15	2018-06-13	CHC		Normal	18:55	Live birth	2500	Female		First hour	yes		2018-06-13	Yes				Yes	No	No	Yes	2500	97.3	44	No	No	No	No	No	No	No	No	No	No	No	No	No	No	No	No	No	No	Yes	yes		2018-06-15
2-456	CRF2	ANDI127	2018-08-20	2018-09-24	CHC		Normal	03:09	Live birth	3500	Male		First day	yes		2018-09-24	Yes				Yes	No	No	Yes	3500	97.2	52	No	No	No	No	No	No	No	No	No	No	No	No	No	No	No	No	No	No	Yes	yes		2018-09-26
2-457	CRF2	ANDI128	2018-08-15	2018-09-20	Home		Normal	12:05	Died after birth	2800	Male		First hour	no	INFANT DIED																															No	no	THE CHILD DEATH AFTER BIRTH
2-458	CRF2	ANDI130	2018-09-20	2018-10-16	CHC		Normal	15:00	Live birth	3000	Female		First hour	yes		2018-10-16	Yes				Yes	No	No	Yes	3000	98.8	56	No	No	No	No	No	No	No	No	No	No	No	No	No	No	No	No	No	No	Yes	yes		2018-10-18
2-459	CRF2	ANDI131	2018-11-05	2018-11-27	Pvt		Normal	02:00	Live birth	2500	Female		First day	yes		2018-11-27	Yes				Yes	No	No	Yes	2500	96.9	51	No	No	No	No	No	No	No	No	No	No	No	No	No	No	No	No	No	No	Yes	yes		2018-11-29
2-460	CRF2	ANDI132	2018-08-14	2018-09-11	CHC		Normal	11:25	Live birth	2500	Female		First day	yes		2018-09-11	Yes				Yes	No	No	Yes	2500	97.2	48	No	No	No	No	No	No	No	No	No	No	No	No	No	No	No	No	No	No	Yes	yes		2018-09-13
2-461	CRF2	ANDI134	2018-08-17	2018-09-14	Pvt		Normal	13:00	Live birth	2600	Female		First hour	yes		2018-09-14	Yes				Yes	No	Yes	Yes	2600	98	50	No	No	No	No	No	No	No	No	No	No	No	No	No	No	No	No	No	No	Yes	yes		2018-09-16
2-462	CRF2	ANDI135	2018-04-26	2018-05-29	DH		Normal	16:50	Live birth	2800	Male		First hour	yes		2018-05-29	Yes				Yes	No	No	Yes	2800	96.8	50	No	No	No	No	No	No	No	No	No	No	No	No	No	No	No	No	No	No	Yes	yes		2018-05-31
2-463	CRF2	ANDI136	2018-05-30	2018-06-28	CHC		Normal	20:38	Live birth	3200	Female		First hour	yes		2018-06-28	Yes				Yes	No	No	Yes	3200	96.7	46	No	No	No	No	No	No	No	No	No	No	No	No	No	No	No	No	No	No	Yes	yes		2018-06-30
2-464	CRF2	ANDI137	2018-05-10	2018-06-07	DH		Normal	04:50	Live birth	3000	Male		First hour	no	HOSPITAL																															Yes	yes		2018-06-09
2-465	CRF2	ANDI140	2018-03-21	2018-04-27	PHC		Normal	08:00	Live birth	3000	Female		First hour	yes		2018-04-27	Yes				Yes	No	No	Yes	3000	98.3	40	No	No	No	No	No	No	No	No	No	No	No	No	No	No	No	No	No	No	Yes	yes		2018-04-29
2-466	CRF2	ANDI143	2018-05-15	2018-06-18	Home		Normal	07:40	Live birth	2800	Female		First day	yes		2018-06-18	Yes				Yes	No	No	Yes	2800	97.4	48	No	No	No	No	No	No	No	No	No	No	No	No	No	No	No	No	No	No	Yes	yes		2018-06-20
2-467	CRF2	ANDI144	2018-05-10	2018-06-05	CHC		Normal	15:15	Live birth	3000	Male		First hour	yes		2018-06-05	Yes				Yes	No	No	Yes	3000	97.4	50	No	No	No	No	No	No	No	No	No	No	No	No	No	No	No	No	No	No	Yes	yes		2018-06-07
2-468	CRF2	ANDI146	2017-12-12	2018-01-08	CHC		Normal	10:00	Live birth	3200	Male		First hour	no	ASHA SUBMITTED THE FORM WITHOUT SHOWING VISIT DATA																															No	no	ASHA SUBMITTED THE FORM WITHOUT SHOWING THE VISIT DATA
2-469	CRF2	ANDI149	2018-08-02	2018-08-28	CHC		Normal	09:00	Live birth	3500	Male		First day	yes		2018-08-28	Yes				Yes	No	No	Yes	3500	97.4	55	No	No	No	No	No	No	No	No	No	No	No	No	No	No	No	No	No	No	Yes	yes		2018-08-30
2-470	CRF2	ANDI153	2018-10-20	2018-11-16	CHC		Normal	09:00	Live birth	3700	Male		First hour	yes		2018-11-16	Yes				Yes	No	No	Yes	3700	96.9	57	No	No	No	No	No	No	No	No	No	No	No	No	No	No	No	No	No	No	Yes	yes		2018-11-18
2-471	CRF2	ANDI154	9999-09-09	2018-05-18	Home		Normal	19:00	Live birth	3000	Male		First day	yes		2018-05-18	Yes				Yes	No	No	Yes	3000	96.5	51	No	No	No	No	No	No	No	No	No	No	No	No	No	No	No	No	No	No	Yes	yes		2018-05-20
2-472	CRF2	ANDI155	2018-10-28	2018-11-17	CHC		Normal	21:00	Live birth	3000	Male		First hour	yes		2018-11-17	Yes				Yes	No	No	Yes	3000	97	50	No	No	No	No	No	No	No	No	No	No	No	No	No	No	No	No	No	No	Yes	yes		2018-11-19
2-473	CRF2	ANDI156	2018-09-14	2018-09-19	CHC		Normal	13:00	Live birth	3500	Male		First day	yes		2018-09-19	Yes				Yes	No	No	Yes	3500	97.2	49	No	No	No	No	No	No	No	No	No	No	No	No	No	No	No	No	No	No	Yes	yes		2018-09-21
2-474	CRF2	ANDI157	2018-10-13	2018-10-20	CHC		Normal	19:30	Live birth	3000	Female		First day	yes		2018-10-20	Yes				Yes	No	No	Yes	3000	97.1	56	No	No	No	No	No	No	No	No	No	No	No	No	No	No	No	No	No	No	Yes	yes		2018-10-22
2-475	CRF2	ANDI159	2018-10-09	2018-11-01	CHC		Normal	11:00	Live birth	2500	Female		First hour	yes		2018-11-01	Yes				Yes	No	No	Yes	2500	97.6	56	No	No	No	No	No	No	No	No	No	No	No	No	No	No	No	No	No	No	Yes	yes		2018-11-03
2-476	CRF2	ANDI160	9999-09-09	2018-09-24	Home		Normal	15:00	Live birth	2500	Male		First day	yes		2018-09-24	Yes				Yes	No	No	Yes	2500	97.1	51	No	No	No	No	No	No	No	No	No	No	No	No	No	No	No	No	No	No	Yes	yes		2018-09-26
2-477	CRF2	ANDI162	2018-07-16	2018-08-12	CHC		Normal	11:16	Live birth	2800	Female		First day	yes		2018-08-12	Yes				Yes	No	No	Yes	2800	97.8	55	No	No	No	No	No	No	No	No	No	No	No	No	No	No	No	No	No	No	Yes	yes		2018-08-14
2-478	CRF2	ANDI163	2018-09-02	2018-09-24	DH		Normal	08:30	Live birth	3000	Female		First day	yes		2018-09-24	Yes				Yes	No	No	Yes	3000	97	51	No	No	No	No	No	No	No	No	No	No	No	No	No	No	No	No	No	No	Yes	yes		2018-09-26
2-479	CRF2	ANDI165	2018-10-10	2018-11-03	Home		Normal	01:00	Live birth	3000	Male		First hour	yes		2018-11-03	Yes				Yes	No	No	Yes	3000	97.7	55	No	No	No	No	No	No	No	No	No	No	No	No	No	No	No	No	No	No	Yes	yes		2018-11-05
2-480	CRF2	ANDI168	2018-09-15	2018-10-03	CHC		Normal	05:00	Live birth	3600	Female		First hour	yes		2018-10-03	Yes				Yes	No	No	Yes	3600	97.5	55	No	No	No	No	No	No	No	No	No	No	No	No	No	No	No	No	No	No	Yes	yes		2018-10-05
2-481	CRF2	ANDI169	2018-09-15	2018-10-03	Home		Normal	02:30	Live birth	3000	Male		First day	yes		2018-10-03	Yes				Yes	No	No	Yes	3000	96.9	51	No	No	No	No	No	No	No	No	No	No	No	No	No	No	No	No	No	No	Yes	yes		2018-10-05
2-482	CRF2	ANDI170	2018-09-15	2018-10-06	CHC		Normal	07:00	Live birth	2800	Female		First day	yes		2018-10-06	Yes				Yes	No	No	Yes	2800	97.4	53	No	No	No	No	No	No	No	No	No	No	No	No	No	No	No	No	No	No	Yes	yes		2018-10-08
2-483	CRF2	ANDI171	2018-09-20	2018-10-14	CHC		Normal	14:00	Live birth	2500	Female		First hour	yes		2018-10-14	Yes				Yes	No	No	Yes	2500	97.9	51	No	No	No	No	No	No	No	No	No	No	No	No	No	No	No	No	No	No	Yes	yes		2018-10-16
2-484	CRF2	ANDI172	2018-09-25	2018-10-17	CHC		Normal	15:00	Live birth	2800	Male		First day	yes		2018-10-17	Yes				Yes	No	No	Yes	2800	97.5	51	No	No	No	No	No	No	No	No	No	No	No	No	No	No	No	No	No	No	Yes	yes		2018-10-19
2-485	CRF2	ANDI173	2018-10-09	2018-11-01	CHC		Normal	08:00	Live birth	2800	Female		First hour	yes		2018-11-01	Yes				Yes	No	No	Yes	2800	96.5	56	No	No	No	No	No	No	No	No	No	No	No	No	No	No	No	No	No	No	Yes	yes		2018-11-03
2-486	CRF2	ANDI174	2018-10-15	2018-11-01	CHC		Normal	04:00	Live birth	3000	Male		First hour	yes		2018-11-01	Yes				Yes	No	No	Yes	3000	98	57	No	No	No	No	No	No	No	No	No	No	No	No	No	No	No	No	No	No	Yes	yes		2018-11-03
2-487	CRF2	ANDI175	2018-10-10	2018-11-02	CHC		Normal	13:30	Live birth	2500	Male		First hour	yes		2018-11-02	Yes				Yes	No	No	Yes	2500	96.1	56	No	No	No	No	No	No	No	No	No	No	No	No	No	No	No	No	No	No	Yes	yes		2018-11-04
2-488	CRF2	ANDI176	2018-11-03	2018-11-13	CHC		Normal	11:00	Live birth	3000	Female		First hour	yes		2017-11-13	Yes				Yes	No	No	Yes	3000	96.9	50	No	No	No	No	No	No	No	No	No	No	No	No	No	No	No	No	No	No	Yes	yes		2017-11-15
2-489	CRF2	ANDI177	2018-10-15	2018-11-07	CHC		Normal	07:00	Live birth	2800	Male		First hour	yes		2018-11-07	Yes				Yes	No	No	Yes	2800	96.9	57	No	No	No	No	No	No	No	No	No	No	No	No	No	No	No	No	No	No	Yes	yes		2018-11-09
2-490	CRF2	ANDI178	2018-10-25	2018-11-20	CHC		Normal	11:00	Live birth	2500	Female		First hour	yes		2018-11-20	Yes				Yes	No	No	Yes	2500	96.5	55	No	No	No	No	No	No	No	No	No	No	No	No	No	No	No	No	No	No	Yes	yes		2018-11-22
2-491	CRF2	ANDI179	2018-09-10	2018-10-05	CHC		Normal	05:30	Live birth	3000	Female		First hour	yes		2018-10-05	Yes				Yes	No	No	Yes	3000	97.9	55	No	No	No	No	No	No	No	No	No	No	No	No	No	No	No	No	No	No	Yes	yes		2018-10-07
2-492	CRF2	ANDI180	2018-09-20	2018-10-14	CHC		Normal	11:30	Live birth	2800	Male		First hour	yes		2018-10-14	Yes				Yes	No	No	Yes	2800	97.6	53	No	No	No	No	No	No	No	No	No	No	No	No	No	No	No	No	No	No	Yes	yes		2018-10-16
2-493	CRF2	ANDI181	2018-09-11	2018-10-02	CHC		Normal	10:30	Live birth	2900	Female		First hour	yes		2018-10-02	Yes				Yes	No	No	Yes	2900	96.5	56	No	No	No	No	No	No	No	No	No	No	No	No	No	No	No	No	No	No	Yes	yes		2018-10-04
2-494	CRF2	ANDI182	2018-09-25	2018-10-19	Home		Normal	17:45	Live birth	3000	Male		First hour	yes		2018-10-19	Yes				Yes	No	No	Yes	3000	96.1	50	No	No	No	No	No	No	No	No	No	No	No	No	No	No	No	No	No	No	Yes	yes		2018-10-21
2-495	CRF2	ANDI183	2018-09-29	2018-10-20	CHC		Normal	15:00	Live birth	3100	Male		First hour	yes		2018-10-20	Yes				Yes	No	No	Yes	3100	98	50	No	No	No	No	No	No	No	No	No	No	No	No	No	No	No	No	No	No	Yes	yes		2018-10-22
2-496	CRF2	ANDI184	2018-10-03	2018-10-28	CHC		Normal	10:00	Live birth	3000	Female		First hour	yes		2018-10-28	Yes				Yes	No	No	Yes	3000	97.4	54	No	No	No	No	No	No	No	No	No	No	No	No	No	No	No	No	No	No	Yes	yes		2018-10-30
2-497	CRF2	ANDI185	2018-09-15	2018-10-11	Home		Normal	18:00	Live birth	2900	Male		First hour	yes		2018-10-11	Yes				Yes	No	No	Yes	2900	97.9	53	No	No	No	No	No	No	No	No	No	No	No	No	No	No	No	No	No	No	Yes	yes		2018-10-13
2-498	CRF2	ANDI186	2018-10-30	2018-11-20	CHC		Normal	07:00	Live birth	3500	Male		First hour	yes		2018-11-20	Yes				Yes	No	No	Yes	3500	97.1	50	No	No	No	No	No	No	No	No	No	No	No	No	No	No	No	No	No	No	Yes	yes		2018-11-22
2-499	CRF2	ANDI187	2018-11-27	2018-12-24	Home		Normal	15:45	Live birth	3100	Male		First hour	yes		2018-12-24	Yes				Yes	No	No	Yes	3100	97.3	51	No	No	No	No	No	No	No	No	No	No	No	No	No	No	No	No	No	No	Yes	yes		2018-12-26
2-500	CRF2	MDKI013	2017-11-20	2017-12-18	CHC		Normal	15:45	Live birth	4000	Male		First hour	no	ASHA SUBMITTED THE FORM WITHOUT SHOWING VISIT DATA																															No	no	ASHA SUBMITTED THE FORM WITHOUT SHOWING THE VISIT DATA
2-501	CRF2	MDKI014	2017-12-16	2018-01-13	CHC		Normal	02:05	Live birth	3000	Female		First hour	no	ASHA SUBMITTED THE FORM WITHOUT SHOWING VISIT DATA																															No	no	ASHA SUBMITTED THE FORM WIHTOUT SHOWING THE VISIT DATA
2-502	CRF2	MDKI015	2018-02-27	2018-03-06	CHC		Normal	10:00	Live birth	2800	Male		First hour	no	FAMILY OUT OF STATION																															No	no	FAMILY OUT OF STATION
2-503	CRF2	MDKI016	2017-12-12	2018-01-07	CHC		Normal	09:45	Live birth	3100	Female		First hour	no	ASHA SUBMITTED THE FORM WITHOUT SHOWING VISIT DATA																															No	no	ASHA SUBMITTED THE FORM WIHTOUT SHOWING THE VISIT DATA
2-504	CRF2	MDKI017	2017-11-29	2017-12-27	CHC		Normal	03:00	Live birth	3000	Female		First hour	no	ASHA SUBMITTED THE FORM WITHOUT SHOWING VISIT DATA																															No	no	ASHA SUBMITTED THE FORM WITHOUT SHOWING THE VISIT DATA
2-505	CRF2	MDKI018	2018-01-18	2018-02-12	CHC		Normal	16:55	Live birth	3000	Male		First hour	no	ASHA SUBMITTED THE FORM WITHOUT SHOWING VISIT DATA																															No	no	ASHA SUBMITTED THE FORM WITHOUT SHOWING THE VISIT DATA
2-506	CRF2	MDKI020	2018-03-20	2018-04-22	CHC		Normal	10:45	Live birth	3250	Female		First hour	yes		2018-04-22	Yes				Yes	No	No	Yes	3250	97.1	54	No	No	No	No	No	No	No	No	No	No	No	No	No	No	No	No	No	No	Yes	yes		2018-04-24
2-507	CRF2	MDKI021	2018-02-13	2018-03-13	CHC		Normal	11:25	Live birth	3000	Female		First hour	no	ASHA SUBMITTED THE FORM WITHOUT SHOWING VISIT DATA																															No	no	ASHA SUBMITTED THE FORM WITHOUT SHOWING THE VISIT DATA
2-508	CRF2	MDKI024	2018-03-13	2018-04-06	CHC		Normal	07:00	Live birth	3000	Male		First hour	no	ASHA SUBMITTED THE FORM WITHOUT SHOWING VISIT DATA																															No	no	ASHA SUBMITTED THE FORM WITHOUT SHOWING THE VISIT DATA
2-509	CRF2	MDKI025	2017-11-30	2017-12-28	Pvt		Normal	09:05	Live birth	3500	Male		First hour	no	ASHA SUBMITTED THE FORM WITHOUT SHOWING VISIT DATA																															No	no	ASHA SUBMITTED THE FORM WITHOUT SHOWING THE VISIT DATA
2-510	CRF2	MDKI026	2017-12-15	2018-01-02	CHC		Normal	01:00	Live birth	3000	Male		First hour	no	ASHA SUBMITTED THE FORM WITHOUT SHOWING VISIT DATA																															No	no	ASHA SUBMITTED THE FORM WITHOUT SHOWING THE VISIT DATA
2-511	CRF2	MDKI027	2018-01-13	2018-02-09	CHC		Normal	12:40	Live birth	3500	Female		First hour	no	ASHA SUBMITTED THE FORM WITHOUT SHOWING VISIT DATA																															No	no	ASHA SUBMITTED THE FORM WITHOUT SHOWING THE VISIT DATA
2-512	CRF2	MDKI028	2018-04-01	2018-05-04	CHC		Normal	08:42	Live birth	3000	Female		First hour	yes		2018-05-04	Yes				Yes	No	No	Yes	3000	97.4	55	No	No	No	No	No	No	No	No	No	No	No	No	No	No	No	No	No	No	Yes	yes		2018-05-06
2-513	CRF2	MDKI029	2018-01-20	2018-02-16	CHC		Normal	03:15	Live birth	3000	Female		First hour	no	ASHA SUBMITTED THE FORM WITHOUT SHOWING VISIT DATA																															No	no	ASHA SUBMITTED THE FORM WITHOUT SHOWING THE VISIT DATA
2-514	CRF2	MDKI031	2018-06-24	2018-07-18	CHC		Normal	16:25	Live birth	3000	Male		First hour	yes		2018-07-18	Yes				Yes	No	No	Yes	3000	97.2	45	No	No	No	No	No	No	No	No	No	No	No	No	No	No	No	No	No	No	Yes	yes		2018-07-20
2-515	CRF2	MDKI032	2018-06-29	2018-07-22	CHC		Normal	09:30	Live birth	3000	Male		First hour	yes		2018-07-22	Yes				Yes	No	No	Yes	3000	97.6	46	No	No	No	No	No	No	No	No	No	No	No	No	No	No	No	No	No	No	Yes	yes		2018-07-24
2-516	CRF2	MDKI033	2018-01-12	2018-02-08	Pvt		Normal	11:40	Live birth	2700	Male		First hour	no	ASHA SUBMITTED THE FORM WITHOUT SHOWING VISIT DATA																															No	no	ASHA SUBMITTED THE FORM WITHOUT SHOWING THE VISIT DATA
2-517	CRF2	MDKI034	2018-06-12	2018-07-08	CHC		Normal	02:15	Live birth	3000	Female		First hour	yes		2018-07-08	Yes				Yes	No	No	Yes	3000	97.4	46	No	No	No	No	No	No	No	No	No	No	No	No	No	No	No	No	No	No	Yes	yes		2018-07-10
2-518	CRF2	MDKI036	2018-06-16	2018-07-13	CHC		Normal	01:20	Live birth	3500	Male		First hour	yes		2018-07-13	Yes				Yes	No	No	Yes	3500	97.2	46	No	No	No	No	No	No	No	No	No	No	No	No	No	No	No	No	No	No	Yes	yes		2018-07-15
2-519	CRF2	MDKI037	2018-04-10	2018-05-03	CHC		Normal	10:45	Live birth	3300	Male		First hour	yes		2018-05-03	Yes				Yes	No	No	Yes	3300	96.8	44	No	No	No	No	No	No	No	No	No	No	No	No	No	No	No	No	No	No	Yes	yes		2018-05-05
2-520	CRF2	MDKI038	2018-03-20	2018-04-21	CHC		Normal	07:35	Live birth	2700	Male		First hour	yes		2018-04-21	Yes				Yes	No	No	Yes	2700	97.6	55	No	No	No	No	No	No	No	No	No	No	No	No	No	No	No	No	No	No	Yes	yes		2018-04-23
2-521	CRF2	MDKI041	2018-08-07	2018-09-03	CHC		Normal	10:15	Live birth	2500	Female		First hour	yes		2018-09-03	Yes				Yes	No	No	Yes	2500	97.4	48	No	No	No	No	No	No	No	No	No	No	No	No	No	No	No	No	No	No	Yes	yes		2018-09-05
2-522	CRF2	MDKI042	2018-09-27	2018-10-24	CHC		Normal	10:35	Live birth	2700	Female		First hour	yes		2018-10-24	Yes				Yes	No	No	Yes	2700	97.1	44	No	No	No	No	No	No	No	No	No	No	No	No	No	No	No	No	No	No	Yes	yes		2018-10-26
2-523	CRF2	MDKI043	2018-06-28	2018-07-27	CHC		Normal	17:20	Live birth	3000	Female		First hour	yes		2018-07-27	Yes				Yes	No	No	Yes	3000	97.4	46	No	No	No	No	No	No	No	No	No	No	No	No	No	No	No	No	No	No	Yes	yes		2018-07-29
2-524	CRF2	MDKI044	2018-07-28	2018-08-23	CHC		Normal	16:25	Live birth	3100	Female		First hour	yes		2018-08-23	Yes				Yes	No	No	Yes	3100	97.8	48	No	No	No	No	No	No	No	No	No	No	No	No	No	No	No	No	No	No	Yes	yes		2018-08-25
2-525	CRF2	MDKI045	2018-06-25	2018-07-22	CHC		Normal	08:40	Live birth	3000	Female		First hour	yes		2018-07-22	Yes				Yes	No	No	Yes	3000	97.4	46	No	No	No	No	No	No	No	No	No	No	No	No	No	No	No	No	No	No	Yes	yes		2018-07-24
2-526	CRF2	MDKI046	2018-11-20	2018-12-13	CHC		Normal	08:30	Live birth	2800	Female		First hour	yes		2018-12-13	Yes				Yes	No	No	Yes	2800	97.1	51	No	No	No	No	No	No	No	No	No	No	No	No	No	No	No	No	No	No	Yes	yes		2018-12-15
2-527	CRF2	MDKI047	2018-10-10	2018-11-04	CHC		Normal	05:30	Live birth	3000	Female		First hour	yes		2018-11-04	Yes				Yes	No	No	Yes	3000	97.8	51	No	No	No	No	No	No	No	No	No	No	No	No	No	No	No	No	No	No	Yes	yes		2018-11-06
2-528	CRF2	MDKI048	2018-07-14	2018-08-10	CHC		Normal	11:40	Live birth	3000	Male		First hour	yes		2018-08-10	Yes				Yes	No	No	Yes	3000	97.6	46	No	No	No	No	No	No	No	No	No	No	No	No	No	No	No	No	No	No	Yes	yes		2018-08-12
2-529	CRF2	MDKI049	2018-09-06	2018-10-03	CHC		Normal	11:20	Live birth	2000	Male		First hour	yes		2018-10-03	Yes				Yes	No	No	Yes	2000	97.4	48	No	No	No	No	No	No	No	No	No	No	No	No	No	No	No	No	No	No	Yes	yes		2018-10-05
2-530	CRF2	MDKI050	2018-08-21	2018-09-17	CHC		Normal	18:45	Live birth	2750	Male		First hour	yes		2018-09-17	Yes				Yes	No	No	Yes	2750	97.6	49	No	No	No	No	No	No	No	No	No	No	No	No	No	No	No	No	No	No	Yes	yes		2018-09-19
2-531	CRF2	MDKI051	2018-07-18	2018-08-15	Home		Normal	17:25	Live birth	3000	Male		First day	yes		2018-08-15	Yes				Yes	No	No	Yes	3000	97.4	47	No	No	No	No	No	No	No	No	No	No	No	No	No	No	No	No	No	No	Yes	yes		2018-08-17
2-532	CRF2	MDKI052	2018-07-14	2018-08-10	CHC		Normal	16:50	Live birth	3100	Male		First hour	yes		2018-08-10	Yes				Yes	No	No	Yes	3100	97.6	45	No	No	No	No	No	No	No	No	No	No	No	No	No	No	No	No	No	No	Yes	yes		2018-08-12
2-533	CRF2	MDKI054	2018-08-29	2018-09-25	CHC		Normal	13:55	Live birth	3250	Male		First hour	yes		2018-09-25	Yes				Yes	No	No	Yes	3250	97.8	47	No	No	No	No	No	No	No	No	No	No	No	No	No	No	No	No	No	No	Yes	yes		2018-09-27
2-534	CRF2	MDKI055	2018-08-29	2018-09-23	Home		Normal	08:55	Live birth	3000	Male		First day	yes		2018-09-23	Yes				Yes	No	No	Yes	3000	97.4	47	No	No	No	No	No	No	No	No	No	No	No	No	No	No	No	No	No	No	Yes	yes		2018-09-25
2-535	CRF2	MDKI056	2018-06-30	2018-07-28	DH		Normal	10:25	Live birth	3100	Male		First hour	yes		2018-07-28	Yes				Yes	No	No	Yes	3100	97.4	44	No	No	No	No	No	No	No	No	No	No	No	No	No	No	No	No	No	No	Yes	yes		2018-07-30
2-536	CRF2	MDKI057	2018-07-09	2018-08-05	CHC		Normal	16:50	Live birth	3000	Female		First hour	yes		2018-08-05	Yes				Yes	No	No	Yes	3000	97.2	46	No	No	No	No	No	No	No	No	No	No	No	No	No	No	No	No	No	No	Yes	yes		2018-08-07
2-537	CRF2	MDKI058	9999-09-09	2018-10-11	CHC		Normal	12:40	Live birth	3100	Male		First hour	yes		2018-10-11	Yes				Yes	No	No	Yes	3100	97.6	46	No	No	No	No	No	No	No	No	No	No	No	No	No	No	No	No	No	No	Yes	yes		2018-10-13
2-538	CRF2	MDKI059	2018-10-09	2018-11-02	CHC		Normal	11:40	Live birth	2300	Female		First hour	yes		2018-11-02	Yes				Yes	No	No	Yes	2300	97.6	45	No	No	No	No	No	No	No	No	No	No	No	No	No	No	No	No	No	No	Yes	yes		2018-11-04
2-539	CRF2	MDKI060	2018-10-02	2018-10-28	Pvt		Normal	20:40	Live birth	3500	Female		First hour	yes		2018-10-28	Yes				Yes	No	No	Yes	3500	97.6	46	No	No	No	No	No	No	No	No	No	No	No	No	No	No	No	No	No	No	Yes	yes		2018-10-30
2-540	CRF2	MDKI061	2018-09-30	2018-10-23	CHC		Normal	06:40	Live birth	3300	Male		First hour	no	BABY IN HOSPITAL																															Yes	yes		2018-09-25
2-541	CRF2	MDKI062	2018-06-19	2018-07-16	CHC		Normal	08:40	Live birth	3000	Male		First hour	yes		2018-07-16	Yes				Yes	No	No	Yes	3000	97.2	46	No	No	No	No	No	No	No	No	No	No	No	No	No	No	No	No	No	No	Yes	yes		2018-07-18
2-542	CRF2	MDKI063	2018-11-20	2018-12-13	CHC		Normal	01:00	Live birth	3000	Male		First hour	yes		2018-12-13	Yes				Yes	No	No	Yes	3000	97.9	51	No	No	No	No	No	No	No	No	No	No	No	No	No	No	No	No	No	No	Yes	yes		2018-12-15
2-543	CRF2	MDKI064	2018-06-14	2018-07-11	CHC		Normal	12:40	Live birth	4000	Male		First hour	yes		2018-07-11	Yes				Yes	No	No	Yes	4000	97.4	46	No	No	No	No	No	No	No	No	No	No	No	No	No	No	No	No	No	No	Yes	yes		2018-07-13
2-544	CRF2	MDKI065	2018-10-15	2018-11-09	CHC		Normal	14:00	Live birth	3000	Female		First day	yes		2018-11-09	Yes				Yes	No	No	Yes	3000	98.1	51	No	No	No	No	No	No	No	No	No	No	No	No	No	No	No	No	No	No	Yes	yes		2018-11-11
2-545	CRF2	MDKI068	2018-12-01	2018-12-22	CHC		Normal	11:00	Live birth	3000	Male		First hour	yes		2018-12-22	Yes				Yes	No	No	Yes	3000	97.5	51	No	No	No	No	No	No	No	No	No	No	No	No	No	No	No	No	No	No	Yes	yes		2018-12-24
2-546	CRF2	MDKI070	2018-09-10	2018-10-03	CHC		Normal	14:15	Live birth	3100	Female		First hour	yes		2018-10-03	Yes				Yes	No	No	Yes	3100	97.2	48	No	No	No	No	No	No	No	No	No	No	No	No	No	No	No	No	No	No	Yes	yes		2018-10-05
2-547	CRF2	MDKI072	2018-09-30	2018-10-27	Home		Normal	06:50	Live birth	3000	Female		First day	yes		2018-10-27	Yes				Yes	No	No	Yes	3000	97.4	45	No	No	No	No	No	No	No	No	No	No	No	No	No	No	No	No	No	No	Yes	yes		2018-10-29
2-548	CRF2	MDKI073	2018-09-14	2018-10-11	Pvt		Normal	10:25	Live birth	3000	Male		First hour	yes		2018-10-11	Yes				Yes	No	No	Yes	3000	97.6	48	No	No	No	No	No	No	No	No	No	No	No	No	No	No	No	No	No	No	Yes	yes		2018-10-13
2-549	CRF2	MDKI074	2018-09-10	2018-10-06	Pvt		Normal	16:10	Live birth	3700	Male		First hour	yes		2018-10-06	Yes				Yes	No	No	Yes	3700	97.2	47	No	No	No	No	No	No	No	No	No	No	No	No	No	No	No	No	No	No	Yes	yes		2018-10-08
2-550	CRF2	MDKI077	2018-09-24	2018-10-19	CHC		Normal	00:15	Live birth	2750	Female		First hour	yes		2018-10-19	Yes				Yes	No	No	Yes	2750	97.4	45	No	No	No	No	No	No	No	No	No	No	No	No	No	No	No	No	No	No	Yes	yes		2018-10-21
2-551	CRF2	MDKI080	2018-10-20	2018-11-12	CHC		Normal	05:30	Live birth	3000	Female		First hour	yes		2018-11-12	Yes				Yes	No	No	Yes	3000	97.1	51	No	No	No	No	No	No	No	No	No	No	No	No	No	No	No	No	No	No	Yes	yes		2018-11-14
2-552	CRF2	RNKI008	2018-01-08	2018-03-05	Pvt		C-section	18:21	Live birth	3700	Female		First day	yes		2018-03-05	Not captured				Not captured	Not captured	Not captured	Not captured	Information not available	Information not available	Information not available	Not captured	Not captured	Not captured	Not captured	Not captured	Not captured	Not captured	Not captured	Not captured	Not captured	Not captured	Not captured	Not captured	Not captured	Not captured	Not captured	Not captured	Not captured	No	yes		2018-03-07
2-553	CRF2	RNKI009	2018-02-17	2018-03-21	CHC		Normal	10:00	Live birth	2000	Female		First hour	yes		2018-03-21	Yes				Yes	No	No	Not captured	Information not available	Information not available	Information not available	Not captured	Not captured	Not captured	Not captured	Not captured	Not captured	Not captured	Not captured	Not captured	Not captured	Not captured	Not captured	Not captured	Not captured	Not captured	Not captured	Not captured	Not captured	Yes	yes		2018-03-23
2-554	CRF2	RNKI010	2018-05-09	2018-06-05	CHC		Normal	10:50	Live birth	3500	Female		First hour	yes		2018-06-05	Yes				Yes	No	No	Yes	3500	96.8	42	No	No	No	No	No	No	No	No	No	No	No	No	No	No	No	No	No	No	Yes	yes		2018-06-07
2-555	CRF2	RNKI012	2018-05-17	2018-06-13	CHC		Normal	12:15	Live birth	2800	Male		First hour	yes		2018-06-13	Yes				Yes	No	No	Yes	2800	96.8	44	No	No	No	No	No	No	No	No	No	No	No	No	No	No	No	No	No	No	Yes	yes		2018-06-15
2-556	CRF2	RNKI013	2018-02-20	2018-03-21	Pvt		Normal	04:46	Live birth	1800	Female		First hour	yes		2018-03-21	Yes				Yes	No	No	Yes	Information not available	97.1	Information not available	No	No	No	No	No	No	No	No	No	No	No	No	No	No	No	No	No	No	Yes	yes		2018-03-23
2-557	CRF2	RNKI014	2017-12-12	2018-01-06	CHC		Normal	14:35	Live birth	2800	Male		First hour	no	ASHA SUBMITTED THE FORM WITHOUT SHOWING VISIT DATA																															No	no	HBPNC CARD SUMITTED WITHOUT SHOWING DATA
2-558	CRF2	RNKI015	2018-02-17	2018-03-10	Pvt		Normal	11:11	Live birth	2800	Female		First hour	no	HOSPITAL																															Yes	yes		2018-03-12
2-559	CRF2	RNKI016	2017-10-17	2017-11-20	Pvt		Normal	08:00	Live birth	2500	Female		First hour	yes		2017-11-20	Not captured				Not captured	Not captured	Not captured	Not captured	Information not available	Information not available	Information not available	Not captured	Not captured	Not captured	Not captured	Not captured	Not captured	Not captured	Not captured	Not captured	Not captured	Not captured	Not captured	Not captured	Not captured	Not captured	Not captured	Not captured	Not captured	Yes	yes		2017-11-22
2-560	CRF2	RNKI017	2017-11-19	2017-12-17	Pvt		Normal	06:38	Live birth	3500	Male		First hour	no	ASHA SUBMITTED THE FORM WITHOUT SHOWING VISIT DATA																															No	no	HBPNC FORM SUMITTED WITHOUT SHOWING DATA
2-561	CRF2	RNKI018	2018-04-17	2018-05-14	CHC		Normal	15:35	Live birth	3100	Male		First hour	yes		2018-05-14	Yes				Yes	No	No	Yes	3100	96.8	40	No	No	No	No	No	No	No	No	No	No	No	No	No	No	No	No	No	No	Yes	yes		2018-05-16
2-562	CRF2	RNKI020	2018-01-07	2018-02-04	CHC		Normal	20:55	Live birth	2700	Female		First hour	no	ASHA SUBMITTED THE FORM WITHOUT SHOWING VISIT DATA																															No	no	HDPNC FORM SUBMITTED WITHOUT SHOWING DATA
2-563	CRF2	RNKI021	2018-06-07	2018-07-01	Pvt		Normal	11:40	Live birth	2800	Male		First hour	yes		2018-07-01	Yes				Yes	No	No	Yes	2800	98.1	47	No	No	No	No	No	No	No	No	No	No	No	No	No	No	No	No	No	No	Yes	yes		2018-07-03
2-564	CRF2	RNKI022	2018-09-14	2018-10-10	CHC		Normal	09:40	Live birth	2500	Female		First hour	yes		2018-10-10	Yes				Yes	No	No	Yes	2500	97.8	45	No	No	No	No	No	No	No	No	No	No	No	No	No	No	No	No	No	No	Yes	yes		2018-10-12
2-565	CRF2	RNKI023	2018-06-23	2018-07-17	CHC		Normal	11:15	Live birth	2900	Male		First hour	yes		2018-07-17	Yes				Yes	No	No	Yes	2900	97.8	45	No	No	No	No	No	No	No	No	No	No	No	No	No	No	No	No	No	No	Yes	yes		2018-07-19
2-566	CRF2	RNKI024	2018-07-15	2018-08-11	CHC		Normal	14:25	Live birth	2700	Female		First hour	yes		2018-08-11	Yes				Yes	No	No	Yes	2700	98	46	No	No	No	No	No	No	No	No	No	No	No	No	No	No	No	No	No	No	Yes	yes		2018-08-13
2-567	CRF2	RNKI025	2018-08-12	2018-09-04	CHC		Normal	17:10	Live birth	3000	Male		First hour	no	HOSPITAL																															Yes	yes		2018-09-06
2-568	CRF2	RNKI026	2018-08-05	2018-08-28	DH		C-section	14:55	Live birth	2800	Male		First day	no	HOSPITAL																															Yes	no	HOSPITAL
2-569	CRF2	RNKI027	2018-08-17	2018-08-22	Pvt		C-section	12:05	Live birth	2500	Male		First day	no	HOSPITAL																															Yes	no	HOSPITAL
2-570	CRF2	RNKI028	2018-09-12	2018-10-08	Pvt		Normal	16:15	Live birth	3000	Female		First hour	yes		2018-10-08	Yes				Yes	No	No	Yes	3000	97.6	46	No	No	No	No	No	No	No	No	No	No	No	No	No	No	No	No	No	No	Yes	yes		2018-10-10
2-571	CRF2	RNKI029	2018-06-21	2018-07-15	Pvt		Normal	11:40	Live birth	2500	Female		First hour	yes		2018-07-15	Yes				Yes	No	No	Yes	2500	97.4	46	No	No	No	No	No	No	No	No	No	No	No	No	No	No	No	No	No	No	Yes	yes		2018-07-17
2-572	CRF2	RNKI030	2018-09-11	2018-10-04	Pvt		Normal	06:40	Live birth	3000	Female		First hour	yes		2018-10-04	Yes				Yes	No	No	Yes	3000	97.8	44	No	No	No	No	No	No	No	No	No	No	No	No	No	No	No	No	No	No	Yes	yes		2018-10-06
2-573	CRF2	RNKI031	9999-09-09	2018-11-07	CHC		Normal	11:15	Live birth	2000	Female		First hour	yes		2018-11-07	Yes				Yes	No	No	Yes	2000	97.8	45	No	No	No	No	No	No	No	No	No	No	No	No	No	No	No	No	No	No	Yes	yes		2018-11-09
2-574	CRF2	RNKI032	2018-09-30	2018-10-27	CHC		Normal	17:25	Live birth	3300	Male		First hour	yes		2018-10-27	Yes				Yes	No	No	Yes	3300	97.6	48	No	No	No	No	No	No	No	No	No	No	No	No	No	No	No	No	No	No	Yes	yes		2018-10-29
2-575	CRF2	RNKI033	2018-09-19	2018-10-14	CHC		Normal	12:40	Live birth	3200	Female		First hour	yes		2018-10-14	Yes				Yes	No	No	Yes	3200	97.6	47	No	No	No	No	No	No	No	No	No	No	No	No	No	No	No	No	No	No	Yes	yes		2018-10-16
2-576	CRF2	RNKI034	9999-09-09	2018-10-15	CHC		Normal	11:40	Live birth	3500	Female		First hour	yes		2018-10-15	Yes				Yes	No	No	Yes	3500	97.4	47	No	No	No	No	No	No	No	No	No	No	No	No	No	No	No	No	No	No	No	yes		2018-10-17
2-577	CRF2	RNKI036	2018-12-10	2018-12-20	CHC		Normal	16:17	Live birth	3200	Male		First hour	no	HOSPITAL																															No	yes		2018-12-23
2-578	CRF2	RNKI037	2018-10-20	2018-11-07	CHC		Normal	06:15	Live birth	3000	Female		First hour	yes		2018-11-07	Yes				Yes	No	No	Yes	3000	97.6	46	No	No	No	No	No	No	No	No	No	No	No	No	No	No	No	No	No	No	Yes	yes		2018-11-09
2-579	CRF2	RNKI038	2018-10-28	2018-12-16	CHC		Normal	03:20	Live birth	3700	Female		First hour	no	HOSPITAL																															Yes	yes		2018-12-19
2-580	CRF2	RNKI039	2018-10-28	2018-12-16	DH		Normal	21:46	Live birth	2800	Female		First hour	no	HOSPITAL																															Yes	yes		2018-12-19
2-581	CRF2	RNKI040	2018-08-12	2018-09-05	CHC		Normal	12:20	Live birth	2800	Male		First hour	yes		2018-09-05	Yes				Yes	No	No	Yes	2800	97.6	45	No	No	No	No	No	No	No	No	No	No	No	No	No	No	No	No	No	No	Yes	yes		2018-09-07
2-582	CRF2	RNKI041	2018-10-17	2018-11-13	CHC		Normal	10:45	Live birth	2000	Male		First hour	yes		2018-11-13	Yes				Yes	No	No	Yes	2000	97.8	44	No	No	No	No	No	No	No	No	No	No	No	No	No	No	No	No	No	No	Yes	yes		2018-11-15
2-583	CRF2	RNKI042	2018-11-20	2018-11-26	CHC		Normal	09:00	Live birth	2250	Male		First hour	no	ASHA SUBMITTED THE FORM WITHOUT SHOWING VISIT DATA																															No	no	H.B.P.N.C FORM SUBMITTED WITHOUT SHOWING DATA
2-584	CRF2	RNKI043	2018-11-28	2018-12-29	DH		Normal	09:35	Live birth	2500	Male		First hour	no	HOSPITAL																															No	yes		2018-12-31
2-585	CRF2	GPRI018	2018-04-22	2018-05-23	CHC		Normal	08:40	Live birth	3250	Male		First hour	yes		2018-05-23	Yes				Yes	No	No	Yes	3250	97.2	42	No	No	No	No	No	No	No	No	No	No	No	No	No	No	No	No	No	No	Yes	yes		2018-05-25
2-586	CRF2	GPRI021	9999-09-09	2018-01-21	Home		Normal	22:15	Live birth	3500	Male		First hour	no	ASHA SUBMITTED THE FORM WITHOUT SHOWING VISIT DATA																															No	no	ASHA SUBMITTED THE FORM WITHOUT SHOWING THE VISIT DATA
2-587	CRF2	GPRI023	9999-09-09	2018-03-12	CHC		Normal	15:45	Live birth	2700	Male		First hour	no	ASHA SUBMITTED THE FORM WITHOUT SHOWING VISIT DATA																															No	no	ASHA SUBMITTED THE FORM WITHOUT SHOWING THE VISIT DATA
2-588	CRF2	GPRI024	9999-09-09	2018-01-01	CHC		Normal	10:15	Live birth	3600	Male		First hour	no	ASHA SUBMITTED THE FORM WITHOUT SHOWING VISIT DATA																															No	no	ASHA SUBMITTED THE FORM WITHOUT SHOWING THE VISIT DATA
2-589	CRF2	GPRI025	9999-09-09	2018-01-03	CHC		Normal	14:10	Live birth	3500	Male		First hour	yes		2018-01-03	Yes				Yes	No	No	Yes	3500	97.4	48	No	No	No	No	No	No	No	No	No	No	No	No	No	No	No	No	No	No	Yes	yes		2018-01-05
2-590	CRF2	GPRI026	2017-11-24	2017-12-20	Home		Normal	21:00	Live birth	3000	Male		First hour	yes		2017-12-20	Yes				Yes	No	No	Yes	3000	97.7	40	No	No	No	No	No	No	No	No	No	No	No	No	No	No	No	No	No	No	Yes	yes		2017-12-22
2-591	CRF2	GPRI027	2018-05-28	2018-07-13	Home		Normal	13:00	Live birth	4000	Male		First day	yes		2018-07-13	Yes				Yes	No	No	Yes	4000	97.6	47	No	No	No	No	No	No	No	No	No	No	No	No	No	No	No	No	No	No	Yes	yes		2018-07-15
2-592	CRF2	GPRI028	9999-09-09	2018-07-21	CHC		Normal	09:50	Live birth	3250	Female		First hour	yes		2018-07-21	Yes				Yes	No	No	Yes	3250	96.9	45	No	No	No	No	No	No	No	No	No	No	No	No	No	No	No	No	No	No	No	yes		2018-07-23
2-593	CRF2	GPRI031	2018-05-19	2018-06-14	CHC		Normal	09:40	Live birth	3000	Female		First hour	yes		2018-06-14	Yes				Yes	No	No	Yes	3000	96.8	53	No	No	No	No	No	No	No	No	No	No	No	No	No	No	No	No	No	No	Yes	yes		2018-06-16
2-594	CRF2	GPRI032	2017-12-10	2018-01-03	Pvt		Normal	04:56	Live birth	2900	Female		First hour	no	ASHA SUBMITTED THE FORM WITHOUT SHOWING VISIT DATA																															No	no	ASHA SUBMITTED THE FORM WITHOUT SHOWING THE VISIT DATA
2-595	CRF2	GPRI033	2017-11-24	2017-12-18	CHC		Normal	21:12	Live birth	3300	Male		First hour	no	ASHA SUBMITTED THE FORM WITHOUT SHOWING VISIT DATA																															No	no	ASHA SUBMITTED THE FORM WITHOUT SHOWING THE VISIT DATA
2-596	CRF2	GPRI036	2018-02-08	2018-03-06	Home		Normal	06:35	Live birth	3500	Male		First hour	no	ASHA SUBMITTED THE FORM WITHOUT SHOWING VISIT DATA																															No	no	ASHA SUBMITTED THE FORM WITHOUT SHOWING THE VISIT DATA
2-597	CRF2	GPRI037	2018-02-16	2018-03-13	CHC		Normal	22:40	Live birth	2500	Male		First hour	no	ASHA SUBMITTED THE FORM WITHOUT SHOWING VISIT DATA																															No	no	ASHA SUBMITTED THE FORM WITHOUT SHOWING THE VISIT DATA
2-598	CRF2	GPRI038	2018-04-26	2018-05-28	CHC		Normal	12:00	Live birth	3250	Male		First hour	yes		2018-05-28	Yes				Not captured	Not captured	Not captured	Not captured	3250	Information not available	Information not available	Not captured	Not captured	Not captured	Not captured	Not captured	Not captured	Not captured	Not captured	Not captured	Not captured	Not captured	Not captured	Not captured	Not captured	Not captured	Not captured	Not captured	Not captured	Yes	yes		2018-05-30
2-599	CRF2	GPRI039	2018-06-01	2018-07-03	CHC		Normal	06:40	Live birth	4000	Male		First hour	yes		2018-07-03	Yes				Yes	No	No	Yes	4000	97.8	46	No	No	No	No	No	No	No	No	No	No	No	No	No	No	No	No	No	No	Yes	yes		2018-07-05
2-600	CRF2	GPRI040	2018-03-29	2018-04-22	CHC		Normal	11:40	Live birth	2800	Female		First hour	yes		2018-04-22	Yes				Yes	No	No	Yes	2800	98	44	No	No	No	No	No	No	No	No	No	No	No	No	No	No	No	No	No	No	Yes	yes		2018-04-24
2-601	CRF2	GPRI041	2017-12-26	2018-01-24	CHC		Normal	07:50	Live birth	3300	Female		First hour	no	ASHA SUBMITTED THE FORM WITHOUT SHOWING VISIT DATA																															No	no	ASHA SUBMITTED THE FORM WITHOUT SHOWING THE VISIT DATA
2-602	CRF2	GPRI042	2017-12-24	2018-01-18	CHC		Normal	11:15	Live birth	2600	Male		First hour	no	ASHA SUBMITTED THE FORM WITHOUT SHOWING VISIT DATA																															No	no	ASHA SUBMITTED THE FORM WITHOUT SHOWING THE VISIT DATA
2-603	CRF2	GPRI044	2017-12-27	2018-01-24	CHC		Normal	11:10	Live birth	3600	Male		First hour	no	ASHA SUBMITTED THE FORM WITHOUT SHOWING VISIT DATA																															No	no	ASHA SUBMITTED THE FORM WITHOUT SHOWING THE VISIT DATA
2-604	CRF2	GPRI045	2018-05-15	2018-06-08	CHC		Normal	13:35	Live birth	3000	Female		First hour	yes		2018-06-08	Yes				Yes	No	No	Yes	3000	97.6	48	No	No	No	No	No	No	No	No	No	No	No	No	No	No	No	No	No	No	Yes	yes		2018-06-10
2-605	CRF2	GPRI046	2017-12-10	2017-12-20	CHC		Normal	05:20	Live birth	3500	Female		First hour	yes		2017-12-20	Yes				Yes	No	No	Yes	3500	Information not available	Information not available	No	No	No	No	No	No	No	No	No	No	No	No	No	No	No	No	No	No	Yes	yes		2017-12-22
2-606	CRF2	GPRI047	2018-01-11	2018-02-08	CHC		Normal	10:40	Live birth	3250	Male		First hour	no	ASHA SUBMITTED THE FORM WITHOUT SHOWING VISIT DATA																															No	no	ASHA SUBMITTED THE FORM WITHOUT SHOWING THE VISIT DATA
2-607	CRF2	GPRI048	2018-02-28	2018-03-26	CHC		Normal	06:35	Live birth	2750	Male		First hour	no	ASHA SUBMITTED THE FORM WITHOUT SHOWING VISIT DATA																															No	no	ASHA SUBMITTED THE FORM WITHOUT SHOWING THE VISIT DATA
2-608	CRF2	GPRI049	9999-09-09	2018-01-13	CHC		Normal	08:40	Live birth	3300	Male		First hour	no	ASHA SUBMITTED THE FORM WITHOUT SHOWING VISIT DATA																															No	no	ASHA SUBMITTED THE FORM WITHOUT SHOWING THE VISIT DATA
2-609	CRF2	GPRI050	2018-03-11	2018-04-08	DH		Normal	10:40	Live birth	3400	Female		First hour	no	ASHA SUBMITTED THE FORM WITHOUT SHOWING VISIT DATA																															No	no	ASHA SUBMITTED THE FORM WITHOUT SHOWING THE VISIT DATA
2-610	CRF2	GPRI051	2018-01-11	2018-02-08	CHC		Normal	08:50	Live birth	2800	Male		First hour	no	ASHA SUBMITTED THE FORM WITHOUT SHOWING VISIT DATA																															No	no	ASHA SUBMITTED THE FORM WITHOUT SHOWING THE VISIT DATA
2-611	CRF2	GPRI053	9999-09-09	2018-07-11	CHC		Normal	09:10	Live birth	3500	Male		First hour	yes		2018-07-11	Yes				Yes	No	No	Yes	3500	97.2	44	No	No	No	No	No	No	No	No	No	No	No	No	No	No	No	No	No	No	No	yes		2018-07-13
2-612	CRF2	GPRI054	2018-04-17	2018-05-15	CHC		Normal	23:30	Live birth	3250	Female		First hour	yes		2018-05-15	Yes				Not captured	Not captured	Not captured	Not captured	3250	Information not available	Information not available	Not captured	Not captured	Not captured	Not captured	Not captured	Not captured	Not captured	Not captured	Not captured	Not captured	Not captured	Not captured	Not captured	Not captured	Not captured	Not captured	Not captured	Not captured	Yes	yes		2018-05-17
2-613	CRF2	GPRI055	2018-01-26	2018-03-11	CHC		Normal	12:20	Live birth	3500	Male		First hour	yes		2018-03-11	Yes				Yes	No	No	Not captured	3500	Information not available	Information not available	No	No	No	No	No	No	No	No	No	No	No	No	No	No	No	No	No	No	No	yes		2018-03-13
2-614	CRF2	GPRI056	2018-05-22	2018-06-20	Home		Normal	08:50	Live birth	3000	Male		First hour	yes		2018-06-20	Yes				Yes	No	No	Yes	3000	96.9	46	No	No	No	No	No	No	No	No	No	No	No	No	No	No	No	No	No	No	Yes	yes		2018-06-22
2-615	CRF2	GPRI057	2018-03-20	2018-04-11	CHC		Normal	00:44	Live birth	3000	Female		First hour	yes		2018-04-11	Yes				Yes	No	Not captured	Not captured	3000	Information not available	Information not available	Not captured	Not captured	Not captured	Not captured	Not captured	Not captured	Not captured	Not captured	Not captured	Not captured	Not captured	Not captured	Not captured	Not captured	Not captured	Not captured	Not captured	Not captured	No	yes		2018-04-13
2-616	CRF2	GPRI059	2017-12-02	2017-12-29	Home		Normal	17:00	Live birth	3000	Female		First hour	yes		2017-12-29	Yes				Yes	No	No	Yes	3000	97.5	45	No	No	No	No	No	No	No	No	No	No	No	No	No	No	No	No	No	No	Yes	yes		2017-12-31
2-617	CRF2	GPRI060	9999-09-09	2018-01-18	CHC		Normal	08:40	Live birth	2500	Female		First hour	yes		2018-01-18	Yes				Not captured	No	Not captured	Yes	Information not available	Information not available	Information not available	Not captured	Not captured	Not captured	Not captured	Not captured	Not captured	Not captured	Not captured	Not captured	Not captured	Not captured	Not captured	Not captured	Not captured	Not captured	Not captured	Not captured	Not captured	No	yes		2018-01-20
2-618	CRF2	GPRI061	2018-02-09	2018-02-21	DH		Normal	00:00	Live birth	3600	Female		First hour	no	ASHA SUBMITTED THE FORM WITHOUT SHOWING VISIT DATA																															No	no	ASHA SUBMITTED THE FORM WITHOUT SHOWING THE VISIT DATA
2-619	CRF2	GPRI062	2018-01-21	2018-02-14	Pvt		Normal	11:40	Live birth	2000	Female		First hour	yes		2018-02-14	Yes				Yes	No	No	Yes	2000	Information not available	Information not available	No	No	No	No	No	No	No	No	No	No	No	No	No	No	No	No	No	No	Yes	yes		2018-02-16
2-620	CRF2	GPRI063	9999-09-09	2018-02-01	CHC		Normal	14:15	Live birth	3000	Male		First hour	no	ASHA SUBMITTED THE FORM WITHOUT SHOWING VISIT DATA																															No	no	ASHA SUBMITTED THE FORM WITHOUT SHOWING THE VISIT DATA
2-621	CRF2	GPRI064	2018-06-21	2018-07-24	Pvt		Normal	07:00	Live birth	3500	Male		First hour	yes		2018-07-24	Yes				Yes	No	No	Yes	3500	97.2	43	No	No	No	No	No	No	No	No	No	No	No	No	No	No	No	No	No	No	Yes	yes		2018-07-26
2-622	CRF2	GPRI065	2018-05-23	2018-06-21	Pvt		Normal	18:40	Live birth	3000	Dont know		First hour	yes		2018-06-21	Yes				Yes	No	No	Yes	3000	97.4	46	No	No	No	No	No	No	No	No	No	No	No	No	No	No	No	No	No	No	Yes	yes		2018-06-23
2-623	CRF2	GPRI066	2018-04-21	2018-05-15	CHC		Normal	23:55	Live birth	2800	Male		First hour	yes		2018-05-15	Yes				Not captured	Not captured	Not captured	Not captured	2800	96.8	46	Not captured	Not captured	Not captured	Not captured	Not captured	Not captured	Not captured	Not captured	Not captured	Not captured	Not captured	Not captured	Not captured	Not captured	Not captured	Not captured	Not captured	Not captured	Yes	yes		2018-05-17
2-624	CRF2	GPRI067	2018-01-08	2018-01-28	Home		Normal	23:10	Live birth	3000	Male		First day	no	ASHA SUBMITTED THE FORM WITHOUT SHOWING VISIT DATA																															No	no	ASHA SUBMITTED THE FORM WITHOUT SHOWING THE VISIT DATA
2-625	CRF2	GPRI068	9999-09-09	2018-03-17	CHC		Normal	18:55	Live birth	4100	Male		First hour	no	ASHA SUBMITTED THE FORM WITHOUT SHOWING VISIT DATA																															No	no	ASHA SUBMITTED THE FORM WITHOUT SHOWING THE VISIT DATA
2-626	CRF2	GPRI070	2018-02-07	2018-03-20	Pvt		Normal	07:20	Died	3600	Female		First hour	yes		2018-03-20	Yes				Not captured	Not captured	Not captured	Not captured	3600	Information not available	Information not available	Not captured	Not captured	Not captured	Not captured	Not captured	Not captured	Not captured	Not captured	Not captured	Not captured	Not captured	Not captured	Not captured	Not captured	Not captured	Not captured	Not captured	Not captured	Yes	yes		2018-03-22
2-627	CRF2	GPRI071	2017-12-10	2018-01-05	CHC		Normal	06:54	Live birth	3500	Male		First hour	no	ASHA SUBMITTED THE FORM WITHOUT SHOWING VISIT DATA																															No	no	ASHA SUBMITTED THE FORM WITHOUT SHOWING THE VISIT DATA
2-628	CRF2	GPRI072	2017-12-20	2018-01-07	CHC		Normal	07:00	Live birth	3500	Female		First hour	no	ASHA SUBMITTED THE FORM WITHOUT SHOWING VISIT DATA																															No	no	ASHA SUBMITTED THE FORM WITHOUT SHOWING THE VISIT DATA
2-629	CRF2	GPRI073	2018-04-29	2018-05-25	CHC		Normal	12:45	Live birth	2700	Female		First hour	yes		2018-05-25	Not captured				Not captured	Not captured	Not captured	Not captured	2700	Information not available	Information not available	Not captured	Not captured	Not captured	Not captured	Not captured	Not captured	Not captured	Not captured	Not captured	Not captured	Not captured	Not captured	Not captured	Not captured	Not captured	Not captured	Not captured	Not captured	Yes	yes		2018-05-27
2-630	CRF2	GPRI074	2018-03-15	2018-04-19	CHC		Normal	07:45	Live birth	2000	Female		First hour	yes		2018-04-19	Yes				Yes	No	Not captured	Not captured	2000	Information not available	Information not available	Not captured	Not captured	Not captured	Not captured	Not captured	Not captured	Not captured	Not captured	Not captured	Not captured	Not captured	Not captured	Not captured	Not captured	Not captured	Not captured	Not captured	Not captured	Yes	yes		2018-04-21
2-631	CRF2	GPRI075	2018-02-28	2018-03-24	CHC		Normal	19:30	Live birth	2600	Female		First hour	no	ASHA SUBMITTED THE FORM WITHOUT SHOWING VISIT DATA																															No	no	ASHA SUBMITTED THE FORM WITHOUT THE SHOWING THE VISIT DATA.
2-632	CRF2	GPRI076	2018-06-17	2018-07-10	CHC		Normal	11:40	Live birth	2600	Female		First hour	yes		2018-07-10	Yes				Yes	No	No	Yes	2600	97.8	46	No	No	No	No	No	No	No	No	No	No	No	No	No	No	No	No	No	No	Yes	yes		2018-07-12
2-633	CRF2	GPRI077	2018-06-05	2018-07-01	CHC		Normal	08:05	Live birth	2500	Female		First hour	yes		2018-07-01	Yes				Yes	No	No	Yes	2500	97.6	46	No	No	No	No	No	No	No	No	No	No	No	No	No	No	No	No	No	No	Yes	yes		2018-07-03
2-634	CRF2	GPRI078	2018-06-11	2018-07-08	CHC		Normal	18:00	Live birth	3000	Female		First hour	yes		2018-07-08	Yes				Yes	No	No	Yes	3000	97.2	45	No	No	No	No	No	No	No	No	No	No	No	No	No	No	No	No	No	No	Yes	yes		2018-07-10
2-635	CRF2	GPRI079	2018-04-18	2018-05-21	CHC		Normal	17:10	Live birth	3500	Male		First hour	no	HOSPITAL																															No	yes		2018-05-23
2-636	CRF2	GPRI080	2018-02-18	2018-03-13	Pvt		Normal	08:32	Live birth	3500	Male		First hour	yes		2018-03-13	Yes				Yes	No	No	Yes	3500	97.8	54	No	No	No	No	No	No	No	No	No	No	No	No	No	No	No	No	No	No	Yes	yes		2018-03-15
2-637	CRF2	GPRI081	2018-03-01	2018-04-02	Home		Normal	16:45	Live birth	3000	Male		First hour	no	ASHA SUBMITTED THE FORM WITHOUT SHOWING VISIT DATA																															No	no	ASHA SUBMITTED THE FORM WITHOUT THE SHOWING THE VISIT DATA.
2-638	CRF2	GPRI082	9999-09-09	2018-04-20	CHC		Normal	17:55	Live birth	3300	Female		First hour	no	ASHA SUBMITTED THE FORM WITHOUT SHOWING VISIT DATA																															No	no	ASHA SUBMITTED THE FORM WITHOUT THE SHOWING THE VISIT DATA.
2-639	CRF2	GPRI083	2018-02-17	2018-03-14	CHC		Normal	20:48	Live birth	3200	Female		First hour	yes		2018-03-14	Yes				Yes	No	No	Yes	3200	97.4	52	No	No	No	No	No	No	No	No	No	No	No	No	No	No	No	No	No	No	Yes	yes		2018-03-16
2-640	CRF2	GPRI084	2018-04-12	2018-05-10	CHC		Normal	16:55	Live birth	3250	Male		First hour	yes		2018-05-10	Yes				Yes	No	No	Yes	3250	97.2	48	No	No	No	No	No	No	No	No	No	No	No	No	No	No	No	No	No	No	Yes	yes		2018-05-12
2-641	CRF2	GPRI085	2018-03-26	2018-04-28	Home		Normal	08:40	Live birth	2800	Female		First day	no	ASHA SUBMITTED THE FORM WITHOUT SHOWING VISIT DATA																															No	no	ASHA SUBMITTED THE FORM WITHOUT SHOWING THE VISIT DATA
2-642	CRF2	GPRI087	2018-06-19	2018-07-16	CHC		Normal	08:40	Live birth	4250	Male		First hour	yes		2018-07-16	Yes				Yes	No	No	Yes	4250	97.4	47	No	No	No	No	No	No	No	No	No	No	No	No	No	No	No	No	No	No	Yes	yes		2018-07-18
2-643	CRF2	GPRI088	2018-05-24	2018-06-21	DH		Normal	08:40	Live birth	3000	Female		First hour	yes		2018-06-21	Yes				Not captured	Not captured	Not captured	Not captured	3000	Information not available	Information not available	Not captured	Not captured	Not captured	Not captured	Not captured	Not captured	Not captured	Not captured	Not captured	Not captured	Not captured	Not captured	Not captured	Not captured	Not captured	Not captured	Not captured	Not captured	Yes	yes		2018-06-23
2-644	CRF2	GPRI089	2018-04-27	2018-05-25	CHC		Normal	07:02	Live birth	3500	Female		First hour	yes		2018-05-25	Yes				Not captured	Not captured	Not captured	Not captured	3500	Information not available	Information not available	Not captured	Not captured	Not captured	Not captured	Not captured	Not captured	Not captured	Not captured	Not captured	Not captured	Not captured	Not captured	Not captured	Not captured	Not captured	Not captured	Not captured	Not captured	Yes	yes		2018-05-27
2-645	CRF2	GPRI090	2018-06-29	2018-07-27	CHC		Normal	09:45	Live birth	3200	Male		First hour	yes		2018-07-27	Yes				Yes	No	No	Yes	3200	97.4	47	No	No	No	No	No	No	No	No	No	No	No	No	No	No	No	No	No	No	Yes	yes		2018-07-29
2-646	CRF2	GPRI091	2018-07-29	2018-08-26	Home		Normal	20:55	Live birth	3250	Female		First day	yes		2018-08-26	Yes				Yes	No	No	Yes	3250	97.2	45	No	No	No	No	No	No	No	No	No	No	No	No	No	No	No	No	No	No	Yes	yes		2018-08-28
2-647	CRF2	GPRI092	2018-09-25	2018-10-17	CHC		Normal	03:00	Live birth	3000	Male		First hour	yes		2018-10-17	Yes				Yes	No	No	Yes	3000	97	50	No	No	No	No	No	No	No	No	No	No	No	No	No	No	No	No	No	No	Yes	yes		2018-10-19
2-648	CRF2	GPRI093	2018-06-29	2018-07-24	CHC		Normal	11:30	Live birth	3000	Female		First hour	yes		2018-07-24	Yes				Yes	No	No	Yes	3000	96.9	48	No	No	No	No	No	No	No	No	No	No	No	No	No	No	No	No	No	No	Yes	yes		2018-07-26
2-649	CRF2	GPRI095	9999-09-09	2018-03-01	Home		Normal	18:40	Live birth	3100	Female		First hour	no	ASHA SUBMITTED THE FORM WITHOUT SHOWING VISIT DATA																															No	no	ASHA SUBMITTED THE FORM WITHOUT SHOWING THE VISIT DATA
2-650	CRF2	GPRI097	9999-09-09	2018-03-30	CHC		Normal	23:25	Live birth	3400	Female		First hour	no	ASHA SUBMITTED THE FORM WITHOUT SHOWING VISIT DATA																															No	no	ASHA SUBMITTED THE FORM WITHOUT SHOWING THE VISIT DATA
2-651	CRF2	GPRI098	2018-04-02	2018-04-26	CHC		Normal	07:00	Live birth	3000	Male		First day	no	ASHA SUBMITTED THE FORM WITHOUT SHOWING VISIT DATA																															No	no	ASHA SUBMITTED THE FORM WITHOUT SHOWING THE VISIT DATA
2-652	CRF2	GPRI099	9999-09-09	2018-04-12	CHC		Normal	07:45	Live birth	2600	Male		First hour	no	ASHA SUBMITTED THE FORM WITHOUT SHOWING VISIT DATA																															No	no	ASHA SUBMITTED THE FORM WITHOUT SHOWING THE VISIT DATA
2-653	CRF2	GPRI100	2018-03-06	2018-04-04	CHC		Normal	08:35	Live birth	4000	Female		First hour	no	ASHA SUBMITTED THE FORM WITHOUT SHOWING VISIT DATA																															No	no	ASHA SUBMITTED THE FORM WITHOUT SHOWING THE VISIT DATA
2-654	CRF2	GPRI102	9999-09-09	2018-05-17	CHC		Normal	08:25	Live birth	3500	Female		First hour	yes		2018-05-17	Yes				Not captured	Not captured	Not captured	Not captured	3500	Information not available	Information not available	Not captured	Not captured	Not captured	Not captured	Not captured	Not captured	Not captured	Not captured	Not captured	Not captured	Not captured	Not captured	Not captured	Not captured	Not captured	Not captured	Not captured	Not captured	No	yes		2018-05-19
2-655	CRF2	GPRI103	2018-02-10	2018-03-07	CHC		Normal	04:55	Live birth	3300	Male		First hour	no	ASHA SUBMITTED THE FORM WITHOUT SHOWING VISIT DATA																															No	no	ASHA SUBMITTED THE FORM WITHOUT SHOWING THE VISIT DATA
2-656	CRF2	GPRI104	2018-05-10	2018-06-09	CHC		Normal	10:15	Live birth	3000	Female		First hour	yes		2018-06-09	Not captured				Not captured	Not captured	Not captured	Not captured	3000	Information not available	Information not available	Not captured	Not captured	Not captured	Not captured	Not captured	Not captured	Not captured	Not captured	Not captured	Not captured	Not captured	Not captured	Not captured	Not captured	Not captured	Not captured	Not captured	Not captured	Yes	yes		2018-06-11
2-657	CRF2	GPRI105	2018-01-08	2018-02-01	Home		Normal	18:25	Live birth	3600	Female		First hour	no	ASHA SUBMITTED THE FORM WITHOUT SHOWING VISIT DATA																															No	no	ASHA SUBMITTED THE FORM WITHOUT SHOWING THE VISIT DATA
2-658	CRF2	GPRI106	2018-06-24	2018-07-25	CHC		Normal	09:45	Live birth	3250	Female		First hour	yes		2018-07-25	Yes				Yes	No	No	Yes	3250	96.7	50	No	No	No	No	No	No	No	No	No	No	No	No	No	No	No	No	No	No	Yes	yes		2018-07-27
2-659	CRF2	GPRI108	2018-05-07	2018-06-09	CHC		Normal	20:35	Live birth	3000	Female		First hour	yes		2018-06-09	Yes				Not captured	Not captured	Not captured	Not captured	3000	Information not available	Information not available	Not captured	Not captured	Not captured	Not captured	Not captured	Not captured	Not captured	Not captured	Not captured	Not captured	Not captured	Not captured	Not captured	Not captured	Not captured	Not captured	Not captured	Not captured	Yes	yes		2018-06-11
2-660	CRF2	GPRI111	9999-09-09	2017-12-16	Home		Normal	11:00	Live birth	3100	Male		First hour	no	ASHA SUBMITTED THE FORM WITHOUT SHOWING VISIT DATA																															No	no	ASHA SUBMITTED THE FORM WITHOUT THE SHOWING THE VISIT DATA.
2-661	CRF2	GPRI113	9999-09-09	2018-02-09	DH		Normal	16:55	Live birth	2900	Male		First hour	no	ASHA SUBMITTED THE FORM WITHOUT SHOWING VISIT DATA																															No	no	ASHA SUBMITTED THE FORM WITHOUT THE SHOWING THE VISIT DATA.
2-662	CRF2	GPRI115	2018-06-30	2018-07-27	CHC		Normal	10:40	Live birth	3500	Male		First hour	yes		2018-07-27	Yes				Yes	No	No	Yes	3500	97.2	45	No	No	No	No	No	No	No	No	No	No	No	No	No	No	No	No	No	No	Yes	yes		2018-07-29
2-663	CRF2	GPRI116	2018-06-20	2018-07-18	CHC		Normal	12:15	Live birth	3000	Female		First hour	yes		2018-07-18	Yes				Yes	No	No	Yes	3000	97.6	47	No	No	No	No	No	No	No	No	No	No	No	No	No	No	No	No	No	No	Yes	yes		2018-07-20
2-664	CRF2	GPRI117	2018-07-18	2018-08-15	CHC		Normal	17:00	Live birth	3000	Female		First hour	yes		2018-08-15	Yes				Yes	No	No	Yes	3000	97.9	46	No	No	No	No	No	No	No	No	No	No	No	No	No	No	No	No	No	No	Yes	no	THE CHILD HAS DIED
2-665	CRF2	GPRI118	2018-07-25	2018-08-14	CHC		Normal	16:00	Live birth	3000	Male		First hour	no	ASHA SUBMITTED THE FORM WITHOUT SHOWING VISIT DATA																															No	no	ASHA SUBMITTED THE FORM WITHOUT THE SHOWING THE VISIT DATA.
2-666	CRF2	GPRI119	9999-09-09	2018-07-24	CHC		Normal	13:30	Live birth	2250	Male		First hour	yes		2018-07-24	Yes				Yes	No	No	Yes	2250	97.2	45	No	No	No	No	No	No	No	No	No	No	No	No	No	No	No	No	No	No	Yes	yes		2018-07-26
2-667	CRF2	GPRI120	2018-07-13	2018-08-10	DH		Normal	11:15	Live birth	3000	Female		First hour	yes		2018-08-10	Yes				Yes	No	No	Yes	3000	97.4	44	No	No	No	No	No	No	No	No	No	No	No	No	No	No	No	No	No	No	Yes	yes		2018-08-12
2-668	CRF2	GPRI121	2018-07-11	2018-08-08	CHC		Normal	09:15	Live birth	3500	Female		First hour	yes		2018-08-08	Yes				Yes	No	No	Yes	3500	97.2	46	No	No	No	No	No	No	No	No	No	No	No	No	No	No	No	No	No	No	Yes	yes		2018-08-10
2-669	CRF2	GPRI123	2018-07-27	2018-08-25	CHC		Normal	06:40	Live birth	3200	Female		First hour	yes		2018-08-25	Yes				Yes	No	No	Yes	3200	97.2	45	No	No	No	No	No	No	No	No	No	No	No	No	No	No	No	No	No	No	Yes	yes		2018-08-27
2-670	CRF2	GPRI126	2018-07-19	2018-08-17	CHC		Normal	00:20	Live birth	3250	Male		First hour	yes		2018-08-17	Yes				Yes	No	No	Yes	3250	96.8	44	No	No	No	No	No	No	No	No	No	No	No	No	No	No	No	No	No	No	Yes	yes		2018-08-19
2-671	CRF2	GPRI127	2018-06-16	2018-08-02	CHC		Normal	19:45	Live birth	3500	Female		First hour	yes		2018-08-02	Yes				Yes	No	No	Yes	3500	97.2	49	No	No	No	No	No	No	No	No	No	No	No	No	No	No	No	No	No	No	Yes	yes		2018-08-04
2-672	CRF2	GPRI128	2018-07-20	2018-08-16	CHC		Normal	18:30	Live birth	2500	Male		First hour	yes		2018-08-16	Yes				Yes	No	No	Yes	2500	96.7	46	No	No	No	No	No	No	No	No	No	No	No	No	No	No	No	No	No	No	Yes	yes		2018-08-18
2-673	CRF2	GPRI129	2018-07-30	2018-08-28	CHC		Normal	09:35	Live birth	3000	Female		First hour	yes		2018-08-28	Yes				Yes	No	No	Yes	3000	97.6	48	No	No	No	No	No	No	No	No	No	No	No	No	No	No	No	No	No	No	Yes	yes		2018-08-30
2-674	CRF2	GPRI130	2018-08-30	2018-09-27	CHC		Normal	12:25	Live birth	3000	Male		First hour	yes		2018-09-27	Yes				Yes	No	No	Yes	3000	97.4	44	No	No	No	No	No	No	No	No	No	No	No	No	No	No	No	No	No	No	Yes	yes		2018-09-29
2-675	CRF2	GPRI132	2018-08-09	2018-09-06	CHC		Normal	09:00	Live birth	2500	Female		First hour	yes		2018-09-06	Yes				Yes	No	No	Yes	2500	97.4	44	No	No	No	No	No	No	No	No	No	No	No	No	No	No	No	No	No	No	Yes	yes		2018-09-08
2-676	CRF2	GPRI133	2018-08-20	2018-09-17	CHC		Normal	02:00	Live birth	3500	Female		First hour	yes		2018-09-17	Yes				Yes	No	No	Yes	3500	97.8	48	No	No	No	No	No	No	No	No	No	No	No	No	No	No	No	No	No	No	Yes	yes		2018-09-19
2-677	CRF2	GPRI134	2018-06-05	2018-07-03	CHC		Normal	05:30	Live birth	4000	Female		First hour	yes		2018-07-03	Yes				Yes	No	No	Yes	4000	97.8	48	No	No	No	No	No	No	No	No	No	No	No	No	No	No	No	No	No	No	Yes	yes		2018-07-05
2-678	CRF2	GPRI135	2018-07-25	2018-08-23	CHC		Normal	19:00	Live birth	2500	Male		First hour	yes		2018-08-23	Yes				Yes	No	No	Yes	2500	97.4	47	No	No	No	No	No	No	No	No	No	No	No	No	No	No	No	No	No	No	Yes	yes		2018-08-25
2-679	CRF2	GPRI136	2018-09-07	2018-10-01	Home		Normal	12:15	Live birth	3000	Female		First day	yes		2018-10-01	Yes				Yes	No	No	Yes	3000	96.8	48	No	No	No	No	No	No	No	No	No	No	No	No	No	No	No	No	No	No	Yes	yes		2018-10-03
2-680	CRF2	GPRI137	2018-09-10	2018-09-30	CHC		Normal	11:30	Live birth	2200	Male		First hour	yes		2018-09-30	Yes				Yes	No	No	Yes	2200	97.6	46	No	No	No	No	No	No	No	No	No	No	No	No	No	No	No	No	No	No	Yes	yes		2018-10-02
2-681	CRF2	GPRI138	2018-07-14	2018-08-07	Pvt		Normal	03:00	Live birth	2500	Female		First hour	yes		2018-08-07	Yes				Yes	No	No	Yes	2500	97.6	44	No	No	No	No	No	No	No	No	No	No	No	No	No	No	No	No	No	No	Yes	yes		2018-08-09
2-682	CRF2	GPRI139	2018-08-27	2018-09-21	CHC		Normal	15:00	Live birth	2750	Female		First hour	yes		2018-09-21	Yes				Yes	No	No	Yes	2750	97.8	46	No	No	No	No	No	No	No	No	No	No	No	No	No	No	No	No	No	No	Yes	yes		2018-09-23
2-683	CRF2	GPRI140	2018-10-10	2018-11-02	CHC		Normal	10:15	Live birth	2900	Male		First hour	yes		2018-11-02	Yes				Yes	No	No	Yes	2900	98.1	48	No	No	No	No	No	No	No	No	No	No	No	No	No	No	No	No	No	No	Yes	yes		2018-11-04
2-684	CRF2	GPRI142	2018-10-15	2018-11-11	CHC		Normal	11:50	Live birth	3200	Male		First hour	yes		2018-11-11	Yes				Yes	No	No	Yes	3200	97.5	42	No	No	No	No	No	No	No	No	No	No	No	No	No	No	No	No	No	No	Yes	yes		2018-11-13
2-685	CRF2	GPRI146	2018-10-20	2018-11-14	CHC		Normal	12:30	Live birth	2500	Male		First hour	yes		2018-11-14	Yes				Yes	No	No	Yes	2500	97.1	51	No	No	No	No	No	No	No	No	No	No	No	No	No	No	No	No	No	No	Yes	yes		2018-11-16
2-686	CRF2	GPRI148	2018-12-01	2018-12-21	CHC		Normal	04:00	Live birth	3000	Male		First hour	yes		2018-12-21	Yes				Yes	No	No	Yes	3000	97.5	51	No	No	No	No	No	No	No	No	No	No	No	No	No	No	No	No	No	No	Yes	yes		2018-12-23
2-687	CRF2	GPRI149	2018-10-10	2018-10-27	CHC		Normal	21:00	Live birth	3000	Male		First day	yes		2018-10-27	Yes				Yes	No	No	Yes	3000	97.5	51	No	No	No	No	No	No	No	No	No	No	No	No	No	No	No	No	No	No	Yes	yes		2018-10-29
2-688	CRF2	GPRI150	2018-09-07	2018-09-08	CHC		Normal	07:07	Live birth	3000	Male		First hour	yes		2018-09-08	Yes				Yes	No	No	Yes	3000	97.6	51	No	No	No	No	No	No	No	No	No	No	No	No	No	No	No	No	No	No	Yes	yes		2018-09-10
2-689	CRF2	GPRI151	2018-10-20	2018-11-09	CHC		Normal	09:00	Live birth	3500	Female		First hour	yes		2018-11-09	Yes				Yes	No	No	Yes	3500	97	51	No	No	No	No	No	No	No	No	No	No	No	No	No	No	No	No	No	No	Yes	yes		2018-11-11
2-690	CRF2	GPRI152	2018-08-02	2018-08-23	CHC		Normal	00:20	Live birth	3000	Male		First day	no	ASHA SUBMITTED THE FORM WITHOUT SHOWING VISIT DATA																															No	no	ASHA SUBMITTED THE FORM WITHOUT SHOWING THE VISIT DATA
2-691	CRF2	GPRI153	2018-11-01	2018-11-21	CHC		Normal	15:00	Live birth	3000	Female		First hour	yes		2018-11-21	Yes				Yes	No	No	Yes	3000	97.5	51	No	No	No	No	No	No	No	No	No	No	No	No	No	No	No	No	No	No	Yes	yes		2018-11-23
2-692	CRF2	GPRI154	2018-11-05	2018-11-25	Pvt		C-section	13:00	Live birth	2500	Male		First day	no	HOSPITAL																															Yes	yes		2018-11-27
2-693	CRF2	GPRI156	2018-09-25	2018-10-16	CHC		Normal	13:00	Live birth	3000	Female		First hour	yes		2018-10-16	Yes				Yes	No	No	Yes	3000	97.1	51	No	No	No	No	No	No	No	No	No	No	No	No	No	No	No	No	No	No	Yes	yes		2018-10-18
2-694	CRF2	GPRI158	2018-09-20	2018-10-13	CHC		Normal	20:00	Live birth	2700	Female		First hour	yes		2018-10-13	Yes				Yes	No	No	Yes	2700	98.3	51	No	No	No	No	No	No	No	No	No	No	No	No	No	No	No	No	No	No	Yes	yes		2018-10-15
2-695	CRF2	GPRI161	2018-11-25	2018-12-19	CHC		Normal	19:00	Live birth	2500	Male		First hour	yes		2018-12-19	Yes				Yes	No	No	Yes	2800	98.1	51	No	No	No	No	No	No	No	No	No	No	No	No	No	No	No	No	No	No	Yes	yes		2018-12-21
2-696	CRF2	GPRI163	2018-11-05	2018-11-28	CHC		Normal	15:00	Live birth	3000	Male		First hour	yes		2018-11-28	Yes				Yes	No	No	Yes	3000	97.6	51	No	No	No	No	No	No	No	No	No	No	No	No	No	No	No	No	No	No	Yes	yes		2018-11-30
2-697	CRF2	GPRI164	2018-10-20	2018-11-12	CHC		Normal	23:00	Live birth	3000	Female		First day	yes		2018-11-12	Yes				Yes	No	No	Yes	3000	98	51	No	No	No	No	No	No	No	No	No	No	No	No	No	No	No	No	No	No	Yes	yes		2018-11-14
2-698	CRF2	GPRI166	2018-11-05	2018-11-27	CHC		Normal	03:00	Live birth	3500	Male		First day	yes		2018-11-27	Yes				Yes	No	No	Yes	3500	97.1	52	No	No	No	No	No	No	No	No	No	No	No	No	No	No	No	No	No	No	Yes	yes		2018-11-29
2-699	CRF2	GPRI167	2018-11-25	2018-12-22	CHC		Normal	01:45	Live birth	2700	Male		First hour	yes		2018-12-22	Yes				Yes	No	No	Yes	2700	98.2	42	No	No	No	No	No	No	No	No	No	No	No	No	No	No	No	No	No	No	No	yes		2018-12-24
2-700	CRF2	GPRI168	2018-11-20	2018-12-08	DH		Normal	14:00	Live birth	3000	Female		First hour	yes		2018-12-08	Yes				Yes	No	No	Yes	3000	98.1	51	No	No	No	No	No	No	No	No	No	No	No	No	No	No	No	No	No	No	Yes	yes		2018-12-10
2-701	CRF2	GPRI170	2018-10-25	2018-11-12	CHC		Normal	13:00	Live birth	3500	Female		First hour	yes		2018-11-12	Yes				Yes	No	No	Yes	3500	97	51	No	No	No	No	No	No	No	No	No	No	No	No	No	No	No	No	No	No	Yes	yes		2018-11-14
2-702	CRF2	GPRI171	2018-10-15	2018-11-06	DH		Normal	15:00	Live birth	3200	Male		First hour	yes		2018-11-06	Not captured				Not captured	Not captured	Not captured	Not captured	Information not available	Information not available	Information not available	Not captured	Not captured	Not captured	Not captured	Not captured	Not captured	Not captured	Not captured	Not captured	Not captured	Not captured	Not captured	Not captured	Not captured	Not captured	Not captured	Not captured	Not captured	Yes	yes		2018-11-08
2-703	CRF2	GPRI174	2018-09-15	2018-10-12	CHC		Normal	09:45	Live birth	2500	Female		First hour	yes		2018-10-12	Yes				Yes	No	No	Yes	2500	97.4	51	No	No	No	No	No	No	No	No	No	No	No	No	No	No	No	No	No	No	Yes	yes		2018-10-14
2-704	CRF2	GPRI177	2018-11-29	2018-12-28	CHC		Normal	02:50	Live birth	3000	Female		First hour	yes		2018-12-28	Yes				Yes	No	No	Yes	3000	97.6	46	No	No	No	No	No	No	No	No	No	No	No	No	No	No	No	No	No	No	Yes	yes		2018-12-30
2-705	CRF2	GPRI180	2018-06-10	2018-07-03	CHC		Normal	09:00	Live birth	4500	Male		First day	no	ASHA SUBMITTED THE FORM WITHOUT SHOWING VISIT DATA																															No	no	ASHA SUBMITTED THE FORM WITHOUT SHOWING THE VISIT DATA
2-706	CRF2	GPRI181	2018-07-14	2018-08-07	CHC		Normal	12:30	Live birth	3000	Male		First hour	yes		2018-08-07	Yes				Yes	No	No	Yes	3000	98	55	No	No	No	No	No	No	No	No	No	No	No	No	No	No	No	No	No	No	Yes	yes		2018-08-09
2-707	CRF2	GPRI182	2018-07-10	2018-08-07	CHC		Normal	11:30	Live birth	3000	Male		First hour	yes		2018-08-07	Yes				Yes	No	No	Yes	3000	97.8	46	No	No	No	No	No	No	No	No	No	No	No	No	No	No	No	No	No	No	Yes	yes		2018-08-09
2-708	CRF2	GPRI183	2018-08-25	2018-09-17	CHC		Normal	05:00	Live birth	3000	Male		First hour	yes		2018-09-17	Yes				Yes	No	No	Yes	3000	97.1	51	No	No	No	No	No	No	No	No	No	No	No	No	No	No	No	No	No	No	Yes	yes		2018-09-19
2-709	CRF2	GPRI193	2018-09-08	2018-10-03	CHC		Normal	12:45	Live birth	4000	Male		First hour	yes		2018-10-03	Yes				Yes	No	No	Yes	4000	97.6	44	No	No	No	No	No	No	No	No	No	No	No	No	No	No	No	No	No	No	Yes	yes		2018-10-05
2-710	CRF2	GPRI197	2018-11-02	2018-11-22	CHC		Normal	08:00	Live birth	3200	Female		First hour	yes		2018-11-22	Yes				Yes	No	No	Yes	3200	97.5	51	No	No	No	No	No	No	No	No	No	No	No	No	No	No	No	No	No	No	Yes	yes		2018-11-24
2-711	CRF2	GPRI206	2018-10-10	2018-11-05	CHC		Normal	05:00	Live birth	2500	Male		First hour	yes		2018-11-05	Yes				Yes	No	No	Yes	2500	97.6	51	No	No	No	No	No	No	No	No	No	No	No	No	No	No	No	No	No	No	Yes	yes		2018-11-07
2-712	CRF2	GPRI207	2018-10-15	2018-11-05	Home		Normal	17:00	Live birth	3000	Male		First day	yes		2018-11-05	Yes				Yes	No	No	Yes	3000	97.3	51	No	No	No	No	No	No	No	No	No	No	No	No	No	No	No	No	No	No	Yes	yes		2018-11-07
2-713	CRF2	GPRI208	2018-10-02	2018-11-02	CHC		Normal	05:00	Live birth	3000	Female		First hour	yes		2018-11-02	Yes				Yes	No	No	Yes	3000	97.3	51	No	No	No	No	No	No	No	No	No	No	No	No	No	No	No	No	No	No	Yes	yes		2018-11-04
2-714	CRF2	GPRI209	2018-10-20	2018-11-03	CHC		Normal	17:00	Live birth	3500	Male		First hour	yes		2018-11-03	Yes				Yes	No	No	Yes	3500	97.1	51	No	No	No	No	No	No	No	No	No	No	No	No	No	No	No	No	No	No	Yes	yes		2018-11-05
2-715	CRF2	GPRI210	2018-10-15	2018-11-11	CHC		Normal	02:00	Live birth	2500	Male		First hour	yes		2018-11-11	Yes				Yes	No	No	Yes	2500	98	51	No	No	No	No	No	No	No	No	No	No	No	No	No	No	No	No	No	No	Yes	yes		2018-11-13
2-716	CRF2	GPRI211	2018-10-20	2018-11-13	CHC		Normal	15:00	Live birth	3500	Male		First hour	yes		2018-11-13	Yes				Yes	No	No	Yes	3500	97	51	No	No	No	No	No	No	No	No	No	No	No	No	No	No	No	No	No	No	Yes	yes		2018-11-15
2-717	CRF2	GPRI212	2018-11-01	2018-11-21	CHC		Normal	11:50	Live birth	3500	Female		First hour	yes		2018-11-21	Yes				Yes	No	No	Yes	3500	97.1	51	No	No	No	No	No	No	No	No	No	No	No	No	No	No	No	No	No	No	Yes	yes		2018-11-23
3-1	CRF2	BCRI056	2018-02-19	2018-02-19	Pvt		C-section	23:00	Live birth	3000	Male		After first day	no	HOSPITAL																															Yes	no	HOSPITAL
3-2	CRF2	BCRI057	2017-12-19	2018-01-05	CHC		Normal	03:42	Live birth	3400	Male		First hour	no	HOSPITAL																															Yes	yes		2018-01-07
3-3	CRF2	BCRI062	2018-01-25	2018-02-02	Pvt		Normal	19:10	Live birth	2900	Male		First hour	no	HOSPITAL																															No	yes		2018-02-04
3-4	CRF2	BCRI064	2018-01-01	2018-01-10	CHC		Normal	08:30	Live birth	2700	Female		First hour	no	CHILD IN HOSPITAL																															No	yes		2018-01-12
3-5	CRF2	BCRI065	2018-05-02	2018-05-17	CHC		Normal	12:05	Live birth	2900	Male		First hour	no	HOSPITAL																															Yes	yes		2018-05-19
3-6	CRF2	BCRI067	2018-01-15	2018-01-22	CHC		Normal	13:00	Live birth	2800	Male		First day	no	ASHA SUBMITTED THE FORM WITHOUT SHOWING VISIT DATA																															No	no	ASHA SUBMITTED THE FORM WITHOUT SHOWING THE VISIT DATA
3-7	CRF2	BCRI068	2018-03-20	2018-04-15	CHC		Normal	16:20	Live birth	2600	Male		First hour	no	HOSPITAL																															Yes	yes		2018-04-17
3-8	CRF2	BCRI070	2018-01-13	2018-02-03	Pvt		Normal	11:54	Live birth	2800	Male		First hour	no	HOSPITAL																															Yes	yes		2018-02-05
3-9	CRF2	BCRI071	2018-03-07	2018-03-07	CHC		Normal	18:45	Live birth	3100	Female		After first day	no	HOSPITAL																															Yes	yes		2018-03-09
3-10	CRF2	BCRI073	2017-12-29	2018-01-06	CHC		Normal	20:30	Live birth	2700	Male		First day	no	ASHA SUBMITTED THE FORM WITHOUT SHOWING VISIT DATA																															No	no	ASHA SUBMITTED THE FORM WITHOUT SHOWING THE VISIT DATA
3-11	CRF2	BCRI076	2017-11-02	2018-01-03	Home		Normal	08:10	Live birth	2700	Female		First hour	yes		2018-01-03	Yes				Yes	No	No	Yes	2700	98.3	53	No	No	No	No	No	No	No	No	No	No	No	No	No	No	No	No	No	No	No	yes		2018-01-05
3-12	CRF2	BCRI077	2018-03-09	2018-03-16	Pvt		Normal	15:25	Live birth	2900	Male		First hour	no	HOSPITAL																															No	yes		2018-03-18
3-13	CRF2	BCRI079	2018-01-15	2018-01-28	Pvt		Normal	19:40	Live birth	3200	Female		First hour	no	ASHA SUBMITTED THE FORM WITHOUT SHOWING VISIT DATA																															No	no	ASHA SUBMITTED THE FORM WITHOUT SHOWING THE VISIT DATA
3-15	CRF2	BCRI086	2017-11-12	2017-12-16	SC		Normal	09:05	Live birth	3000	Male		First hour	no	HOSPITAL																															Yes	yes		2017-12-18
3-16	CRF2	BCRI087	2018-03-28	2018-04-08	CHC		Normal	18:20	Live birth	2900	Female		First day	no	HOSPITAL																															No	yes		2018-04-10
3-17	CRF2	BCRI088	2018-01-13	2018-02-25	Home		Normal	02:52	Live birth	3400	Male		First hour	yes		2018-02-25	Yes				Yes	No	No	Yes	Information not available	97.7	Information not available	No	No	No	No	No	No	No	No	No	No	No	No	No	No	No	No	No	No	Yes	yes		2018-02-27
3-18	CRF2	BCRI090	2018-03-02	2018-03-12	CHC		Normal	06:10	Live birth	3100	Male		First day	no	HOSPITAL																															Yes	yes		2018-03-14
3-19	CRF2	BCRI091	2018-02-26	2018-03-04	CHC		Normal	19:45	Live birth	2900	Female		First day	no	CHILD IN HOSPITAL																															Yes	yes		2018-03-06
3-20	CRF2	BCRI092	2018-03-25	2018-04-05	Pvt		Normal	12:40	Live birth	3000	Female		First day	no	HOSPITAL																															Yes	yes		2018-04-07
3-21	CRF2	BCRI094	2017-11-20	2018-01-08	Pvt		C-section	13:53	Live birth	3500	Male		First day	no	HOSPITAL																															Yes	no	HOSPITAL
3-22	CRF2	BCRI095	2018-04-01	2018-04-11	CHC		Normal	17:40	Live birth	3100	Male		First day	no	HOSPITAL																															Yes	yes		2018-04-13
3-23	CRF2	BCRI099	2018-01-15	2018-01-27	CHC		Normal	16:15	Live birth	3200	Male		First day	no	HOSPITAL																															No	yes		2018-01-29
3-24	CRF2	BCRI100	2018-04-21	2018-05-13	CHC		Normal	21:20	Live birth	2200	Male		First hour	no	HOSPITAL																															Yes	yes		2018-05-15
3-25	CRF2	BCRI101	2018-01-25	2018-02-10	Pvt		Normal	11:00	Died after birth	2700	Female		Dont know	no	INFANT DIED																															No	no	INFANT DEATH
3-26	CRF2	BCRI107	2017-11-20	2018-01-02	Pvt		Normal	20:15	Live birth	3000	Male		First day	no	HOSPITAL																															Yes	yes		2018-01-04
3-27	CRF2	BCRI109	2018-02-10	2018-02-18	CHC		Normal	09:00	Live birth	3000	Female		First day	no	HOSPITAL																															Yes	yes		2018-02-20
3-28	CRF2	BCRI111	2018-03-07	2018-03-13	Pvt		Normal	23:04	Live birth	2900	Female		First day	no	HOSPITAL																															Yes	yes		2018-03-15
3-29	CRF2	BCRI112	2018-03-14	2018-03-24	CHC		Normal	21:15	Live birth	2900	Male		First day	no	HOSPITAL																															Yes	yes		2018-03-26
3-30	CRF2	BCRI114	2018-03-07	2018-03-13	CHC		Normal	11:20	Live birth	2900	Female		First hour	no	HOSPITAL																															No	yes		2018-03-15
3-31	CRF2	BCRI116	2018-02-05	2018-02-12	Pvt		Normal	09:10	Live birth	2900	Male		First hour	no	HOSPITAL																															No	yes		2018-02-15
3-32	CRF2	BCRI117	2018-01-20	2018-01-28	Pvt		Normal	10:18	Live birth	3100	Female		First day	no	ASHA SUBMITTED THE FORM WITHOUT SHOWING VISIT DATA																															No	no	ASHA SUBMITED THE FORM WITHOUT SHOWING THE VISIT DATA
3-33	CRF2	BCRI119	2018-04-15	2018-04-22	Pvt		Normal	15:07	Live birth	2900	Male		First day	no	HOSPITAL																															Yes	yes		2018-04-25
3-34	CRF2	BCRI121	2018-01-05	2018-01-17	PHC		Normal	23:40	Live birth	2700	Female		First day	no	ASHA SUBMITTED THE FORM WITHOUT SHOWING VISIT DATA																															No	no	ASHA SUBMITED THE FORM WITHOUT SHOWING THE VISIT DATA
3-35	CRF2	BCRI122	2018-04-27	2018-05-01	Pvt		Normal	16:30	Live birth	3200	Female		First day	no	HOSPITAL																															Yes	yes		2018-05-03
3-36	CRF2	BCRI127	2018-02-09	2018-02-09	Pvt		Normal	06:15	Live birth	2800	Male		First hour	no	ASHA NOT VISIT AT HOME																															No	yes		2018-02-12
3-37	CRF2	BCRI130	2018-04-02	2018-04-02	DH		C-section	21:30	Live birth	2500	Female		First day	no	HOSPITAL																															No	no	HOSPITAL
3-38	CRF2	BCRI134	2017-12-20	2018-01-13	CHC		Normal	14:15	Live birth	2600	Female		First hour	no	ASHA SUBMITTED THE FORM WITHOUT SHOWING VISIT DATA																															No	no	ASHA SUBMITED THE FORM WITHOUT SHOWING THE VISIT DATA
3-39	CRF2	BCRI152	2018-03-01	2018-03-10	CHC		Normal	23:25	Live birth	3200	Male		First day	no	HOSPITAL																															Yes	yes		2018-03-12
3-40	CRF2	BCRI156	2018-01-26	2018-02-08	CHC		C-section	01:40	Live birth	2600	Female		First day	no	ASHA SUBMITTED THE FORM WITHOUT SHOWING VISIT DATA																															No	no	ASHA SUBMITED THE FORM WITHOUT SHOWING THE VISIT DATA
3-41	CRF2	BCRI159	9999-09-09	2017-12-20	CHC		Normal	10:25	Live birth	2800	Male		First hour	no	ASHA SUBMITTED THE FORM WITHOUT SHOWING VISIT DATA																															No	no	ASHA SUBMITED THE WITHOUT SHOWING VISIT DATA
3-42	CRF2	BCRI162	2018-02-05	2018-02-18	Pvt		Normal	16:45	Live birth	3100	Male		First day	no	HOSPITAL																															Yes	yes		2018-02-21
3-43	CRF2	BCRI164	2018-01-30	2018-02-11	Pvt		Normal	10:00	Live birth	3200	Female		First day	no	HOSPITAL																															Yes	yes		2018-02-13
3-44	CRF2	BCRI165	2018-03-10	2018-03-11	CHC		Normal	03:10	Live birth	3100	Male		First day	no	HOSPITAL																															Yes	yes		2018-03-13
3-45	CRF2	BCRI166	2018-02-15	2018-02-25	Pvt		Normal	06:10	Live birth	3200	Female		First day	no	HOSPITAL																															Yes	yes		2018-02-28
3-46	CRF2	BCRI167	2017-11-10	2017-12-24	Pvt		Normal	08:00	Live birth	2500	Female		First day	no	ASHA NOT VISIT																															No	yes		2017-12-26
3-47	CRF2	BCRI170	2017-12-15	2018-01-06	Pvt		Normal	12:47	Live birth	2400	Female		First day	no	HOSPITAL																															No	yes		2018-01-08
3-48	CRF2	BCRI171	2018-05-15	2018-06-01	Pvt		Normal	04:21	Live birth	2800	Female		First hour	no	HOSPITAL																															Yes	yes		2018-06-03
3-49	CRF2	BCRI173	2018-05-24	2018-06-04	CHC		Normal	22:40	Live birth	2800	Male		First hour	no	HOSPITAL																															No	yes		2018-06-06
3-50	CRF2	BCRI174	2018-06-25	2018-07-10	CHC		Normal	10:30	Live birth	3500	Male		First hour	no	HOSPITAL																															No	yes		2018-07-12
3-51	CRF2	BCRI175	2018-05-19	2018-07-11	CHC		Normal	18:00	Live birth	2500	Male		First hour	no	HOSPITAL																															No	yes		2018-07-13
3-52	CRF2	BCRI178	2017-12-13	2017-12-20	Pvt		Normal	18:00	Live birth	3100	Female		First hour	no	ASHA SUBMITTED THE FORM WITHOUT SHOWING VISIT DATA																															No	no	ASHA SUBMITED THE FORM WITHOUT SHOWING THE VISIT DATA
3-53	CRF2	BCRI181	2018-02-01	2018-02-08	CHC		Normal	19:10	Live birth	3100	Male		First hour	no	HOSPITAL																															Yes	yes		2018-02-10
3-54	CRF2	BCRI182	2018-05-10	2018-06-24	CHC		Normal	06:00	Live birth	2800	Female		First hour	no	HOSPITAL																															Yes	yes		2018-06-26
3-55	CRF2	BCRI185	2017-12-08	2017-12-24	CHC		Normal	21:35	Live birth	2800	Female		First hour	no	HOSPITAL																															Yes	yes		2017-12-26
3-56	CRF2	BCRI188	2018-02-15	2018-02-27	CHC		Normal	12:27	Live birth	3000	Female		First hour	no	HOSPITAL																															Yes	yes		2018-03-01
3-57	CRF2	BCRI189	2018-02-25	2018-03-12	Pvt		Normal	09:10	Live birth	2900	Female		First hour	no	ASHA SUBMITTED THE FORM WITHOUT SHOWING VISIT DATA																															No	no	ASHA SUBMITED THE FORM WITHOUT SHOWING THE VISIT DATA
3-58	CRF2	BCRI190	2018-04-10	2018-04-25	CHC		Normal	21:40	Live birth	3400	Male		First day	no	HOSPITAL																															Yes	yes		2018-04-27
3-59	CRF2	BCRI191	9999-09-09	2018-04-08	Home		Normal	15:00	Live birth	2700	Male		First day	yes		2018-04-08	Yes				Yes	No	No	Yes	2900	97.4	45	No	No	No	No	No	No	No	No	No	No	No	No	No	No	No	No	No	No	No	yes		2018-04-10
3-60	CRF2	BCRI192	2018-04-02	2018-04-14	CHC		Normal	17:20	Live birth	3400	Female		First day	no	HOSPITAL																															Yes	yes		2018-04-16
3-61	CRF2	BCRI193	2018-04-25	2018-05-08	PHC		Normal	19:50	Live birth	3200	Female		First day	no	HOSPITAL																															Yes	yes		2018-05-10
3-62	CRF2	BCRI194	2018-06-20	2018-07-08	CHC		Normal	12:01	Live birth	2700	Female		First hour	no	HOSPITAL																															Yes	yes		2018-07-10
3-63	CRF2	BCRI195	2018-05-18	2018-06-20	Home		Normal	04:00	Live birth	2300	Female		First hour	yes		2018-06-20	Yes				Yes	No	No	Yes	2300	97.2	55	No	No	No	No	No	No	No	No	No	No	No	No	No	No	No	No	No	No	Yes	yes		2018-06-22
3-64	CRF2	BCRI198	2018-02-05	2018-02-12	Pvt		Normal	23:10	Live birth	3000	Male		First hour	no	HOSPITAL																															Yes	yes		2018-02-14
3-65	CRF2	BCRI199	2018-02-28	2018-03-05	Pvt		Normal	16:15	Live birth	2900	Male		First hour	no	HOSPITAL																															Yes	yes		2018-03-07
3-66	CRF2	BCRI200	2018-02-15	2018-02-21	PHC		Normal	17:20	Live birth	2800	Female		First hour	no	HOSPITAL																															Yes	yes		2018-02-23
3-67	CRF2	BCRI202	2018-04-09	2018-04-16	Pvt		Normal	22:41	Live birth	2900	Male		First day	no	HOSPITAL																															Yes	yes		2018-04-18
3-68	CRF2	BCRI203	2018-05-02	2018-05-11	CHC		Normal	21:40	Live birth	2700	Female		First day	no	HOSPITAL																															Yes	yes		2018-05-13
3-69	CRF2	BCRI204	2018-06-02	2018-06-11	CHC		Normal	05:30	Live birth	2500	Female		First hour	no	HOSPITAL																															Yes	yes		2018-06-14
3-70	CRF2	BCRI205	2018-06-10	2018-06-25	CHC		Normal	09:30	Live birth	2800	Male		First hour	no	HOSPITAL																															Yes	yes		2018-06-28
3-71	CRF2	BCRI207	2018-05-05	2018-05-19	CHC		Normal	10:30	Live birth	2700	Male		First hour	no	ASHA SUBMITTED THE FORM WITHOUT SHOWING VISIT DATA																															No	no	ASHA SUBMITED THE FORM WITHOUT SHOWING THE VISIT DATA
3-72	CRF2	BCRI208	2018-06-05	2018-06-25	DH		Normal	00:00	Live birth	3400	Male		First hour	no	HOSPITAL																															Yes	yes		2018-06-28
3-73	CRF2	BCRI210	2018-02-01	2018-02-09	Pvt		Normal	05:05	Live birth	3400	Male		First day	no	ASHA SUBMITTED THE FORM WITHOUT SHOWING VISIT DATA																															No	no	ASHA SUBMITED THE FORM WITHOUT SHOWING THE VISIT DATA
3-74	CRF2	BCRI211	2018-03-24	2018-04-02	PHC		Normal	21:10	Live birth	3000	Male		First day	no	HOSPITAL																															Yes	yes		2018-04-04
3-75	CRF2	BCRI212	2018-04-15	2018-05-13	Pvt		Normal	04:10	Live birth	3600	Male		First hour	no	HOSPITAL																															Yes	yes		2018-05-15
3-76	CRF2	BCRI213	2018-01-28	2018-02-18	Pvt		Normal	02:10	Live birth	2000	Male		First day	no	HOSPITAL																															Yes	yes		2018-02-18
3-77	CRF2	BCRI214	9999-09-09	2018-05-10	Pvt		Normal	11:45	Live birth	2700	Female		First hour	no	FAMILY OUT OF STATION																															No	no	FAMILY OUT OF STATION
3-78	CRF2	BCRI215	2018-04-20	2018-05-13	Pvt		Normal	12:20	Live birth	2400	Female		First hour	no	HOSPITAL																															Yes	yes		2018-05-15
3-79	CRF2	BCRI216	2018-04-25	2018-05-14	CHC		Normal	03:00	Live birth	2600	Male		First hour	no	HOSPITAL																															Yes	yes		2018-05-16
3-80	CRF2	BCRI217	2018-01-10	2018-01-22	Pvt		Normal	10:05	Live birth	2900	Male		First day	no	ASHA SUBMITTED THE FORM WITHOUT SHOWING VISIT DATA																															No	no	ASHA SUBMITED THE FORM WITHOUT SHOWING THE VISIT DATA
3-81	CRF2	BCRI219	2018-06-01	2018-06-08	CHC		Normal	05:30	Live birth	3000	Male		First hour	no	HOSPITAL																															Yes	yes		2018-06-11
3-82	CRF2	BCRI222	2018-03-20	2018-03-26	Pvt		Normal	16:15	Live birth	3100	Male		First day	no	HOSPITAL																															No	yes		2018-03-28
3-83	CRF2	BCRI223	2018-04-05	2018-04-17	Pvt		Normal	22:40	Live birth	3000	Female		First day	no	HOSPITAL																															Yes	yes		2018-04-19
3-84	CRF2	BCRI224	2018-03-17	2018-03-25	Pvt		Normal	01:15	Live birth	3000	Male		First day	no	HOSPITAL																															Yes	yes		2018-03-27
3-85	CRF2	BCRI225	9999-09-09	2018-01-25	CHC		Normal	10:05	Live birth	2800	Male		First hour	no	ASHA SUBMITTED THE FORM WITHOUT SHOWING VISIT DATA																															No	no	ASHA SUMBITED THE FORM WITHOUT SHOWING THE VISIT DATA
3-86	CRF2	BCRI226	2018-05-09	2018-05-15	CHC		Normal	19:10	Live birth	2900	Male		First day	no	HOSPITAL																															No	yes		2018-05-17
3-87	CRF2	BCRI227	2018-02-20	2018-02-26	Pvt		Normal	10:10	Live birth	3000	Male		First day	no	HOSPITAL																															Yes	yes		2018-02-28
3-88	CRF2	BCRI228	2018-05-15	2018-06-28	CHC		Normal	09:47	Live birth	2500	Female		First hour	no	HOSPITAL																															Yes	yes		2018-06-30
[truncated: 3,443 more rows]
[truncated: 265 more columns]
