# Supplementary material for: Lessons from implementation research on community management of Possible Serious Bacterial Infection (PSBI) in young infants (0-59 days), when the referral is not feasible in Palwal district of Haryana, India
Source: PLoS One. 2021 Jul 7;16(7):e0252700. doi: 10.1371/journal.pone.0252700 (PMC8279773; doi:10.1371/journal.pone.0252700)
Supplement: S3 Data — (XLSX) [file pone.0252700.s007.xlsx]

## Sheet: Data Dictionary
Variable	Position	Label	Value	Label
record_id	1	participant unique id
redcap_repeat_instance	2	Illness episode
ir3_form_name	3	Form Name
ir3_baby_prob	4	Baby'S Problem
ir3_baby_age	5	Baby'S Age
ir3_baby_weight	6	Baby'S Weight In Kg
ir3_baby_temp	7	Baby'S Temperature In Degree Fahrenheit
ir3_visit1	8	First Visit For This Illness	1	Yes
			2	No
ir3_asses_by	9	Assessment Done By	1	MO
			2	Nurse
			3	ANM
			4	Others
ir3_asses_oth	10	If Assessment Done By Other, Then Specify
ir3_asses_place	11	Place Of Assessment	1	Home
			2	PHC
			3	CHC
			4	DH
			5	Private clinic
			6	Private hospital
			7	Anganwadi
			8	Govt. Medical College
			9	Sub-Centre
ir3_asses_dt	12	Assessment Date
ir3_no_feed	13	Not Able To Feed Or No Breast Attachment Or Not Suckling At All	1	Yes
			2	No
ir3_less_mov	14	Less Than Normal Movement	1	Yes
			2	No
ir3_lethargic	15	Lethargic Or Unconscious	1	Yes
			2	No
ir3_convulsion_a1	16	Convulsions	1	Yes
			2	No
ir3_fast_breath	17	Fast Breathing (> 60/Mins)	1	Yes
			2	No
ir3_chest_indraw_a1	18	Severe Chest Indrawing	1	Yes
			2	No
ir3_nasal_flar_a1	19	Nasal Flaring	1	Yes
			2	No
ir3_grunt_a1	20	Grunting	1	Yes
			2	No
ir3_postule	21	More Than 10 Skin Postules Or A Big Boil	1	Yes
			2	No
ir3_aux_temp	22	Axillary Temperature > 37.5 °C / 99.5 °F	1	Yes
			2	No
ir3_aux_temp_2	23	Temperature < 35.5°C / 95.9°F	1	Yes
			2	No
ir3_blood_stool	24	Blood In Stool	1	Yes
			2	No
			3	Not captured
ir3_baby_class	25	Infant'S Illness Classifictaion	1	Critical Illness
			2	Clinical Severe Infection
			3	Severe Pneumonia
			4	Pneumonia
			5	Local Infection
			6	Other Sickness
			99	Not Captured
ir3_imnci_form	26	Whether Assessor Used Imnci Recording Form	1	Yes
			2	No
q_24a_1	27	Critical Illness(Classification Done When Imnci Form Is Not Used)	1	Yes
			2	No
q_24a_2	28	Clinical Severe Infection(Classification Done When Imnci Form Is Not Used)	1	Yes
			2	No
q_24a_3	29	Severe Pneumonia(Classification Done When Imnci Form Is Not Used)	1	Yes
			2	No
q_24a_4	30	Pneumonia(Classification Done When Imnci Forms Is Not Used)	1	Yes
			2	No
q_24a_5	31	Local Infection(Classification Done When Imnci Form Is Not Used)	1	Yes
			2	No
q_24a_6	32	Severe Jaundice(Classification Done When Imnci Form Is Not Used)	1	Yes
			2	No
q_24a_7	33	Jaundice(Classification Done When Imnci Form Is Not Used)	1	Yes
			2	No
q_24a_8	34	Severe Dehydration(Classification Done When Imnci Form Is Not Used)	1	Yes
			2	No
q_24a_9	35	Some Dehydration(Classification Done When Imnci Form Is Not Used)	1	Yes
			2	No
q_25a_10	36	Very Low Weight(Classification Done When Imnci Form Is Not Used)	1	Yes
			2	No
q_25a_11	37	Feeding Difficulties/Low Weight(Classification Done When Imnci Form Is Not Used)	1	Yes
			2	No
ir3_diff_feed	38	Is The Infant Having Difficulty In Feeding	1	Yes
			2	No
ir3_convulsion	39	Convulsions	1	Yes
			2	No
ir3_breath_count	40	Breath Count (Rr) In One Minute	99	Information not available
ir3_repbreath_count	41	Repeat Breath Count	99	Information not available
ir3_chest_indraw_b1	42	Severe Chest Indrawing	1	Yes
			2	No
ir3_nasal_flar_b1	43	Nasal Flaring	1	Yes
			2	No
ir3_grunt_b1	44	Grunting	1	Yes
			2	No
ir3_baby_temp_b1	45	Body Temperature	1	Fever(> 37.5°C )
			2	low temperature(< 35.5°C )
			3	Normal Temperature
ir3_baby_mov	46	Look At Infant'S Movement	1	Moves on its own
			2	When stimulated
			3	No movement
			4	less than normal
			5	Unconscious
ir3_umbdrain_pus	47	Umbilicus Is Red	1	Yes
			2	No
ir3_umbred	48	Umbilicus Is Red	1	Yes
			2	No
ir3_pustule	49	Skin Pustules	1	Yes
			2	No
ir3_pustule_num	50	Number Of Skin Pustules	1	>10
			2	One Big pustule
			3	< 10
ir3_local_infect	51	Was Infant Also Classified For Local Infection	1	Only PSBI
			2	Only Local Infection
			3	Both PSBI and LI
			4	Fast Breathing
			5	PSBI OR LI unlikely
			6	Not captured
ir3_jaundice	52	Whether The Infant Was Assessed For Jaundice	1	Yes
			2	No
ir3_jaundice_first	53	When Did The Jaundice Appear First?	1	Within 24 hrs of birth
			2	After 24 hrs of birth
			3	Not captured
			4	No Jaundice
ir3_yellow	54	Whether Skin Is Yellow	1	Yes
			2	No
ir3_palm_yel	55	Whether Palms Or Soles Were Yellow	1	Yes
			2	No
ir3_jaun_class	56	Whether The Infant Was Classified For Jaundice	1	Severe Jaundice
			2	Jaundice
			3	No Jaundice
			99	Not captured
ir3_baby_diarasses	57	Whether The Infant Was Assessed For Diarrhoea	1	Yes
			2	No
ir3_baby_diar	58	Whether The Infant Had Diarrhoea	1	Yes
			2	No
			3	Not captured
ir3_stool_bld	59	Whether The Infant Had Blood In Stool	1	Yes
			2	No
			3	Not captured
ir3_bld_duration	60	If Infant Had Blood In Stool, Then For How Many Days
ir3_baby_mov_b3	61	How Was The Infant’S Movement?	1	Restless or irritable
			2	Moves only when stimulated
			3	No movement
			4	Unconscious
			5	Normal/move on its own
ir3_eyes	62	Whether Eyes Were Sunkened	1	Yes
			2	No
ir3_pinch	63	While Pinching The Skin Of The Abdomen. Does It Go Back	1	Very slowly
			2	Slowly
			3	Immediately
ir3_dehyd_class	64	Whether The Infant Classified For Dehydration	1	Severe dehydration
			2	Some dehydration
			3	No dehydration
			4	Not Captured
ir3_feed_prob	65	Wheter The Infant Assessed For Feeding Problem Or Low Weight	1	Yes
			2	No
ir3_feed	66	Whether The Infant Is Breastfed	1	Yes
			2	No
			3	Not captured
ir3_feed_num	67	How Many Times In 24 Hours The Infant Was Breastfed?	99	Information not available
ir3_other_food	68	Whether The Infant Usually Receive Any Other Foods/Drinks	1	Yes
			2	No
			3	Not captured
ir3_food_num	69	If The Infant Recieves Other Food/Drinks, Then How Often (In 24 Hrs)	99	Information not available
ir3_food	70	If Infant Recieves Other Food/Drinks, Then What Is Used To Feed The Infant	1	Cup
			2	Bottle
			3	spoon
			4	other
			5	Not captured
ir3_weight	71	Determine Weight For Age. Whether The Weight Is Low	1	Very low
			2	Low
			3	Not low weight
			4	Not captured
ir3_patch	72	Ulcers Or White Patches In Mouth (Thrush)	1	Yes
			2	No
ir3_feed_prob_class	73	Whether Infant Was Classified For Having Feeding Problem Or Low Weight For Age	1	Very low weight
			2	Feeding problem OR/and Low weight
			3	No feeding problem
			4	Not Captured
ir3_baby_feed	74	Whether The Infant Was Assessed For Breastfeeding	1	Yes
			2	No
ir3_feed_lasthr	75	Whether The Infant Was Breastfed In The Previous Hour	1	Yes
			2	No
			3	Not captured
ir3_lasthr_asses	76	If Breastfed In Previous Hour, Whether Feeding Was Assessed Further	1	Yes
			2	No
ir3_more_areola	77	More Areola Seen Above Top Lip Than Below Bottom Lip	1	Yes
			2	No
			3	Not captured
ir3_mouth_open	78	Mouth Wide Open	1	Yes
			2	No
			3	Not captured
ir3_lower_lip	79	Lower Lip Turned Outwards	1	Yes
			2	No
			3	Not captured
ir3_chin	80	Chin Touching Breast	1	Yes
			2	No
			3	Not captured
ir3_baby_attach	81	How The Infant Was Attached To Breast?	1	Good
			2	Poor
			3	No attachment
			4	Not captured
ir3_baby_suck	82	How The Infant Was Suckling	1	Effectively
			2	Not effectively
			3	Not suckling at all
			4	Not captured
ir3_bcg0	83	Bcg 0	1	Yes
			2	No
			3	Not captured
ir3_hepb0	84	Hep B0	1	Yes
			2	No
			3	Not captured
ir3_opv0	85	Opv 0	1	Yes
			2	No
			3	Not captured
ir3_penta1	86	Pentavalent 1	1	Yes
			2	No
			3	Not captured
ir3_hepb1	87	Hep B1	1	Yes
			2	No
			3	Not captured
ir3_opv1	88	Opv 1	1	Yes
			2	No
			3	Not captured
ir3_rotavirus1	89	Rotavirus 1	1	Yes
			2	No
			3	Not captured
ir3_pcv1	90	Pcv 1	1	Yes
			2	No
			3	Not captured
ir3_dt_immune	91	What Was Next Date Of Immunization
ir3_care_refer	92	Whether Advised On Referral To Nearest Hf And Care During Referral	1	Yes
			2	No
			3	Not captured
ir3_79a	93	If No Referral Advised, Then Mention The Reason	1	Doctor initiated the treatment in the same facility without advising referral
			2	Referral not required
ir3_facility_name	94	Mention The Name Of The Facility To Which Referral Was Made
ir3_preref_med	95	Pre-Referral Dose Of Antibiotics Given	1	Yes
			2	No
			3	Not captured
ir3_nopreref	96	If No Pre-Referral Dose Given, Specify The Reason	1	Dose not available
			2	Syringe not available
			3	Not confident to give the dose
			4	Refused
			88	Other
ir3_preref_refuse	97	If Pre-Referral Dose Refused / Other, Mention The Reason
ir3_baby_info	98	Whether Informed About Young Infant'S Condition To Mo/Sn	1	Yes
			2	No
			3	Not captured
			4	Not applicable
ir3_refused_ref	99	Patient Refused Referral	1	Yes
			2	No
			3	Not captured
ir3_refuse_reason	100	If Referral Is Refused, Mention The Reason	1	Hospital is too far
			2	Lack of time if hospitalized
			3	Cannot afford transport
			4	Cannot afford hospitalization
			5	Undecided
			6	Other
ir3_specify_oth	101	If Reason Of Referral Is Other, Elaborate The Reason
ir3_7day_treatment	102	Whether Health-Worker Offered The Infant 7 Days Outpatient Simple Treatment	1	Yes
			2	No
			3	Not Applicable
ir3_no7day_reason	103	If 7 Days Outpatient Simple Treatment Oferred Is No, Then Mention The Reason
ir3_fam_accept	104	Whether Family Accepted The Treatment	1	Yes
			2	No
			3	Not Applicable
ir3_noaccept	105	If Family Didnot Accepted The Treatment, Then Mention The Reason

## Sheet: CRF-3
record_id	redcap_repeat_instance	ir3_form_name	ir3_baby_prob	ir3_baby_age	ir3_baby_weight	ir3_baby_temp	ir3_visit1	ir3_asses_by	ir3_asses_oth	ir3_asses_place	ir3_asses_dt	ir3_no_feed	ir3_less_mov	ir3_lethargic	ir3_convulsion_a1	ir3_fast_breath	ir3_chest_indraw_a1	ir3_nasal_flar_a1	ir3_grunt_a1	ir3_postule	ir3_aux_temp	ir3_aux_temp_2	ir3_blood_stool	ir3_baby_class	ir3_imnci_form	q_24a_1	q_24a_2	q_24a_3	q_24a_4	q_24a_5	q_24a_6	q_24a_7	q_24a_8	q_24a_9	q_25a_10	q_25a_11	ir3_diff_feed	ir3_convulsion	ir3_breath_count	ir3_repbreath_count	ir3_chest_indraw_b1	ir3_nasal_flar_b1	ir3_grunt_b1	ir3_baby_temp_b1	ir3_baby_mov	ir3_umbdrain_pus	ir3_umbred	ir3_pustule	ir3_pustule_num
1-7	1	CRF3	UMBILICAL CORD PROBLEM (RED&CO), SARDI	1			Yes	ANM		CHC	2017-09-08	No	No	No	No	Yes	No	No	No	Yes	No	No	No	Severe Pneumonia	No	No	No	No	Yes	Yes	No	No	No	No	No	No
1-17	1	CRF3	FAST BREATHING PNEUMONIA, CHEST INDRAWING	1	2.4	98.7	No	MO		Private hospital	2017-09-01	No	No	No	No	Yes	No	No	No	No	Yes	No	No	Clinical Severe Infection	No	No	Yes	No	No	No	No	No	No	No	No	No
1-29	1	CRF3	FEVER	46	3.5	101.2	Yes	MO		CHC	2017-11-27	No	No	No	No	No	No	No	No	No	Yes	No	No	Clinical Severe Infection	Yes												No	No	Information not available	Information not available	No	No	No	Fever(> 37.5�C )	Moves on its own	No	No	No
1-44	1	CRF3	FEVER	6		99.6	Yes	MO		CHC	2017-08-30	No	No	No	No	No	No	No	No	No	Yes	No	No	Clinical Severe Infection	No	No	Yes	No	No	No	No	No	No	No	No	No
1-51	1	CRF3	FEVER	15		101.2	Yes	MO		Private clinic	2017-08-29	No	No	No	No	No	No	No	No	No	Yes	No	No	Clinical Severe Infection	No	No	Yes	No	No	No	No	No	No	No	No	No
1-61	1	CRF3	FEVER	42	3.5	100.2	Yes	MO		Home	2017-09-12	No	No	No	No	No	No	No	No	No	Yes	No	No	Clinical Severe Infection	No	No	Yes	No	No	No	No	No	No	No	No	No
1-86	1	CRF3	BHUKHAR, DUDH NHI PEE RHA HAI	53	3.2	99.8	Yes	MO		Private hospital	2018-03-01	Yes	No	No	No	Yes	No	No	No	No	Yes	No	No	Critical Illness	No	Yes	No	No	No	No	No	No	No	No	No	No
1-87	1	CRF3	FEVER	58	3.8	99.2	Yes	MO		Private hospital	2017-10-05	No	No	No	No	No	No	No	No	No	Yes	No	No	Clinical Severe Infection	No	No	Yes	No	No	No	No	No	No	No	No	No
1-96	1	CRF3	FEVER AND TUMMY PAIN	40	2.8	100.4	Yes	MO		CHC	2018-06-08	No	No	No	No	No	No	No	No	No	Yes	No	No	Clinical Severe Infection	Yes												No	No	48	Information not available	No	No	No	Fever(> 37.5�C )	Moves on its own	No	No	No
1-98	3	CRF3	UNABLE TO FEED TO FEVER	1	1.8	101.2	Yes	MO		DH	2018-03-14	Yes	No	No	No	No	No	No	No	No	Yes	No	No	Critical Illness	No	Yes	No	No	No	No	No	No	No	No	No	No
1-98	2	CRF3	UNABLE TO FEED AT ALL FEVER	26	2.5	99.8	Yes	MO		CHC	2018-04-07	Yes	No	No	No	No	No	No	No	No	Yes	No	No	Critical Illness	Yes												Yes	No	Information not available	Information not available	No	No	No	Fever(> 37.5�C )	Moves on its own	No	No	No
1-98	1	CRF3	KHASI . MILK GERNA	43	3.2	97.6	Yes	MO		CHC	2018-04-26	No	No	No	No	Yes	No	No	No	No	No	No	No	Pneumonia	Yes												No	No	62	64	No	No	No	Normal Temperature	Moves on its own	No	No	No
1-99	1	CRF3	FEVER+ CHEST INDRAWING+COUGH+COLD	36	3.8	103.5	Yes	MO		Private hospital	2018-06-04	No	No	No	No	No	Yes	No	No	No	Yes	No	No	Clinical Severe Infection	No	No	Yes	No	No	No	No	No	No	No	No	No
1-112	1	CRF3	FEVER	16	2.9	101.1	Yes	MO		CHC	2018-06-08	No	No	No	No	No	No	No	No	No	Yes	No	No	Clinical Severe Infection	Yes												No	No	52	54	No	No	No	Fever(> 37.5�C )	Moves on its own	No	No	No
1-128	1	CRF3	FEVER	9	2.7	99.8	Yes	MO		CHC	2018-06-25	No	No	No	No	No	No	No	No	No	Yes	No	No	Clinical Severe Infection	Yes												No	No	48	50	No	No	No	Fever(> 37.5�C )	Moves on its own	No	No	No
1-129	1	CRF3	FEVER	30	3.5	100.5	Yes	MO		Private hospital	2018-05-17	No	No	No	No	No	No	No	No	No	Yes	No	No	Clinical Severe Infection	No	No	Yes	No	No	No	No	No	No	No	No	No
1-129	2	CRF3	FEVER AKRAN	59	3.7	102.7	No	MO		Private clinic	2018-06-16	No	No	No	Yes	No	No	No	No	No	Yes	No	No	Critical Illness	No	Yes	No	No	No	No	No	No	No	No	No	No
1-132	1	CRF3	DURE AANA KUCH JAWAB NAHI DENA	1	3.7	99.2	Yes	MO		Private hospital	2018-06-19	No	No	Yes	Yes	No	No	No	No	No	No	No	No	Critical Illness	No	Yes	No	No	No	No	No	No	No	No	No	No
1-137	1	CRF3	DUDH PEENE ME KATHINAI, THANDA PADNA	16	3	94.5	Yes	MO		CHC	2018-09-25	Yes	No	No	No	No	No	No	No	No	No	Yes	No	Critical Illness	Yes												Yes	No	Information not available	Information not available	No	No	No	low temperature(< 35.5�C )	Moves on its own	No	No	No
1-138	1	CRF3	FEVER HIGH GRADE	5	2.9	103	Yes	MO		Private hospital	2018-07-06	No	No	No	No	No	No	No	No	No	Yes	No	No	Clinical Severe Infection	Yes												No	No	56	57	No	No	No	Fever(> 37.5�C )	Moves on its own	No	No	No
1-142	1	CRF3	FEVER + LOW WT	15	2	100.3	Yes	MO		CHC	2018-06-09	No	No	No	No	No	No	No	No	No	Yes	No	No	Clinical Severe Infection	Yes												No	No	56	Information not available	No	No	No	Fever(> 37.5�C )	Moves on its own	No	No	No
1-144	1	CRF3	FEVER DIARRHOEA	43	3.6	99.7	Yes	MO		CHC	2018-05-07	No	No	No	No	No	No	No	No	No	Yes	No	No	Clinical Severe Infection	Yes												No	No	54	56	No	No	No	Fever(> 37.5�C )	Moves on its own	No	No	No
1-145	1	CRF3	FEVER	50	3	101.3	Yes	MO		Private hospital	2018-07-23	No	No	No	No	No	No	No	No	No	Yes	No	No	Clinical Severe Infection	No	No	Yes	No	No	No	No	No	No	No	No	No
1-149	1	CRF3	FAST BREATHING	2	2.9	98.7	Yes	MO		Private hospital	2018-08-13	No	No	No	No	Yes	No	No	No	No	No	No	No	Severe Pneumonia	No	No	No	Yes	No	No	No	No	No	No	No	No
1-161	1	CRF3	FEVER+ MAWAD OF NAVEL	8	3.2	101.3	Yes	MO		CHC	2018-06-19	No	No	No	No	No	No	No	No	Yes	Yes	No	No	Clinical Severe Infection	Yes												No	No	42	Information not available	No	No	No	Fever(> 37.5�C )	Moves on its own	Yes	Yes	No
1-162	1	CRF3	UMBICAL PUST+ FEVER	22	3.1	99.8	Yes	MO		CHC	2018-08-24	No	No	No	No	No	No	No	No	No	Yes	No	No	Clinical Severe Infection	Yes												No	No	46	49	No	No	No	Fever(> 37.5�C )	Moves on its own	No	No	No
1-163	1	CRF3	FEVER + JAUNDICE, EYES YELLOW	5	3.5	100.3	Yes	MO		CHC	2018-07-14	No	No	No	No	No	No	No	No	No	Yes	No	No	Clinical Severe Infection	Yes												No	No	47	45	No	No	No	Fever(> 37.5�C )	Moves on its own	No	No	No
1-168	1	CRF3	UMBICAL PUS+ FEVER	23	3	99.6	Yes	MO		CHC	2018-08-06	No	No	No	No	No	No	No	No	No	Yes	No	No	Clinical Severe Infection	Yes												No	No	47	49	No	No	No	Fever(> 37.5�C )	Moves on its own	Yes	Yes	No
1-181	1	CRF3	UMBICAL PUS, FEVER	36	2.5	100.4	Yes	MO		CHC	2018-08-27	No	No	No	No	No	No	No	No	No	Yes	No	No	Clinical Severe Infection	Yes												No	No	46	48	No	No	No	Fever(> 37.5�C )	Moves on its own	Yes	Yes	No
1-205	1	CRF3	BUKHAR+ KHASI+ JUKHAM PNEUMONIA BAN RAHA HAI	8	3	100.4	Yes	MO		Private clinic	2018-09-11	No	No	No	No	Yes	No	No	No	No	Yes	No	No	Clinical Severe Infection	No	No	Yes	No	No	No	No	No	No	No	No	No
1-240	1	CRF3	FEVER	3	2.7	101.3	Yes	MO		DH	2018-05-29	No	No	No	No	No	No	No	No	No	Yes	No	No	Clinical Severe Infection	No	No	Yes	No	No	No	No	No	No	No	No	No
1-244	1	CRF3	UMBLICAL TO FEED + FB	16	2	97.6	Yes	MO		CHC	2018-11-20	Yes	No	No	No	Yes	No	No	No	No	Yes	No	No	Critical Illness	Yes												No	No	65	65	No	No	No	Fever(> 37.5�C )	Moves on its own	No	No	No
1-248	1	CRF3	FEVER + UMBILICAL INFECTION	9	2.5	99.8	Yes	MO		CHC	2018-08-23	No	No	No	No	No	No	No	No	Yes	Yes	No	No	Clinical Severe Infection	Yes												No	No	48	48	No	No	No	Fever(> 37.5�C )	Moves on its own	Yes	Yes	No
1-250	1	CRF3	FEVER + DIARHOEA	35	3.8	99.8	Yes	MO		CHC	2019-01-02	No	No	No	No	No	No	No	No	No	Yes	No	No	Clinical Severe Infection	No	No	Yes	No	No	No	No	No	No	No	No	No
1-266	1	CRF3	FEVER	10	2.8	99.8	Yes	MO		CHC	2018-08-25	No	No	No	No	No	No	No	No	No	Yes	No	No	Clinical Severe Infection	Yes												No	No	46	49	No	No	No	Fever(> 37.5�C )	Moves on its own	No	No	No
1-286	1	CRF3	BUKHAR OR PET MAIN MAROD	22	3.1	98.7	Yes	MO		Private hospital	2018-11-12	No	No	No	No	No	No	No	No	No	Yes	No	No	Clinical Severe Infection	No	No	Yes	No	No	No	No	No	No	No	No	No
1-333	1	CRF3	CRYING	22		98.9	Yes	MO		Private clinic	2017-09-04	No	No	No	No	Yes	No	No	No	No	No	No	No	Pneumonia	Yes												No	No	74	Information not available	No	No	No	Normal Temperature	Moves on its own	No	No	No
1-336	1	CRF3	FEVER DASHT	38	2.5	99.4	Yes	MO		Private hospital	2017-09-05	No	No	No	No	No	No	No	No	No	Yes	No	No	Clinical Severe Infection	Yes												No	No	Information not available	Information not available	No	No	No	Fever(> 37.5�C )	Moves on its own	No	No	No
1-345	1	CRF3	COLD	14	3	97.9	Yes	MO		Private hospital	2017-09-04	No	No	No	No	Yes	No	No	No	No	No	No	No	Pneumonia	Yes												No	No	64	74	No	No	No	Normal Temperature	Moves on its own	No	No	No
1-356	1	CRF3	REDUCE IN UMBILICAL CORD	45	4.5	98.6	Yes	MO		Private hospital	2017-09-18	No	No	No	No	Yes	No	No	No	Yes	No	No	No	Pneumonia	Yes												No	No	62	60	No	No	No	Normal Temperature	Moves on its own	No	Yes	Yes	< 10
1-357	1	CRF3	DOODH BILKUL NAHI PEE RAHA. JOR SE CHILA RAHA HAI.	8			Yes	MO		Private clinic	2017-09-16	Yes	No	No	No	No	No	No	No	No	No	No	No	Critical Illness	No	Yes	No	No	No	No	No	No	No	No	No	No
1-361	1	CRF3	FEVER	50	3.4	99.9	Yes	MO		Private clinic	2018-06-08	No	No	No	No	No	No	No	No	No	Yes	No	No	Clinical Severe Infection	Yes												No	No	56	Information not available	No	No	No	Fever(> 37.5�C )	Moves on its own	No	No	No
1-371	1	CRF3	THAND LAG RAHI HAI	59	3.2	98.7	Yes	MO		CHC	2018-11-19	No	No	No	No	Yes	No	No	No	No	No	No	No	Pneumonia	No	No	No	No	Yes	No	No	No	No	No	No	No
1-372	1	CRF3	FAST BREATHING, CHEST INDRAWING	23	3.1	98.7	Yes	MO		Home	2018-03-05	No	No	No	No	Yes	Yes	No	No	No	Yes	No	No	Clinical Severe Infection	No	No	Yes	No	No	No	No	No	No	No	No	No
1-373	1	CRF3	UNABLE TO FEED + FEVER	8	2.7	104	Yes	Others	PSBI TEAM	DH	2018-04-16	Yes	Yes	Yes	No	No	No	No	No	No	Yes	No	No	Critical Illness	Yes												Yes	No	46	Information not available	No	No	No	Fever(> 37.5�C )	less than normal	No	No	No
1-374	1	CRF3	COLD COUGH AND FB	20	2.9	98.5	Yes	MO		CHC	2018-03-05	No	No	No	No	Yes	No	No	No	No	No	No	No	Pneumonia	Yes												No	No	60	62	No	No	No	Normal Temperature	Moves on its own	No	No	No
1-375	1	CRF3	KHASI, JUKAM, SARDI LAGANA	34	3.3	98.6	Yes	MO		DH	2018-04-19	No	No	No	No	Yes	No	No	No	Yes	No	No	No	Pneumonia	No	No	No	No	Yes	Yes	No	No	No	No	No	No
1-378	1	CRF3	FEVER	3	2.8	101	Yes	MO		CHC	2018-04-19	No	No	No	No	No	No	No	No	No	Yes	No	No	Clinical Severe Infection	Yes												No	No	58	52	No	No	No	Fever(> 37.5�C )	Moves on its own	No	No	No
1-379	2	CRF3	FEVER	54	3.2	100.1	Yes	MO		CHC	2018-08-14	No	No	No	No	No	Yes	No	No	No	Yes	No	No	Clinical Severe Infection	Yes												No	No	Information not available	Information not available	Yes	No	No	Fever(> 37.5�C )	Moves on its own	No	No	No
1-379	1	CRF3	FEVER AND COLD	22	2.9	101.3	Yes	MO		Private hospital	2018-07-11	No	No	No	No	No	No	No	No	No	Yes	No	No	Clinical Severe Infection	No	No	Yes	No	No	No	No	No	No	No	No	No
1-381	1	CRF3	DIFFICULTY IN BREATHING	13	3	97.6	Yes	MO		CHC	2018-04-07	No	No	No	No	Yes	No	No	No	Yes	No	No	No	Pneumonia	Yes												No	No	64	65	No	No	No	Normal Temperature	Moves on its own	Yes	No	Yes	< 10
1-402	1	CRF3	FEVER, PNEUMONIA, JAUNDICE	3	3	100.5	Yes	MO		Private clinic	2018-10-12	No	No	No	No	Yes	No	No	No	No	Yes	No	No	Clinical Severe Infection	Yes												No	No	87	89	No	No	No	Fever(> 37.5�C )	Moves on its own	No	No	No
1-408	1	CRF3	FAST BREATHING	36	3.8		Yes	MO		Private clinic	2018-09-27	No	No	No	No	Yes	No	No	No	No	Yes	No	No	Clinical Severe Infection	Yes												No	No	71	72	No	No	No	Fever(> 37.5�C )	Moves on its own	No	No	No
1-413	2	CRF3	FB+CHEST INDRAWING	54	3.5	97.3	Yes	MO		DH	2018-10-10	No	No	No	No	Yes	Yes	No	No	No	No	No	No	Clinical Severe Infection	No	No	Yes	No	No	No	No	No	No	No	No	No
1-435	1	CRF3	FAST BREATHING & FEVER	24	3.3	100	Yes	MO		Private clinic	2017-10-25	No	No	No	No	No	No	No	No	No	Yes	No	No	Clinical Severe Infection	Yes												No	No	48	Information not available	No	No	No	Fever(> 37.5�C )	Moves on its own	No	No	No
1-444	1	CRF3	PAIN IN STOMUCH AND FAST BREATHING	17	3.5	96	Yes	MO		Private clinic	2017-09-07	No	No	No	No	Yes	No	No	No	No	No	No	No	Pneumonia	Yes												No	No	62	60	No	No	No	Normal Temperature	Moves on its own	No	No	No
1-453	1	CRF3	FEVER	15	3.2	99.2	Yes	MO		CHC	2017-08-31	No	No	No	No	No	No	No	No	No	Yes	No	No	Clinical Severe Infection	Yes												No	No	52	54	No	No	No	Fever(> 37.5�C )	Moves on its own	No	No	No
1-455	1	CRF3	FEVER	26	3.5	99	Yes	MO		Private hospital	2017-10-17	No	No	No	No	No	No	No	No	No	Yes	No	No	Clinical Severe Infection	Yes												No	No	60	59	No	No	No	Fever(> 37.5�C )	Moves on its own	No	No	No
1-465	1	CRF3	FEVER HIGH GRADE	25	4.3	99.3	Yes	MO		Private hospital	2017-09-05	No	No	No	No	No	No	No	No	No	Yes	No	No	Clinical Severe Infection	No	No	Yes	No	No	No	No	No	No	No	No	No
1-470	1	CRF3	FEVER	7	2.5	101	Yes	MO		Private clinic	2017-12-01	No	No	No	No	No	No	No	No	No	Yes	No	No	Clinical Severe Infection	Yes												No	No	Information not available	Information not available	No	No	No	Fever(> 37.5�C )	Moves on its own	No	No	No
1-483	1	CRF3	FEVER	12	1.5	99	Yes	MO		CHC	2017-09-26	No	No	No	No	No	No	No	No	No	Yes	No	No	Clinical Severe Infection	Yes												No	No	52	Information not available	No	No	No	Fever(> 37.5�C )	Moves on its own	No	No	No
1-483	2	CRF3	DIARRHOEA, FEVER	34	2	100	Yes	MO		Private hospital	2017-10-16	No	No	No	No	No	No	No	No	No	Yes	No	No	Clinical Severe Infection	Yes												No	No	48	46	No	No	No	Fever(> 37.5�C )	Moves on its own	No	No	No
1-490	1	CRF3	HT+FB	36	3.2	99.1	Yes	MO		Private hospital	2017-11-21	No	No	No	No	Yes	No	No	No	No	Yes	No	No	Clinical Severe Infection	Yes												No	No	64	66	No	No	No	Fever(> 37.5�C )	Moves on its own	No	No	No
1-493	1	CRF3	CHILD WAS HAVING HIGH FEVER	8	3.7	101	Yes	ANM		CHC	2017-09-08	No	No	No	No	No	No	No	No	No	Yes	No	No	Clinical Severe Infection	Yes												No	No	55	50	No	No	No	Fever(> 37.5�C )	Moves on its own	No	No	No
1-495	1	CRF3	FEVER	17	2.5	99	Yes	ANM		CHC	2017-09-12	No	No	No	No	No	No	No	No	No	Yes	No	No	Clinical Severe Infection	Yes												No	No	54	Information not available	No	No	No	Fever(> 37.5�C )	Moves on its own	No	No	No
1-500	1	CRF3	HT+FB	12	3	102.6	Yes	MO		Private hospital	2017-12-23	No	No	No	No	Yes	No	No	No	No	Yes	No	No	Clinical Severe Infection	Yes												No	No	64	66	No	No	No	Fever(> 37.5�C )	Moves on its own	No	No	No
1-508	1	CRF3	FEVER, FAST BREATHING	18	3.5	99.5	Yes	MO		Private hospital	2017-10-09	No	No	No	No	Yes	No	No	No	No	Yes	No	No	Clinical Severe Infection	Yes												No	No	76	78	No	No	No	Fever(> 37.5�C )	Moves on its own	No	No	No
1-513	1	CRF3	BUKHAR	37	4	99	Yes	MO		Private hospital	2017-10-16	No	No	No	No	No	No	No	No	No	Yes	No	No	Clinical Severe Infection	Yes												No	No	58	52	No	No	No	Fever(> 37.5�C )	Moves on its own	No	No	No
1-515	1	CRF3	FEVER + DIARRHOEA	36	3	99.5	Yes	MO		CHC	2018-05-09	No	No	No	No	No	No	No	No	No	Yes	No	No	Clinical Severe Infection	Yes												No	No	54	Information not available	No	No	No	Fever(> 37.5�C )	Moves on its own	No	No	No
1-530	1	CRF3	DAURE AANA, BUKHAR	43	3.7	99.7	Yes	MO		CHC	2018-03-16	No	No	No	Yes	No	No	No	No	No	Yes	No	No	Critical Illness	Yes												No	Yes	48	50	No	No	No	Fever(> 37.5�C )	Moves on its own	No	No	No
1-534	1	CRF3	BUKHAR	43	3.9	100.2	Yes	MO		CHC	2018-05-10	No	No	No	No	No	No	No	No	No	Yes	No	No	Clinical Severe Infection	Yes												No	No	47	Information not available	No	No	No	Fever(> 37.5�C )	Moves on its own	No	No	No
1-540	2	CRF3	FEVER + UMBICAL PUS	10	3	102.4	Yes	MO		CHC	2018-05-14	No	No	No	No	No	No	No	No	No	Yes	No	No	Clinical Severe Infection	Yes												No	No	54	56	No	No	No	Fever(> 37.5�C )	Moves on its own	Yes	Yes	No
1-541	1	CRF3	DIARRHOEA	8	3	101.3	Yes	MO		CHC	2018-09-24	No	No	No	No	No	No	No	No	No	Yes	No	No	Clinical Severe Infection	Yes												No	No	56	Information not available	No	No	No	Fever(> 37.5�C )	Moves on its own	No	No	No
1-549	1	CRF3	DOODH HI NAHI PI RAHA THA + TEJ BUKHAR	1	3	101.7	Yes	MO		Private hospital	2018-06-15	Yes	No	No	No	No	No	No	No	No	Yes	No	No	Critical Illness	No	Yes	No	No	No	No	No	No	No	No	No	No
1-553	1	CRF3	FEVER & LOW WEIGHT	38	2		Yes	MO		Private hospital	2018-07-13	No	No	No	No	No	No	No	No	No	Yes	No	No	Clinical Severe Infection	No	No	Yes	No	No	No	No	No	No	No	No	No
1-569	1	CRF3	DIARRHEA, SKIN PUSTULES	10	2.7	97.6	Yes	MO		CHC	2018-08-29	No	No	Yes	Yes	No	No	No	No	No	No	No	No	Critical Illness	Yes												No	No	48	Information not available	No	No	No	Normal Temperature	Moves on its own	No	No	Yes	>10
1-576	1	CRF3	FEVER	2	3	101.6	Yes	MO		CHC	2018-06-04	No	No	No	No	No	No	No	No	No	Yes	No	No	Clinical Severe Infection	Yes												No	No	48	Information not available	No	No	No	Fever(> 37.5�C )	Moves on its own	No	No	No
1-582	1	CRF3	FAST BREATHING & PASLI CHALNA	15	3.5	97.6	No	MO		CHC	2018-09-10	No	No	No	No	Yes	Yes	No	No	No	No	No	No	Clinical Severe Infection	Yes												No	No	60	62	Yes	No	No	Normal Temperature	Moves on its own	No	No	No
1-588	1	CRF3	NOT FEEDING AT ALL, HIGH GRADE FEVER , VOMITING	33	2.9	102.5	Yes	MO		Private hospital	2018-04-02	Yes	Yes	Yes	No	No	No	No	No	No	Yes	No	No	Critical Illness	No	Yes	No	No	No	No	No	No	No	No	No	No
1-604	1	CRF3	BUKHAR/ KHASI JUKHAM	58	3.5	99.2	Yes	MO		CHC	2018-08-29	No	No	No	No	No	No	No	No	No	Yes	No	No	Clinical Severe Infection	Yes												No	No	Information not available	Information not available	No	No	No	Fever(> 37.5�C )	Moves on its own	No	No	No
1-612	1	CRF3	FEVER + MILD JAUNDICE	15	2.3	99.7	Yes	MO		CHC	2018-09-15	No	No	No	No	No	No	No	No	No	Yes	No	No	Clinical Severe Infection	Yes												No	No	48	48	No	No	No	Fever(> 37.5�C )	Moves on its own	No	No	No
1-616	1	CRF3	FEVER	40	3.2	99.4	Yes	MO		CHC	2018-09-04	No	No	No	No	No	No	No	No	No	Yes	No	No	Clinical Severe Infection	Yes												Yes	Yes	56	56	No	No	No	Fever(> 37.5�C )	Moves on its own	No	No	No
1-617	1	CRF3	FEVER	42	3.3	100.5	Yes	MO		Private clinic	2018-11-25	No	No	No	No	No	No	No	No	No	Yes	No	No	Clinical Severe Infection	No	No	Yes	No	No	No	No	No	No	No	No	No
1-624	1	CRF3	FEVER	22	2.4	99.1	Yes	MO		Private clinic	2018-09-14	No	No	No	No	No	No	No	No	No	Yes	No	No	Clinical Severe Infection	Yes												No	No	56	56	No	No	No	Fever(> 37.5�C )	Moves on its own	No	No	No
1-625	1	CRF3	SARDI LAG GAYI HAI	29	3.2	97.2	Yes	MO		Private clinic	2018-09-27	No	No	No	No	Yes	No	No	No	No	No	No	No	Pneumonia	No	No	No	No	Yes	No	No	No	No	No	No	No
1-633	1	CRF3	FEVER	22	2.8	101.2	Yes	MO		Private clinic	2018-11-01	No	No	No	No	No	No	No	No	No	Yes	No	No	Clinical Severe Infection	No	No	Yes	No	No	No	No	No	No	No	No	No
1-633	2	CRF3	HAVING FEVER	30	3.5	101.5	Yes	Others	RMP	Private hospital	2018-12-16	No	No	No	No	No	No	No	No	No	Yes	No	No	Clinical Severe Infection	No	No	Yes	No	No	No	No	No	No	No	No	No
1-638	1	CRF3	FEVER+ COLD	43	3	97.7	No	Others	RMP	Home	2018-11-22	No	No	No	No	No	No	No	No	No	Yes	No	No	Clinical Severe Infection	No	No	Yes	No	No	No	No	No	No	No	No	No
1-656	2	CRF3	COLD , COUGH , BUKHAR	56	4.5	99.3	Yes	ANM		CHC	2017-09-04	No	No	No	No	No	No	No	No	No	Yes	No	No	Clinical Severe Infection	Yes												No	No	42	43	No	No	No	Fever(> 37.5�C )	Moves on its own	No	No	No
1-658	2	CRF3	UNABLE TO FEED	30	3.6	98.3	Yes	MO		DH	2017-10-06	Yes	No	No	No	No	No	No	No	No	No	No	No	Critical Illness	No	Yes	No	No	No	No	No	No	No	No	No	No
1-662	1	CRF3	FEVER	1	2.7	99.5	Yes	MO		CHC	2017-09-08	No	No	No	No	No	No	No	No	No	Yes	No	No	Clinical Severe Infection	Yes												No	No	47	49	No	No	No	Fever(> 37.5�C )	Moves on its own	No	No	No
1-663	2	CRF3	TEZ SAANS LE RHA HAI , SARDI LAGI HAI , JUKAM HAI	29	3.2	97.8	Yes	MO		Private hospital	2017-09-10	No	No	No	No	Yes	No	No	No	No	No	No	No	Pneumonia	No	No	No	No	Yes	No	No	No	No	No	No	No
1-663	1	CRF3	FEVER	38	3.2	99.7	Yes	MO		Private hospital	2017-09-29	No	No	No	No	No	No	No	No	No	Yes	No	No	Clinical Severe Infection	No	No	Yes	No	No	No	No	No	No	No	No	No
1-674	1	CRF3	FEVER	20	3.2	99.2	Yes	ANM		CHC	2017-08-16	No	No	No	No	No	No	No	No	No	Yes	No	No	Clinical Severe Infection	No	No	Yes	No	No	No	No	No	No	No	No	No
1-699	1	CRF3	BUKHAR, TEJ SAAS	3	3.2	99.2	Yes	ANM		CHC	2017-08-28	No	No	No	No	Yes	No	No	No	No	Yes	No	No	Clinical Severe Infection	Yes												No	No	75	80	No	No	No	Fever(> 37.5�C )	Moves on its own	No	No	No
1-705	1	CRF3	FEVER	43	3.7	99.7	Yes	MO		CHC	2017-09-15	No	No	No	No	No	No	No	No	No	Yes	No	No	Clinical Severe Infection	Yes												No	No	52	54	No	No	Yes	Fever(> 37.5�C )	Moves on its own	No	No	No
1-706	1	CRF3	FEVER	19	3	100.3	Yes	ANM		CHC	2017-08-28	No	No	No	No	No	No	No	No	No	Yes	No	No	Clinical Severe Infection	Yes												No	No	45	47	No	No	No	Fever(> 37.5�C )	Moves on its own	No	No	No
1-713	1	CRF3	FAST BREATHING	8	3	97.7	Yes	ANM		Anganwadi	2017-09-25	No	No	No	No	Yes	No	No	No	No	No	No	No	Pneumonia	No	No	No	No	Yes	No	No	No	No	No	No	No
1-722	1	CRF3	FEVER	21	3.9	99.8	Yes	Others	PSBI TEAM	DH	2017-10-03	No	No	No	No	No	No	No	No	No	Yes	No	No	Clinical Severe Infection	No	No	Yes	No	No	No	No	No	No	No	No	No
1-726	2	CRF3	FEVER	3	2.7	101.5	Yes	MO		CHC	2018-05-21	No	No	No	No	No	No	No	No	No	Yes	No	No	Clinical Severe Infection	Yes												No	No	47	Information not available	No	No	No	Fever(> 37.5�C )	Moves on its own	No	Yes	No
1-726	1	CRF3	FEVER	15	3	102.4	Yes	MO		CHC	2018-06-04	No	No	No	No	No	No	No	No	No	Yes	No	No	Clinical Severe Infection	Yes												No	No	56	Information not available	No	No	No	Fever(> 37.5�C )	Moves on its own	No	No	No
1-729	1	CRF3	FEVER + PET MAIN DARD	59	4	99.4	Yes	MO		CHC	2018-09-05	No	No	No	No	Yes	No	No	No	No	Yes	No	No	Clinical Severe Infection	Yes												No	No	60	65	No	No	No	Fever(> 37.5�C )	Moves on its own	No	No	No
1-730	1	CRF3	FEVER, DOODH PEENE MEIN PARESHANI	5	3.7	101.3	Yes	MO		CHC	2018-06-25	No	No	No	No	No	No	No	No	No	Yes	No	No	Clinical Severe Infection	Yes												No	No	45	48	No	No	No	Fever(> 37.5�C )	Moves on its own	No	No	No
1-731	1	CRF3	FEVER	42	4	100.1	Yes	MO		CHC	2018-06-11	No	No	No	No	No	No	No	No	No	Yes	No	No	Clinical Severe Infection	Yes												No	No	42	Information not available	No	No	No	Fever(> 37.5�C )	Moves on its own	No	No	No
1-734	1	CRF3	DOODH NAHI PEE RAHI THI	5	3.2	98.6	Yes	MO		DH	2018-06-25	Yes	No	No	No	No	No	No	No	No	No	No	No	Critical Illness	No	Yes	No	No	No	No	No	No	No	No	No	No
1-735	1	CRF3	DORE	54	3.5	97.8	Yes	MO		DH	2018-08-25	No	No	No	Yes	No	No	No	No	No	No	No	No	Critical Illness	No	Yes	No	No	No	No	No	No	No	No	No	No
1-743	1	CRF3	FEVER	26	3	99.8	Yes	MO		CHC	2018-06-25	No	No	No	No	No	No	No	No	No	Yes	No	No	Clinical Severe Infection	Yes												No	No	55	56	No	No	No	Fever(> 37.5�C )	Moves on its own	No	No	No
1-751	1	CRF3	FEVER	50		99.2	Yes	MO		CHC	2018-08-20	No	No	No	No	No	No	No	No	No	Yes	No	No	Clinical Severe Infection	Yes												No	No	53	53	No	No	No	Fever(> 37.5�C )	Moves on its own	No	No	No
1-759	1	CRF3	FEVER + LOW WEIGHT	50	2.8	99.4	Yes	MO		CHC	2018-08-25	No	No	No	No	No	No	No	No	No	Yes	No	No	Clinical Severe Infection	Yes												No	No	49	51	No	No	No	Fever(> 37.5�C )	Moves on its own	No	No	No
1-767	2	CRF3	THAND LAGI HAI, FEVER	49	3.5	96.5	Yes	MO		CHC	2018-12-05	No	No	No	No	Yes	Yes	No	No	No	No	No	No	Clinical Severe Infection	Yes												No	No	66	64	Yes	No	No	Normal Temperature	Moves on its own	No	No	No
1-772	1	CRF3	FEVER + VERY LOW WEIGHT 1.4 KG	5	1.4	100	Yes	MO		DH	2018-08-17	No	No	No	No	No	No	No	No	No	Yes	No	No	Clinical Severe Infection	No	No	Yes	No	No	No	No	No	No	No	No	No
1-776	1	CRF3	FEVER	15	2.9	97.3	Yes	MO		CHC	2018-12-04	No	No	No	No	Yes	No	No	No	No	Yes	No	No	Clinical Severe Infection	No	No	Yes	No	No	No	No	No	No	No	No	No
1-784	1	CRF3	FAST BREATHING AND COLD	48	3.8	98.3	Yes	MO		Private clinic	2018-11-17	No	No	No	No	Yes	No	No	No	No	No	No	No	Pneumonia	No	No	No	No	Yes	No	No	No	No	No	No	No
1-791	1	CRF3	PNEUMONIA	48	3.8	97.6	Yes	MO		CHC	2019-01-08	No	No	No	No	Yes	No	No	No	No	No	No	No	Pneumonia	No	No	No	No	Yes	No	No	No	No	No	No	No
1-794	1	CRF3	COLD, COUGH, FAST BREATHING	27	3.2	98.2	Yes	ANM		Sub-Centre	2018-03-05	No	No	No	No	Yes	No	No	No	No	No	No	No	Pneumonia	Yes												No	No	62	65	No	No	No	Normal Temperature	Moves on its own	No	No	No
1-836	1	CRF3	FAST BREATHING	15	3.3	97.2	Yes	Others	PSBI TEAM	DH	2017-10-28	No	No	No	No	Yes	No	No	No	No	No	No	No	Pneumonia	No	No	No	No	Yes	No	No	No	No	No	No	No
1-849	1	CRF3	FAST BREATHING	15	3.2	97.7	Yes	Others	PSBI TEAM	DH	2017-12-05	No	No	No	No	Yes	No	No	No	No	No	No	No	Pneumonia	Yes												No	No	65	67	No	No	No	Normal Temperature	Moves on its own	No	No	No
1-851	1	CRF3	FAST BREATHING	30	3.8	98.2	Yes	Nurse		CHC	2018-01-06	No	No	No	No	Yes	No	No	No	No	No	No	No	Pneumonia	Yes												No	No	73	72	No	No	No	Normal Temperature	Moves on its own	No	No	No
1-852	1	CRF3	KHASHI + JUKAM + TEZ SANSH	6	2.8	98.7	Yes	MO		Private hospital	2018-02-02	No	No	No	No	Yes	No	No	No	No	No	No	No	Severe Pneumonia	Yes												No	No	79	80	Yes	No	No	Normal Temperature	Moves on its own	No	No	No
1-856	1	CRF3	FEVER	3	3.2	99.5	Yes	MO		Private clinic	2017-09-16	No	No	No	No	No	No	No	No	No	Yes	No	No	Clinical Severe Infection	No	No	Yes	No	No	No	No	No	No	No	No	No
1-857	1	CRF3	FAST BREATHING	48	3.7	98.3	Yes	MO		CHC	2017-12-10	No	No	No	No	Yes	No	No	No	No	No	No	No	Pneumonia	Yes												No	No	63	67	No	No	No	Normal Temperature	Moves on its own	No	No	No
1-858	1	CRF3	SANSH LENE ME DIKKAT	23	3.4	98.2	Yes	Others	PSBI TEAM	DH	2017-11-16	No	No	No	No	Yes	No	No	No	No	No	No	No	Pneumonia	No	No	No	No	Yes	No	No	No	No	No	No	No
1-859	1	CRF3	FB + FEVER	7	3.2	99.5	Yes	MO		Private clinic	2017-12-14	No	No	No	No	Yes	No	No	No	No	Yes	No	No	Clinical Severe Infection	Yes												No	No	70	75	No	No	No	Fever(> 37.5�C )	Moves on its own	No	No	No
1-861	1	CRF3	BUKHAR, DAST	43	3.5	99.2	Yes	MO		Private clinic	2018-04-24	No	No	No	No	No	No	No	No	No	Yes	No	No	Clinical Severe Infection	Yes												No	No	48	Information not available	No	No	No	Fever(> 37.5�C )	Moves on its own	No	No	No
1-866	4	CRF3	FEVER	15	3.7	100.5	Yes	MO		Private clinic	2018-07-11	No	No	No	No	No	No	No	No	No	Yes	No	No	Clinical Severe Infection	No	No	Yes	No	No	No	No	No	No	No	No	No
1-866	3	CRF3	FEVER FROM 4 DAYS	43	2.5	99.5	Yes	MO		CHC	2018-08-13	No	No	No	No	No	No	No	No	No	Yes	No	No	Clinical Severe Infection	Yes												No	No	54	Information not available	No	No	No	Fever(> 37.5�C )	Moves on its own	No	No	No
1-872	1	CRF3	FEVER	20	4	100	Yes	MO		CHC	2018-06-23	No	No	No	No	No	No	No	No	No	Yes	No	No	Clinical Severe Infection	Yes												No	No	32	Information not available	No	No	No	Fever(> 37.5�C )	Moves on its own	No	No	No
1-892	1	CRF3	FEVER + UNABLE TO FEED	1	3.5	100.7	Yes	MO		Private hospital	2018-07-23	Yes	No	No	No	Yes	No	No	No	No	Yes	No	No	Critical Illness	No	Yes	No	No	No	No	No	No	No	No	No	No
1-894	1	CRF3	FEVER, DAST, ULTI, CHHALE	50	4	99.8	Yes	MO		CHC	2018-05-10	No	No	No	No	No	No	No	No	No	Yes	No	No	Clinical Severe Infection	Yes												No	No	48	Information not available	No	No	No	Fever(> 37.5�C )	Moves on its own	No	No	No
1-900	1	CRF3	FEVER + UNABLE TO FEED + CONTINUOUSLY CRYING	1	3.7	102.5	Yes	MO		CHC	2018-07-05	Yes	No	No	No	No	No	No	No	No	Yes	No	No	Critical Illness	No	Yes	No	No	No	No	No	No	No	No	No	No
1-907	1	CRF3	FEVER	2	2.7	100.1	Yes	MO		CHC	2018-10-06	No	No	No	No	No	No	No	No	No	Yes	No	No	Clinical Severe Infection	Yes												No	No	50	Information not available	No	No	No	Fever(> 37.5�C )	Moves on its own	No	No	No
1-910	1	CRF3	FEVER + KHASI + JUKHAM	10	2.7	99.9	Yes	MO		CHC	2018-09-25	No	No	No	No	No	No	No	No	No	Yes	No	No	Clinical Severe Infection	Yes												No	No	56	Information not available	No	No	No	Fever(> 37.5�C )	Moves on its own	No	No	No
1-912	2	CRF3	FAST BREATHING, PNEUMONIA	35	4	98.6	Yes	MO		CHC	2018-09-17	No	No	No	No	Yes	Yes	No	No	No	No	No	No	Clinical Severe Infection	Yes												No	No	62	64	No	No	No	Normal Temperature	Moves on its own	No	No	No
1-912	1	CRF3	FEVER + LOW WEIGHT	15	2.9	101.4	Yes	MO		DH	2018-08-28	No	No	No	No	No	No	No	No	No	Yes	No	No	Clinical Severe Infection	No	No	Yes	No	No	No	No	No	No	No	No	No
1-914	1	CRF3	FEVER + VOMITING	15	3.6	101.3	Yes	MO		CHC	2018-06-12	No	No	No	No	No	No	No	No	No	Yes	No	No	Clinical Severe Infection	No	No	Yes	No	No	No	No	No	No	No	No	No
1-918	1	CRF3	SARDI LAGI HUI HAI	18	3.4	97.7	Yes	MO		Private clinic	2018-04-28	No	No	No	No	Yes	Yes	No	No	No	No	No	No	Clinical Severe Infection	Yes												No	No	70	74	Yes	No	No	Normal Temperature	Moves on its own	No	No	No
1-920	1	CRF3	FEVER + UMBILICAL PUS	36	3.5	101.3	Yes	MO		CHC	2018-07-26	No	No	No	No	No	No	No	No	No	Yes	No	No	Clinical Severe Infection	No	No	Yes	No	No	No	No	No	No	No	No	No
1-922	1	CRF3	FEVER + PNEUMONIA	59	4	100	Yes	MO		Private clinic	2018-08-28	No	No	No	No	Yes	No	No	No	No	Yes	No	No	Clinical Severe Infection	No	No	Yes	No	No	No	No	No	No	No	No	No
1-926	1	CRF3	PNEUMONIA, COLD AND COUGH	45	3.5	97.6	Yes	MO		Private clinic	2018-12-20	No	No	No	No	Yes	No	No	No	No	No	No	No	Pneumonia	No	No	No	No	Yes	No	No	No	No	No	No	No
1-928	1	CRF3	DOODH PINE ME PARESHANI, PILIYA KHOON ME INFECTION	2	3.5	97.7	Yes	MO		Private hospital	2018-12-16	Yes	No	No	No	No	No	No	No	No	No	No	No	Critical Illness	No	Yes	No	No	No	No	No	No	No	No	No	No
1-933	1	CRF3	UNABLE TO FEED + MUH ME CHHALE	28	3.5	96.5	Yes	MO		CHC	2018-09-24	Yes	No	No	No	No	No	No	No	No	No	No	No	Critical Illness	Yes												Yes	No	Information not available	Information not available	No	No	No	Normal Temperature	Moves on its own	No	No	No
1-948	1	CRF3	DAST AND FEVER	9	2.2	99.3	Yes	MO		Private clinic	2018-11-09	No	No	No	No	No	No	No	No	No	Yes	No	No	Clinical Severe Infection	Yes												No	No	52	Information not available	No	No	No	Fever(> 37.5�C )	Moves on its own	No	No	No
1-953	1	CRF3	BACHA JYADA RO RAHA HAI.	34	4	98.7	Yes	MO		Private clinic	2017-08-22	No	No	No	Yes	Yes	No	No	No	No	No	No	No	Critical Illness	Yes												No	Yes	82	84	No	No	No	Normal Temperature	Moves on its own	No	No	No
1-954	2	CRF3	BHUKAR 10 DIN REHES ON DIAPER AREA	16	3.3	99.1	Yes	MO		CHC	2017-08-26	No	No	No	No	No	No	No	No	No	Yes	No	No	Clinical Severe Infection	Yes												No	No	54	52	No	No	No	Fever(> 37.5�C )	Moves on its own	No	No	No
1-958	1	CRF3	FAST BREATHING	10	2.8	98.6	Yes	MO		Private clinic	2017-11-02	No	No	No	No	Yes	No	No	No	No	No	No	No	Pneumonia	No	No	No	No	Yes	No	No	No	No	No	No	No
1-963	2	CRF3	COLD, COUGH, FB	43	3.5	98.9	Yes	MO		Private clinic	2018-02-26	No	No	No	No	Yes	Yes	No	No	No	No	No	No	Clinical Severe Infection	Yes												No	No	80	82	Yes	No	No	Normal Temperature	Moves on its own	No	No	No
1-968	1	CRF3	FAST BREATHING WITH UMBILICAL PUS	16	3.5	95.9	Yes	MO		Private clinic	2017-10-25	No	No	No	No	Yes	No	No	No	No	No	No	No	Pneumonia	Yes												No	No	60	65	No	No	No	Normal Temperature	Moves on its own	No	No	No
1-986	2	CRF3	FEVER + FAST BREATHING	30	3.7	97.7	Yes	MO		Private hospital	2018-07-23	No	No	No	No	Yes	Yes	No	No	No	No	No	No	Clinical Severe Infection	No	No	Yes	No	No	No	No	No	No	No	No	No
1-986	1	CRF3	FEVER	4	3.7	99.9	Yes	MO		Private clinic	2018-06-24	No	No	No	No	No	No	No	No	No	Yes	No	No	Clinical Severe Infection	No	No	Yes	No	No	No	No	No	No	No	No	No
1-990	1	CRF3	FEVER ON AND OFF	7	3.5	100.3	Yes	MO		Private hospital	2018-07-09	No	No	No	No	No	No	No	No	No	Yes	No	No	Clinical Severe Infection	No	No	Yes	No	No	No	No	No	No	No	No	No
1-1000	1	CRF3	FEVER	11	2.7	100.2	Yes	MO		Private clinic	2018-11-25	No	No	No	No	No	No	No	No	No	Yes	No	No	Clinical Severe Infection	No	No	Yes	No	No	No	No	No	No	No	No	No
1-1001	1	CRF3	TEJ SANS, SARDI	13	3.1	97.6	Yes	MO		Private hospital	2018-05-21	No	No	No	No	Yes	No	No	No	No	No	No	No	Pneumonia	No	No	No	No	Yes	No	No	No	No	No	No	No
1-1002	1	CRF3	FEVER	6	2.5	99.7	Yes	MO		Private hospital	2018-05-22	No	No	No	No	No	No	No	No	No	Yes	No	No	Clinical Severe Infection	Yes												No	No	46	Information not available	No	No	No	Fever(> 37.5�C )	Moves on its own	No	No	No
1-1003	1	CRF3	CONVULSION	1	2.7	98.4	Yes	MO		Private hospital	2018-10-02	No	No	No	Yes	No	No	No	No	No	No	No	No	Critical Illness	No	Yes	No	No	No	No	No	No	No	No	No	No
1-1004	1	CRF3	FB	25	3	96.7	Yes	ANM		Private hospital	2018-12-12	No	No	No	No	Yes	No	No	No	No	No	No	No	Pneumonia	No	No	No	No	Yes	No	No	No	No	No	No	No
1-1005	1	CRF3	JUKHAM, KHASI	21	1.8	98.6	Yes	MO		CHC	2018-10-25	No	No	No	No	Yes	No	No	No	No	No	No	No	Pneumonia	Yes												No	No	61	63	No	No	No	Normal Temperature	Moves on its own	No	No	No
2-19	1	CRF3	FEVER	7	2.9	100	Yes	MO		CHC	2018-05-18	No	No	No	No	No	No	No	No	No	Yes	No	No	Clinical Severe Infection	Yes												No	No	56	Information not available	No	No	No	Fever(> 37.5�C )	Moves on its own	No	No	No
2-51	1	CRF3	FEVER	50	3	99	Yes	MO		CHC	2018-09-13	No	No	No	No	No	No	No	No	No	Yes	No	No	Clinical Severe Infection	Yes												No	No	56	Information not available	No	No	No	Fever(> 37.5�C )	Moves on its own	No	No	No
2-73	1	CRF3	FEVER & PNEUMONIA	40	4.7	100	Yes	MO		CHC	2018-11-19	No	No	No	No	Yes	Yes	No	No	No	Yes	No	No	Clinical Severe Infection	Yes												No	No	65	67	Yes	No	No	Fever(> 37.5�C )	Moves on its own	No	No	No
2-108	1	CRF3	FEVER AND PNEUMONIA	25	3.8	101.5	Yes	MO		CHC	2018-10-13	No	No	No	No	Yes	Yes	No	No	No	Yes	No	No	Clinical Severe Infection	Yes												No	No	62	63	Yes	No	No	Fever(> 37.5�C )	Moves on its own	No	No	No
2-126	1	CRF3	FEVER	45	2.9	99.6	Yes	MO		CHC	2018-07-20	No	No	No	No	No	No	No	No	No	Yes	No	No	Clinical Severe Infection	Yes												No	No	55	Information not available	No	No	No	Fever(> 37.5�C )	Moves on its own	No	No	No
2-131	1	CRF3	FEVER	9	2.7	99	Yes	MO		CHC	2018-05-07	No	No	No	No	No	No	No	No	No	Yes	No	No	Clinical Severe Infection	Yes												No	No	55	Information not available	No	No	No	Fever(> 37.5�C )	Moves on its own	No	No	No
2-141	1	CRF3	FEVER	23	3.2	99.6	Yes	MO		CHC	2018-08-31	No	No	No	No	No	No	No	No	No	Yes	No	No	Clinical Severe Infection	No	No	Yes	No	No	No	No	No	No	No	No	No
2-147	1	CRF3	FEVER	32	3	99.4	Yes	MO		CHC	2018-12-15	No	No	No	No	No	No	No	No	No	Yes	No	No	Clinical Severe Infection	Yes												No	No	52	Information not available	No	No	No	Fever(> 37.5�C )	Moves on its own	No	No	No
2-158	1	CRF3	FAST BREATHING	36	3	97.9	Yes	MO		CHC	2018-03-11	No	No	No	No	Yes	No	No	No	No	No	No	No	Pneumonia	Yes												No	No	64	65	No	No	No	Normal Temperature	Moves on its own	No	No	No
2-174	1	CRF3	FEVER	50	4.5	102	Yes	MO		CHC	2018-06-14	No	No	No	No	No	No	No	No	No	Yes	No	No	Clinical Severe Infection	Yes												No	No	55	55	No	No	No	Fever(> 37.5�C )	Moves on its own	No	No	No
2-181	1	CRF3	FAST BREATHING	24	3	98.1	Yes	MO		CHC	2018-04-02	No	No	No	No	Yes	No	No	No	No	No	No	No	Pneumonia	Yes												No	No	64	66	No	No	No	Normal Temperature	Moves on its own	No	No	No
2-215	1	CRF3	FEVER	23	3	99.8	Yes	MO		CHC	2018-06-11	No	No	No	No	No	No	No	No	No	Yes	No	No	Clinical Severe Infection	No	No	Yes	No	No	No	No	No	No	No	No	No
2-225	1	CRF3	FAST BREATHING	36	3.3	98.5	Yes	MO		CHC	2018-03-07	No	No	No	No	Yes	No	No	No	No	No	No	No	Pneumonia	Yes												No	No	66	68	No	No	No	Normal Temperature	Moves on its own	No	No	No
2-232	1	CRF3	FAST BREATHING	16	2.9	100	Yes	MO		CHC	2018-02-08	No	No	No	No	Yes	No	No	No	No	No	No	No	Pneumonia	Yes												No	No	66	68	No	No	No	Normal Temperature	Moves on its own	No	No	No
2-235	1	CRF3	FAST BREATHING	50	3.2	97.5	Yes	MO		CHC	2018-02-28	No	No	No	No	Yes	No	No	No	No	No	No	No	Pneumonia	Yes												No	No	63	66	No	No	No	Normal Temperature	Moves on its own	No	No	No
2-249	1	CRF3	FAST BREATHING AND COUGH	50	4	97.9	Yes	MO		CHC	2018-03-09	No	No	No	No	Yes	No	No	No	No	No	No	No	Pneumonia	Yes												No	No	62	64	No	No	No	Normal Temperature	Moves on its own	No	No	No
2-329	1	CRF3	FEVER	22	4	99.5	Yes	MO		CHC	2018-10-09	No	No	No	No	No	No	No	No	Yes	Yes	No	No	Clinical Severe Infection	Yes												No	No	45	Information not available	No	No	No	Fever(> 37.5�C )	Moves on its own	No	No	No
2-429	1	CRF3	FEVER	17	3	99.3	Yes	MO		CHC	2018-04-17	No	No	No	No	No	No	No	No	No	Yes	No	No	Clinical Severe Infection	Yes												No	No	57	55	No	No	No	Fever(> 37.5�C )	Moves on its own	No	No	No
2-469	1	CRF3	FEVER	15	3	102.2	Yes	MO		CHC	2018-09-17	No	No	No	No	No	No	No	No	No	Yes	No	No	Clinical Severe Infection	Yes												No	No	55	Information not available	No	No	No	Fever(> 37.5�C )	Moves on its own	No	No	No
2-478	1	CRF3	PNEUMONIA	30	4	98.2	Yes	MO		CHC	2018-10-31	No	No	No	No	Yes	No	No	No	No	No	No	No	Pneumonia	Yes												No	No	62	63	No	No	No	Normal Temperature	Moves on its own	No	No	No
2-484	1	CRF3	PNEUMONIA	30	4.5	98.2	Yes	MO		CHC	2018-11-22	No	No	No	No	Yes	No	No	No	No	No	No	No	Pneumonia	Yes												No	No	62	61	No	No	No	Normal Temperature	Moves on its own	No	No	No
2-501	1	CRF3	FAST BREATHING	50	4.2	98.2	Yes	MO		CHC	2018-03-05	No	No	No	No	Yes	No	No	No	No	No	No	No	Pneumonia	Yes												No	No	68	66	No	No	No	Normal Temperature	Moves on its own	No	No	No
2-518	1	CRF3	FEVER	18	2.7	99.7	Yes	MO		CHC	2018-07-31	No	No	No	No	No	No	No	No	No	Yes	No	No	Clinical Severe Infection	Yes												No	No	56	Information not available	No	No	No	Fever(> 37.5�C )	Moves on its own	No	No	No
2-530	1	CRF3	PNEUMONIA & DIARRHEA	45	4	98.7	Yes	MO		CHC	2018-11-14	No	No	No	No	Yes	Yes	No	No	No	No	No	No	Clinical Severe Infection	Yes												No	No	62	64	Yes	No	No	Normal Temperature	Moves on its own	No	No	No
2-533	2	CRF3	PNEUMONIU& CHEST IN DRERUING	59	4	98.6	Yes	MO		CHC	2018-11-22	No	No	No	No	Yes	Yes	No	No	No	No	No	No	Clinical Severe Infection	Yes												No	No	65	66	Yes	No	No	Normal Temperature	Moves on its own	No	No	No
2-543	1	CRF3	FAST BREATHING	29	3.5	98.3	Yes	MO		CHC	2018-08-10	No	No	No	No	Yes	No	No	No	No	No	No	No	Pneumonia	Yes												No	No	66	67	No	No	No	Normal Temperature	Moves on its own	No	No	No
2-561	1	CRF3	FEVER	5	3.2	99.8	Yes	MO		CHC	2018-05-19	No	No	No	No	No	No	No	No	No	Yes	No	No	Clinical Severe Infection	Yes												No	No	55	Information not available	No	No	No	Fever(> 37.5�C )	Moves on its own	No	No	No
2-583	1	CRF3	FEVER	2	2.3	102	Yes	MO		CHC	2018-11-28	No	No	No	No	No	No	No	No	No	Yes	No	No	Clinical Severe Infection	Yes												No	No	54	56	No	No	No	Fever(> 37.5�C )	Moves on its own	No	No	No
2-604	2	CRF3	FEVER	3	2.9	100.3	Yes	MO		CHC	2018-06-12	No	No	No	No	No	No	No	No	No	Yes	No	No	Clinical Severe Infection	Yes												No	No	54	Information not available	No	No	No	Fever(> 37.5�C )	Moves on its own	No	No	No
2-604	1	CRF3	FEVER	17	2.9	99.4	Yes	MO		CHC	2018-06-23	No	No	No	No	No	No	No	No	No	Yes	No	No	Clinical Severe Infection	Yes												No	No	54	Information not available	No	No	No	Fever(> 37.5�C )	Moves on its own	No	No	No
2-622	1	CRF3	FAST BREATHING	23	2.8	97.6	Yes	MO		CHC	2018-07-14	No	No	No	No	Yes	No	No	No	No	No	No	No	Pneumonia	Yes												No	No	59	62	No	No	No	Normal Temperature	Moves on its own	No	No	No
2-635	1	CRF3	FEVER, COUGH	2	2.9	99.3	Yes	MO		CHC	2018-05-24	No	No	No	No	No	No	No	No	No	Yes	No	No	Clinical Severe Infection	Yes												No	No	57	Information not available	No	No	No	Fever(> 37.5�C )	Moves on its own	No	No	No
2-636	1	CRF3	PNEUMONIA	8	2.9	97.8	Yes	MO		CHC	2018-03-22	No	No	No	No	Yes	No	No	No	No	No	No	No	Pneumonia	Yes												No	No	64	65	No	No	No	Normal Temperature	Moves on its own	No	No	No
2-670	1	CRF3	FEVER	27	4	99	Yes	MO		CHC	2018-09-14	No	No	No	No	No	No	No	No	No	Yes	No	No	Clinical Severe Infection	Yes												No	No	54	Information not available	No	No	No	Fever(> 37.5�C )	Moves on its own	No	No	No
2-674	1	CRF3	FEVER	3	2.8	100.2	Yes	MO		CHC	2018-10-01	No	No	No	No	No	No	No	No	No	Yes	No	No	Clinical Severe Infection	Yes												No	No	Information not available	Information not available	No	No	No	Fever(> 37.5�C )	Moves on its own	No	No	No
2-675	1	CRF3	FEVER	9	2.5	99	Yes	MO		CHC	2018-09-14	No	No	No	No	No	No	No	No	No	Yes	No	No	Clinical Severe Infection	Yes												No	No	55	Information not available	No	No	No	Fever(> 37.5�C )	Moves on its own	No	No	No
2-677	1	CRF3	FEVER	4	2.8	99.4	Yes	MO		CHC	2018-08-07	No	No	No	No	No	No	No	No	No	Yes	No	No	Clinical Severe Infection	Yes												No	No	55	Information not available	No	No	No	Fever(> 37.5�C )	Moves on its own	No	No	No
2-680	1	CRF3	FEVER	17	2.1	100	Yes	MO		CHC	2018-10-16	No	No	No	No	No	No	No	No	No	Yes	No	No	Clinical Severe Infection	Yes												No	No	48	Information not available	No	No	No	Fever(> 37.5�C )	Moves on its own	No	No	No
2-692	1	CRF3	FEVER	15	2.6	99	Yes	MO		CHC	2018-12-10	No	No	No	No	No	No	No	No	No	Yes	No	No	Clinical Severe Infection	Yes												No	No	45	Information not available	No	No	No	Fever(> 37.5�C )	Moves on its own	No	No	No
2-706	1	CRF3	FEVER	7	3	99.2	Yes	MO		CHC	2018-08-14	No	No	No	No	No	No	No	No	No	Yes	No	No	Clinical Severe Infection	Yes												No	No	52	Information not available	No	No	No	Fever(> 37.5�C )	Moves on its own	No	No	No
2-708	2	CRF3	FEVER & PNEUMONIA	45	4.5	101	Yes	MO		CHC	2018-11-02	No	No	No	No	No	Yes	No	No	No	Yes	No	No	Clinical Severe Infection	Yes												No	No	64	63	No	No	No	Fever(> 37.5�C )	Moves on its own	No	No	No
2-708	1	CRF3	FEVER	3	3	102	Yes	MO		CHC	2018-09-20	No	No	No	No	No	No	No	No	No	Yes	No	No	Clinical Severe Infection	Yes												No	No	Information not available	Information not available	No	No	No	Fever(> 37.5�C )	Moves on its own	No	No	No
2-709	1	CRF3	FEVER & PNEUMONIA	3	3	100.4	Yes	MO		CHC	2018-10-05	No	No	No	No	Yes	No	No	No	No	Yes	No	No	Clinical Severe Infection	Yes												No	No	66	65	No	No	No	Fever(> 37.5�C )	Moves on its own	No	No	No
2-711	1	CRF3	PNEUMONIA & CHEST INDRAWING	15	3	98.8	Yes	MO		CHC	2018-11-22	No	No	No	No	Yes	Yes	No	No	No	No	No	No	Clinical Severe Infection	Yes												No	No	68	70	Yes	No	No	Normal Temperature	Moves on its own	No	No	No
3-66	1	CRF3	FEVER	40	3.7	100.2	Yes	MO		Private hospital	2018-03-26	No	No	No	No	No	No	No	No	No	Yes	No	No	Clinical Severe Infection	No	No	Yes	No	No	No	No	No	No	No	No	No
3-93	1	CRF3	FEVER	36	3.9	99.9	Yes	MO		Private clinic	2018-10-06	No	No	No	No	No	No	No	No	No	Yes	No	No	Clinical Severe Infection	No	No	Yes	No	No	No	No	No	No	No	No	No
3-105	1	CRF3	FEVER	3	3.6	99.9	Yes	MO		Private hospital	2018-10-12	No	No	No	No	No	No	No	No	No	Yes	No	No	Clinical Severe Infection	No	No	Yes	No	No	No	No	No	No	No	No	No
3-125	1	CRF3	PNEUMONIA	17	3.2	98.4	Yes	Others	RMP	Home	2018-08-29	No	No	No	No	Yes	No	No	No	No	No	No	No	Pneumonia	No	No	No	No	Yes	No	No	No	No	No	No	No
3-174	1	CRF3	FEVER	8	3	99.7	Yes	Others	RMP	Private hospital	2018-10-28	No	No	No	No	No	No	No	No	No	Yes	No	No	Clinical Severe Infection	No	No	Yes	No	No	No	No	No	No	No	No	No
3-189	1	CRF3	FEVER	33	3.4	100.1	Yes	MO		Private hospital	2018-10-19	No	No	No	No	No	No	No	No	No	Yes	No	No	Clinical Severe Infection	No	No	Yes	No	No	No	No	No	No	No	No	No
3-208	1	CRF3	FEVER	27	3.8	99.8	Yes	Others	RMP	Home	2018-11-22	No	No	No	No	No	No	No	No	No	Yes	No	No	Clinical Severe Infection	No	No	Yes	No	No	No	No	No	No	No	No	No
3-231	1	CRF3	FEVER	31	3.9	99.8	Yes	Others	RMP	Private clinic	2018-11-28	No	No	No	No	No	No	No	No	No	Yes	No	No	Clinical Severe Infection	No	No	Yes	No	No	No	No	No	No	No	No	No
3-238	1	CRF3	FEVER	31	3.6	99.7	Yes	MO		CHC	2018-08-02	No	No	No	No	No	No	No	No	No	Yes	No	No	Clinical Severe Infection	No	No	Yes	No	No	No	No	No	No	No	No	No
3-255	1	CRF3	FEVER	24	2.9	100	Yes	Others	RMP	Home	2018-04-28	No	No	No	No	No	No	No	No	No	Yes	No	No	Clinical Severe Infection	No	No	Yes	No	No	No	No	No	No	No	No	No
3-293	1	CRF3	PNEUMONIA	6	2.9	98.5	Yes	MO		Private clinic	2018-07-01	No	No	No	No	Yes	No	No	No	No	No	No	No	Severe Pneumonia	No	No	No	Yes	No	No	No	No	No	No	No	No
3-330	1	CRF3	CHHATI DHASNA , FEVER , KARHANA	50		99.9	Yes	Others	RMP	Private clinic	2018-09-26	No	No	No	No	No	Yes	No	Yes	No	Yes	No	No	Clinical Severe Infection	No	No	Yes	No	No	No	No	No	No	No	No	No
3-341	1	CRF3	PASLI KA ATYADHIK DHASNA, FEVER , COLD , COUGH	58	3	99.3	Yes	MO		CHC	2018-10-06	No	No	No	No	Yes	Yes	No	Yes	No	Yes	No	No	Clinical Severe Infection	Yes												No	No	78	74	Yes	No	Yes	Fever(> 37.5�C )	Moves on its own	No	No	No
3-342	1	CRF3	FEVER	26	3	99.7	Yes	MO		CHC	2018-07-26	No	No	No	No	No	No	No	No	No	Yes	No	No	Clinical Severe Infection	Yes												No	No	Information not available	Information not available	No	No	No	Fever(> 37.5�C )	Moves on its own	No	No	No
3-384	1	CRF3	FEVER, COUGH	57		99.8	Yes	MO		PHC	2018-12-01	No	No	No	No	No	No	No	Yes	No	Yes	No	No	Clinical Severe Infection	No	No	Yes	No	No	No	No	No	No	No	No	No
3-385	1	CRF3	FEVER & BODY YELLOW	9	3.4	99.9	Yes	MO		DH	2018-11-20	No	No	No	No	No	No	No	Yes	No	Yes	No	No	Clinical Severe Infection	No	No	Yes	No	No	No	No	No	No	No	No	No
3-406	1	CRF3	FEVER	2	3	99.9	Yes	MO		Private clinic	2018-07-17	No	No	No	No	No	No	No	No	No	Yes	No	No	Clinical Severe Infection	No	No	Yes	No	No	No	No	No	No	No	No	No
3-411	1	CRF3	FAST BREATHING	18	3.3	98.6	Yes	MO		Private clinic	2018-07-23	No	No	No	No	Yes	No	No	No	No	No	No	No	Pneumonia	No	No	No	No	Yes	No	No	No	No	No	No	No
3-432	1	CRF3	FEVER AND LOW BREATHING	1	1.7	99.5	Yes	MO		CHC	2018-10-26	No	No	No	No	No	No	No	No	No	Yes	No	No	Clinical Severe Infection	No	No	Yes	No	No	No	No	No	No	No	Yes	No
3-455	1	CRF3	FEVER, FAST BREATHING	51	2.6	99.7	Yes	MO		CHC	2018-12-20	No	No	No	No	Yes	No	No	No	No	Yes	No	No	Clinical Severe Infection	Yes												No	No	68	66	No	No	No	Fever(> 37.5�C )	Moves on its own	No	No	No
3-469	2	CRF3	SHARIR KA THANDA PADNA AUR LOW WEIGHT	24		94.9	Yes	MO		CHC	2018-10-29	No	No	No	No	No	No	No	No	No	Yes	No	No	Clinical Severe Infection	Yes												No	No	54	51	No	No	No	low temperature(< 35.5�C )	When stimulated	No	No	No
3-469	1	CRF3	TEJ SANS, DUDH KO ULTA PALTNA, NIMONIA	44	3.5		Yes	MO		CHC	2018-11-19	No	No	No	No	Yes	No	No	No	No	No	No	No	Pneumonia	Yes												No	No	82	89	No	No	No	Normal Temperature	Moves on its own	No	No	No
3-499	2	CRF3	BUKHAR V NIMONIA	42	3.2	102.6	Yes	MO		Private hospital	2018-03-26	No	No	No	No	Yes	No	No	No	No	Yes	No	No	Clinical Severe Infection	No	No	Yes	No	No	No	No	No	No	No	No	No
3-503	1	CRF3	NIMONIYA BUKHAR	23	3.2	99.9	Yes	MO		Private clinic	2018-04-18	No	No	No	No	Yes	No	No	No	No	Yes	No	No	Clinical Severe Infection	Yes												No	No	62	63	No	No	No	Fever(> 37.5�C )	Moves on its own	No	No	No
3-528	1	CRF3	FEVER	26	3.7	101	Yes	MO		CHC	2018-10-11	No	No	No	No	No	No	No	No	No	Yes	No	No	Clinical Severe Infection	No	No	Yes	No	No	No	No	No	No	No	No	No
3-530	1	CRF3	FEVER	15	3.8	99.4	Yes	MO		CHC	2018-08-21	No	No	No	No	No	No	No	No	No	Yes	No	No	Clinical Severe Infection	Yes												No	No	46	Information not available	No	No	No	Fever(> 37.5�C )	Moves on its own	No	No	No
3-530	2	CRF3	FEVER	50		99.6	Yes	MO		Private clinic	2018-09-26	No	No	No	No	No	No	No	No	No	Yes	No	No	Clinical Severe Infection	No	No	Yes	No	No	No	No	No	No	No	No	No
3-534	1	CRF3	NIMUNIYA AUR PILIYA	2	2.9	98.6	Yes	MO		Private hospital	2018-07-10	No	No	No	No	Yes	No	No	No	No	No	No	No	Severe Pneumonia	No	No	No	Yes	No	No	No	No	No	No	No	No
3-558	1	CRF3	DAURE PADNA	3	2.7	98.4	Yes	MO		CHC	2018-04-07	No	No	No	Yes	No	No	No	No	No	No	No	No	Critical Illness	Yes												No	Yes	45	Information not available	No	No	No	Normal Temperature	Moves on its own	No	No	No
3-580	1	CRF3	BUKHAR AUR TEJ SANS	6	3.1	99.9	Yes	MO		Private hospital	2018-07-07	No	No	No	No	Yes	No	No	No	No	Yes	No	No	Clinical Severe Infection	No	No	Yes	No	No	No	No	No	No	No	No	No
3-605	1	CRF3	FIVER	4	3.2	99.8	Yes	Others	RMP	Home	2018-11-17	No	No	No	No	No	No	No	No	No	Yes	No	No	Clinical Severe Infection	No	No	Yes	No	No	No	No	No	No	No	No	No
3-613	1	CRF3	BACHE KO BUKHAR V INFECTION HAI	1		99.9	Yes	MO		DH	2018-05-01	No	No	No	No	No	No	No	No	No	Yes	No	No	Clinical Severe Infection	No	No	Yes	No	No	No	No	No	No	No	No	No
3-624	1	CRF3	FEVER	4	2.5	100.4	Yes	MO		PHC	2018-05-02	No	No	No	No	No	No	No	No	No	Yes	No	No	Clinical Severe Infection	No	No	Yes	No	No	No	No	No	No	No	No	No
3-630	1	CRF3	FEVER	5	2.9	101.2	Yes	MO		PHC	2018-05-08	No	No	No	No	No	No	No	No	No	Yes	No	No	Clinical Severe Infection	No	No	Yes	No	No	No	No	No	No	No	No	No
3-643	1	CRF3	FEVER	13	2.7	101	Yes	ANM		PHC	2018-05-02	No	Yes	No	No	No	No	No	No	No	Yes	No	No	Clinical Severe Infection	No	No	Yes	No	No	No	No	No	No	No	No	No
3-646	1	CRF3	FEVER AND F.B	34	3	100.5	Yes	MO		PHC	2018-04-05	No	No	No	No	Yes	No	No	No	No	Yes	No	No	Clinical Severe Infection	No	No	Yes	No	No	No	No	No	No	No	No	No
3-655	1	CRF3	FEVER	34	3.4	99.2	Yes	ANM		PHC	2018-08-12	No	No	No	No	No	No	No	No	No	Yes	No	No	Clinical Severe Infection	No	No	Yes	No	No	No	No	No	No	No	No	No
3-676	1	CRF3	TEJ SAANS	25	3.2	98.5	Yes	MO		Private clinic	2018-08-21	No	No	No	No	Yes	No	No	No	No	No	No	No	Pneumonia	No	No	No	No	Yes	No	No	No	No	No	No	No
3-679	1	CRF3	FEVER	29		99.5	Yes	Others	RMP	Private clinic	2018-11-14	No	No	No	No	No	No	No	No	No	Yes	No	No	Clinical Severe Infection	No	No	Yes	No	No	No	No	No	No	No	No	No
3-683	1	CRF3	TEJ SAANS	35	3.6	98.6	Yes	ANM		PHC	2018-11-12	No	No	No	No	Yes	No	No	No	No	No	No	No	Pneumonia	No	No	No	No	Yes	No	No	No	No	No	No	No
3-686	1	CRF3	FEVER	26		100	Yes	Others	RMP	Private clinic	2018-10-12	No	No	No	No	No	No	No	No	No	Yes	No	No	Clinical Severe Infection	No	No	Yes	No	No	No	No	No	No	No	No	No
3-696	1	CRF3	FEVER+FAST BREATHING	30	2.7	99.2	Yes	ANM		PHC	2018-12-27	No	No	No	No	Yes	No	No	No	No	Yes	No	No	Clinical Severe Infection	No	No	Yes	No	No	No	No	No	No	No	No	No
3-703	1	CRF3	FEVER	17	3.8	100	Yes	MO		Private clinic	2018-04-12	No	No	No	No	No	No	No	No	No	Yes	No	No	Clinical Severe Infection	Yes												No	No	Information not available	Information not available	No	No	No	Fever(> 37.5�C )	Moves on its own	No	No	No
3-718	1	CRF3	DOURE+ PILIYA	1	2.4	97.6	Yes	MO		Private hospital	2018-10-16	No	No	No	Yes	No	No	No	No	No	No	No	No	Critical Illness	No	Yes	No	No	No	No	No	No	No	No	No	No
4-12	1	CRF3	FEVER	43	4.2	99.9	Yes	MO		Private hospital	2018-06-19	No	No	No	No	No	No	No	No	No	Yes	No	No	Clinical Severe Infection	No	No	Yes	No	No	No	No	No	No	No	No	No
4-23	1	CRF3	FEVER	12	2.7	99.6	Yes	MO		CHC	2018-07-30	No	No	No	No	No	No	No	No	No	Yes	No	No	Clinical Severe Infection	No	No	Yes	No	No	No	No	No	No	No	No	No
4-44	1	CRF3	COUGH & COLD LOOSE MOTION, FAST BEATHING	41	3	98.6	Yes	MO		Private hospital	2018-10-15	No	No	No	No	Yes	No	No	Yes	No	No	No	No	Pneumonia	No	No	No	No	Yes	No	No	No	No	Yes	No	No
4-54	1	CRF3	FEVER	33		100.9	Yes	MO		Private clinic	2018-04-17	No	No	No	No	No	No	No	No	No	Yes	No	No	Clinical Severe Infection	No	No	Yes	No	No	No	No	No	No	No	No	No
4-59	1	CRF3	FEVER	28		99.7	Yes	MO		Private hospital	2018-04-15	No	No	No	No	No	No	No	No	No	Yes	No	No	Clinical Severe Infection	No	No	Yes	No	No	No	No	No	No	No	No	No
4-96	1	CRF3	BUKHAR SARDI, JUKAM	36	3.4	99.4	Yes	MO		DH	2018-11-17	No	No	No	No	No	No	No	Yes	No	Yes	No	No	Clinical Severe Infection	No	No	Yes	No	No	No	No	No	No	No	No	No
4-136	1	CRF3	BACHE KO BUKHAR AUR DAST HAI	37	3.1	101.1	Yes	Others	RMP	Private clinic	2018-05-24	No	No	No	No	No	No	No	No	No	Yes	No	No	Clinical Severe Infection	No	No	Yes	No	No	No	No	No	No	No	No	No
4-150	2	CRF3	FEVER	29	3.8	99.1	Yes	MO		Private hospital	2018-07-10	No	No	No	No	No	No	No	No	No	Yes	No	No	Clinical Severe Infection	No	No	Yes	No	No	No	No	No	No	No	No	No
4-155	1	CRF3	FAST BREATHING	40	3.2		Yes	MO		Private hospital	2018-09-11	No	No	No	No	Yes	No	No	No	No	No	No	No	Pneumonia	No	No	No	No	Yes	No	No	No	No	No	No	No
4-156	1	CRF3	BACCHE KO DUARE PAD RAHE HAI AUR FAST BREATHING KI PROBLEM HAI	17	3.2	98	Yes	MO		DH	2018-06-12	No	No	No	Yes	Yes	No	No	No	No	No	No	No	Critical Illness	No	Yes	No	No	No	No	No	No	No	No	No	No
4-157	1	CRF3	FEVER	4	3.9	99.9	Yes	Others	RMP	Private clinic	2018-09-09	No	No	No	No	No	No	No	No	No	Yes	No	No	Clinical Severe Infection	No	No	Yes	No	No	No	No	No	No	No	No	No
4-160	1	CRF3	CONVULSION	1	2.6	99.9	Yes	MO		DH	2018-11-21	No	No	No	Yes	No	No	No	No	No	No	No	No	Critical Illness	No	Yes	No	No	No	No	No	No	No	No	No	No
4-188	1	CRF3	FEVER	6	2.6	101.4	Yes	MO		Private hospital	2018-05-14	No	No	No	No	No	No	No	No	No	No	Yes	No	Clinical Severe Infection	No	No	Yes	No	No	No	No	No	No	No	No	No
4-215	1	CRF3	SANS LENE ME PARESHANI THI KHASHI OR JUKAM BHI THA	25	3.3	98.7	Yes	MO		Private hospital	2018-10-20	No	No	No	No	Yes	No	No	No	No	No	No	No	Pneumonia	No	No	No	No	Yes	No	No	No	No	No	No	No
4-217	1	CRF3	FAST BREATHING	1	2.6	97.8	Yes	MO		DH	2018-06-18	No	No	No	No	Yes	No	No	No	No	No	No	No	Severe Pneumonia	No	No	No	Yes	No	No	No	No	No	No	No	No
4-237	1	CRF3	FEVER	22	3.2	98.8	Yes	MO		DH	2018-07-10	No	No	No	No	No	No	No	No	No	Yes	No	No	Clinical Severe Infection	No	No	Yes	No	No	No	No	No	No	No	No	No
4-268	1	CRF3	BABY KO FEVER HAI	5	2.9	99.8	Yes	MO		Private hospital	2018-06-16	No	No	No	No	No	No	No	No	No	Yes	No	No	Clinical Severe Infection	No	No	Yes	No	No	No	No	No	No	No	No	No
4-273	1	CRF3	BACHE KO BUKHAR HAI	49	3	101.5	Yes	MO		Private clinic	2018-06-06	No	No	No	No	No	No	No	No	No	Yes	No	No	Clinical Severe Infection	No	No	Yes	No	No	No	No	No	No	No	No	No
4-285	1	CRF3	BACHE KO BUKHAR HAI	9	3.2	102	Yes	MO		Private clinic	2018-06-04	No	No	No	No	No	No	No	No	No	Yes	No	No	Clinical Severe Infection	No	No	Yes	No	No	No	No	No	No	No	No	No
4-297	1	CRF3	FEVER, JAUNDICE & DIARRHEA	36	4	101.2	Yes	MO		Private hospital	2018-07-26	No	No	No	No	No	No	No	No	No	Yes	No	No	Clinical Severe Infection	No	No	Yes	No	No	No	No	No	No	No	No	No
4-329	1	CRF3	FEVER COUGH & COLD	42		99.9	Yes	MO		DH	2018-09-13	No	No	No	No	No	No	No	No	No	Yes	No	No	Clinical Severe Infection	No	No	Yes	No	No	No	No	No	No	No	No	No
4-360	1	CRF3	FEVER AND JAUNDICE	8			Yes	MO		Private hospital	2018-12-16	No	No	No	No	No	No	No	No	No	Yes	No	No	Clinical Severe Infection	No	No	Yes	No	No	No	No	No	No	No	No	No
4-369	1	CRF3	FEVER	15	3.1	103.2	Yes	MO		DH	2018-06-08	No	No	No	No	No	No	No	No	No	Yes	No	No	Clinical Severe Infection	No	No	Yes	No	No	No	No	No	No	No	No	No
4-387	1	CRF3	BACHHA DOODH NAHI PI RAHA HAI AUR INFECTION HAI	49	3.1	98.2	Yes	MO		Private hospital	2018-05-19	Yes	No	No	No	No	No	No	No	No	No	No	No	Critical Illness	No	Yes	No	No	No	No	No	No	No	No	No	No
4-390	1	CRF3	CONVULSION+, FAST BREATHING	1	3.1		Yes	MO		Private hospital	2018-07-19	No	No	No	Yes	Yes	No	No	No	No	No	No	No	Critical Illness	No	Yes	No	No	No	No	No	No	No	No	No	No
4-390	2	CRF3	FEVER	22	3.2	99.8	Yes	MO		DH	2018-08-10	No	No	No	No	No	No	No	No	No	Yes	No	No	Clinical Severe Infection	No	No	Yes	No	No	No	No	No	No	No	No	No
4-407	1	CRF3	FEVER	39	4	101.4	Yes	MO		DH	2018-07-16	No	No	No	No	No	No	No	No	No	Yes	No	No	Clinical Severe Infection	No	No	Yes	No	No	No	No	No	No	No	No	No
4-413	1	CRF3	BACHE KO DORE PADTE HAI. AUR INFECTION HAI.	1	2.8	98.6	Yes	MO		DH	2018-05-16	No	No	No	Yes	No	No	No	No	No	No	No	No	Critical Illness	No	Yes	No	No	No	No	No	No	No	No	No	No
4-513	1	CRF3	FEVER	35	3.9	99.9	Yes	MO		CHC	2018-09-21	No	No	No	No	No	No	No	No	No	Yes	No	No	Clinical Severe Infection	No	No	Yes	No	No	No	No	No	No	No	No	No
4-519	1	CRF3	FEVER & SPIT UP CURDLED MILK	8	3	99	Yes	MO		DH	2018-09-11	No	No	No	No	No	No	No	No	No	Yes	No	No	Clinical Severe Infection	No	No	Yes	No	No	No	No	No	No	No	No	No
4-526	1	CRF3	CONVULSION AND JAUNDICE	2	2.5	98.6	Yes	MO		DH	2018-09-22	No	No	No	Yes	No	No	No	No	No	No	No	No	Critical Illness	No	Yes	No	No	No	No	No	No	No	No	No	No
4-532	1	CRF3	FEVER & FAST BREATHING	40	4.9		Yes	MO		Private hospital	2018-09-19	No	No	No	No	Yes	No	No	No	No	No	No	No	Pneumonia	No	No	No	No	Yes	No	No	No	No	No	No	No
4-561	1	CRF3	FEVER	34		100.1	Yes	Others	RMP	Private clinic	2018-09-22	No	No	No	No	No	No	No	No	No	Yes	No	No	Clinical Severe Infection	No	No	Yes	No	No	No	No	No	No	No	No	No
4-580	1	CRF3	FEVER AND FAST BREATHING	2		99.2	Yes	MO		Private hospital	2018-10-09	No	No	No	No	Yes	No	No	No	No	Yes	No	No	Clinical Severe Infection	No	No	Yes	No	No	No	No	No	No	No	No	No
4-656	1	CRF3	UMBILICAL PUS, FEVER DIARRHEA	57	4.2	101.4	Yes	Others	RMP	Private hospital	2018-04-24	No	No	No	No	No	No	No	No	No	Yes	No	No	Clinical Severe Infection	No	No	Yes	No	No	Yes	No	No	No	No	No	No
4-742	1	CRF3	BACHE KO DAUDE PAD RAHE HAI BACHE KO INFECTION HAI	1	2.6	98.5	Yes	MO		Private hospital	2018-05-01	No	No	No	Yes	No	No	No	No	No	No	No	No	Critical Illness	No	Yes	No	No	No	No	No	No	No	No	No	No
4-858	1	CRF3	BACHCHE KO FEVER AUR DAST HAI	42	3	100.2	Yes	MO		Private hospital	2018-05-08	No	No	No	No	No	No	No	No	No	Yes	No	No	Clinical Severe Infection	No	No	Yes	No	No	No	No	No	No	No	No	No
4-865	1	CRF3	BACHE KO TEZ SANS THI	33	2.8	98.7	Yes	MO		Private hospital	2018-05-03	No	No	No	No	Yes	No	No	No	No	No	No	No	Pneumonia	No	No	No	No	Yes	No	No	No	No	No	No	No
4-882	1	CRF3	FEVER	2	2.9	98.9	Yes	MO		DH	2018-06-19	No	No	No	No	No	No	No	No	No	Yes	No	No	Clinical Severe Infection	No	No	Yes	No	No	No	No	No	No	No	No	No
4-899	1	CRF3	BACHE KO FEVER AUR PILLIYA HAI	7	3.2	102.1	Yes	MO		DH	2018-06-07	No	No	No	No	No	No	No	No	No	Yes	No	No	Clinical Severe Infection	No	No	Yes	No	No	No	No	Yes	No	No	No	No
4-972	1	CRF3	FEVER & COUGH	17		100.2	Yes	MO		DH	2018-10-16	No	No	No	No	No	No	No	No	No	Yes	No	No	Clinical Severe Infection	No	No	Yes	No	No	No	No	No	No	No	No	No
5-20	1	CRF3	VOMITING & FAST BREATHING	50	3.5		Yes	MO		Private hospital	2018-04-15	No	No	No	No	Yes	No	No	Yes	No	No	No	No	Pneumonia	No	No	No	No	Yes	No	No	No	No	No	No	No
5-36	1	CRF3	DAURE, DAST	1	2.9		Yes	MO		DH	2018-02-23	No	No	No	Yes	No	No	No	No	No	No	No	No	Critical Illness	No	Yes	No	No	No	No	No	No	No	No	No	No
5-37	1	CRF3	FEVER	1	2.8		Yes	MO		Private hospital	2018-04-26	No	No	No	No	No	No	No	No	No	Yes	No	No	Clinical Severe Infection	No	No	Yes	No	No	No	No	No	No	No	No	No
5-45	1	CRF3	FEVER & COUGH	34	2.9	99.3	Yes	MO		Private clinic	2018-05-15	No	No	No	No	No	No	No	No	No	Yes	No	No	Clinical Severe Infection	No	No	Yes	No	No	No	No	No	No	No	No	No
5-53	1	CRF3	FEVER AND THAND KI SAMSAYA	27	4	100.1	Yes	MO		Private clinic	2018-09-14	No	No	No	No	No	No	No	No	No	Yes	No	No	Clinical Severe Infection	No	No	Yes	No	No	No	No	No	No	No	No	No
5-62	1	CRF3	BACHE KE MUH MAI GANDAGI AUR HALKA FEVER KI SAMSAYA	3	2.9	99	Yes	MO		Private hospital	2018-07-10	Yes	No	No	No	No	No	No	No	No	Yes	No	No	Clinical Severe Infection	No	No	Yes	No	No	No	No	No	No	No	No	No
5-68	1	CRF3	FEVER, JUNDICE, FAST BREATING	11	3.1	101	Yes	MO		CHC	2018-07-10	No	No	No	No	Yes	No	No	No	No	Yes	No	No	Clinical Severe Infection	Yes												No	No	70	68	No	No	No	Fever(> 37.5�C )	Moves on its own	No	No	No
5-78	1	CRF3	FEVER	13	3	99.6	Yes	Others	RMP	Private clinic	2018-05-22	No	No	No	No	No	No	No	No	No	Yes	No	No	Clinical Severe Infection	No	No	Yes	No	No	No	No	No	No	No	No	No
5-79	1	CRF3	DAURE	1	3		Yes	MO		Govt. Medical College	2018-05-13	Yes	Yes	No	Yes	No	No	No	No	No	No	No	No	Critical Illness	No	Yes	No	No	No	No	No	No	No	No	No	No
5-94	1	CRF3	FEVER, FAST BREATHING	26	3.3	99.8	Yes	MO		CHC	2018-07-06	No	No	No	No	Yes	No	No	No	No	Yes	No	No	Clinical Severe Infection	Yes												No	No	72	Information not available	No	No	No	Fever(> 37.5�C )	Moves on its own	No	No	No
5-104	1	CRF3	FEVER AND DIARRHOEA	43	4.5	99.6	Yes	MO		CHC	2018-07-26	No	No	No	No	No	No	No	No	No	Yes	No	No	Clinical Severe Infection	Yes												No	No	Information not available	Information not available	No	No	No	Fever(> 37.5�C )	Moves on its own	No	No	No
5-111	1	CRF3	FEVER, WOMATING DUDH PINE ME PARSANI	47	3.8	102	Yes	MO		Private clinic	2018-08-13	No	No	No	No	No	No	No	No	No	Yes	No	No	Clinical Severe Infection	Yes												No	No	55	Information not available	No	No	No	Fever(> 37.5�C )	Moves on its own	No	No	No
5-123	2	CRF3	FEVER INFECTION	45	3.4	103	Yes	MO		Private hospital	2018-07-28	No	No	No	No	No	No	No	No	No	Yes	No	No	Clinical Severe Infection	No	No	Yes	No	No	No	No	No	No	No	No	No
5-159	1	CRF3	CHILD KO FEVER DASHT WA NABHI LAL KI SAMSYA	14	2	99.7	Yes	MO		CHC	2018-08-25	No	No	No	No	No	No	No	No	Yes	Yes	No	No	Clinical Severe Infection	Yes												No	No	46	42	No	No	No	Fever(> 37.5�C )	Moves on its own	Yes	Yes	No
5-169	1	CRF3	FAST BREATHING	5	2.7	97.9	Yes	MO		Private clinic	2018-10-01	No	No	No	No	Yes	No	No	No	No	No	No	No	Severe Pneumonia	Yes												No	No	80	82	No	No	No	Normal Temperature	Moves on its own	No	No	No
5-170	1	CRF3	FEVER, FAST BREATHING	3	2.8	98.7	Yes	MO		Private clinic	2018-10-30	No	No	No	No	Yes	No	No	No	No	No	No	No	Clinical Severe Infection	Yes												No	No	76	76	No	No	No	Fever(> 37.5�C )	Moves on its own	No	No	No
5-190	1	CRF3	FEVER, DIARRHEA	14	3.1	99	Yes	MO		CHC	2018-09-19	No	No	No	No	Yes	No	No	No	No	Yes	No	No	Clinical Severe Infection	Yes												No	No	62	64	No	No	No	Fever(> 37.5�C )	Moves on its own	No	No	No
5-194	2	CRF3	COUGH,COLD,FAST BREATHING	36	2.3	98.5	Yes	MO		CHC	2018-10-03	No	No	No	No	Yes	No	No	No	No	No	No	No	Pneumonia	Yes												No	No	65	62	No	No	No	Normal Temperature	Moves on its own	No	No	No
5-262	1	CRF3	FEVER	10	3	99.6	Yes	MO		Private hospital	2018-05-21	No	No	No	No	No	No	No	No	No	Yes	No	No	Clinical Severe Infection	No	No	Yes	No	No	No	No	No	No	No	No	No
5-289	1	CRF3	BUKHAR, PILIYA, SUST	7	3	100.6	Yes	MO		Private hospital	2018-06-16	No	Yes	Yes	No	No	No	No	No	No	Yes	No	No	Clinical Severe Infection	No	No	Yes	No	No	No	No	No	No	No	No	No
5-291	1	CRF3	BACHE KI MA SE BAAT HUI BACHE KO DAST, HATHO PAR CHHALE HO RAHE HAI, TEJ SAS 0-6 DAYS	1	2.8		Yes	MO		Private hospital	2018-06-21	No	No	No	No	Yes	No	No	Yes	No	No	No	No	Severe Pneumonia	No	No	No	Yes	No	No	No	No	No	No	No	No
5-305	1	CRF3	BUKHAR AUR DAST	33	3.8	99.6	Yes	MO		Private clinic	2018-04-30	No	No	No	No	No	No	No	No	No	Yes	No	No	Clinical Severe Infection	Yes												No	No	48	48	No	No	No	Fever(> 37.5�C )	Moves on its own	No	No	No
5-306	1	CRF3	CHILD KO FEVER	15	3.5	100.3	Yes	Others	RMP	Private clinic	2018-05-29	No	No	No	No	No	No	No	No	No	Yes	No	No	Clinical Severe Infection	No	No	Yes	No	No	No	No	No	No	No	No	No
5-308	1	CRF3	PET MAI ETHAN, TEJ SANS	33	3.9	98.3	Yes	MO		Private clinic	2018-04-27	No	No	No	No	Yes	No	No	No	No	No	No	No	Pneumonia	Yes												No	No	60	60	No	No	No	Normal Temperature	Moves on its own	No	No	No
5-321	1	CRF3	FEVER	30	2.5	99.8	Yes	MO		CHC	2018-06-18	No	No	No	No	No	No	No	No	No	Yes	No	No	Clinical Severe Infection	Yes												No	No	48	Information not available	No	No	No	Fever(> 37.5�C )	Moves on its own	No	No	No
5-333	1	CRF3	FEVER	19	3.8	100.8	Yes	MO		Private hospital	2018-08-04	No	No	No	No	No	No	No	No	No	Yes	No	No	Clinical Severe Infection	No	No	Yes	No	No	No	No	No	No	No	No	No
5-351	1	CRF3	FAST BREATHING	2	3.3	98.3	Yes	ANM		Sub-Centre	2018-08-14	No	No	No	No	Yes	No	No	No	No	No	No	No	Severe Pneumonia	No	No	No	Yes	No	No	No	No	No	No	No	No
5-353	1	CRF3	FEVER AND JAUNDICE	7	2.7	99.5	Yes	MO		CHC	2018-08-28	No	No	No	No	No	No	No	No	No	Yes	No	No	Clinical Severe Infection	No	No	Yes	No	No	No	No	No	No	No	No	No
5-390	1	CRF3	FEVER AND DIARRHEA	32	2.8	99	Yes	MO		CHC	2018-11-12	No	No	No	No	No	No	No	No	No	Yes	No	No	Clinical Severe Infection	Yes												No	No	52	Information not available	No	No	No	Fever(> 37.5�C )	Moves on its own	No	No	No
5-444	1	CRF3	BUKHAR, SANS LENE ME PARESANI, KHANSHI, DAST	16	3		Yes	MO		DH	2018-03-22	No	No	No	No	No	No	No	No	No	Yes	No	No	Clinical Severe Infection	No	No	Yes	No	No	No	No	No	No	No	No	No
5-452	1	CRF3	HIGH FEVER	8			Yes	MO		Private clinic	2018-03-27	Yes	Yes	Yes	No	No	No	No	No	No	Yes	No	No	Critical Illness	No	Yes	No	No	No	No	No	No	No	No	No	No
5-475	1	CRF3	FEVER, PNEUMONIA AND JAUNDICE	4	2.5	99.9	Yes	MO		Private hospital	2018-10-07	No	No	No	No	No	No	No	No	No	Yes	No	No	Clinical Severe Infection	No	No	Yes	No	No	No	No	No	No	No	No	No
5-485	1	CRF3	FEVER	6		102	Yes	MO		Private hospital	2018-08-27	No	No	No	No	No	No	No	No	No	Yes	No	No	Clinical Severe Infection	No	No	Yes	No	No	No	No	No	No	No	No	No
5-522	1	CRF3	DIARRHEA VOMATING FAST BREATHING WITH DIFFICULTY IN BREAST FEEDING , DIARRHEA AND VOMITING	22	3.8	98.6	Yes	MO		Private clinic	2018-10-18	Yes	Yes	Yes	No	Yes	No	No	No	No	No	No	No	Critical Illness	Yes												Yes	No	95	79	No	No	No	Normal Temperature	No movement	No	No	No
5-577	1	CRF3	FEVER	19	2.2	103.2	Yes	ANM		Private clinic	2018-03-13	No	No	No	No	No	No	No	No	No	Yes	No	No	Clinical Severe Infection	No	No	Yes	No	No	No	No	No	No	No	No	No
5-584	1	CRF3	PASALI CHALNE, PNEUMONIA, KI SIKAYAT BATAYA THA, BUKHAR NAHI THA	27	4.16		Yes	MO		CHC	2018-03-26	No	No	No	No	Yes	No	No	Yes	No	No	No	No	Pneumonia	No	No	No	No	Yes	No	No	No	No	No	No	No
5-597	1	CRF3	FEVER ONLY 2-3 DAY, DUDH DALTA HAI	24	3.4		Yes	MO		Private clinic	2018-04-17	No	No	No	No	No	No	No	No	No	Yes	No	No	Clinical Severe Infection	Yes												No	No	48	Information not available	No	No	No	Fever(> 37.5�C )	Moves on its own	No	No	No
5-600	1	CRF3	KHAR KHARAHAT KI AWAAZ AANA, BUKHAR	44	4		Yes	MO		CHC	2018-03-27	No	No	Yes	No	No	No	No	Yes	Yes	Yes	Yes	No	Clinical Severe Infection	No	No	Yes	No	No	No	No	No	No	No	No	No
5-613	1	CRF3	BUKHAR, NAABHI LAL	22	3.12	99.5	Yes	MO		DH	2018-08-25	No	No	No	No	No	No	No	No	Yes	Yes	No	No	Clinical Severe Infection	No	No	Yes	No	No	No	No	No	No	No	No	No
5-630	1	CRF3	FEVER, FAST BREATHING	2	3	100.7	Yes	MO		CHC	2018-06-14	No	No	No	No	Yes	No	No	No	No	Yes	No	No	Clinical Severe Infection	Yes												No	No	72	68	No	No	No	Fever(> 37.5�C )	Moves on its own	No	No	No
5-636	1	CRF3	BUKHAR KI SAMASYA	45	4.3	100.4	Yes	MO		CHC	2018-08-06	No	No	No	No	No	No	No	No	No	Yes	No	No	Clinical Severe Infection	No	No	Yes	No	No	No	No	No	No	No	No	No
5-646	1	CRF3	FEVER, SANS LENE ME PARESHANI	28	4	99.3	Yes	MO		CHC	2018-09-19	No	No	No	No	Yes	No	No	No	No	Yes	No	No	Clinical Severe Infection	Yes												No	No	70	68	No	No	No	Fever(> 37.5�C )	Moves on its own	No	No	No
5-656	1	CRF3	FEVER AND TEJ SAAS	7	3	98.7	Yes	MO		Private hospital	2018-07-19	No	No	No	No	Yes	No	No	No	No	No	No	No	Pneumonia	Yes												No	No	80	82	No	No	No	Normal Temperature	Moves on its own	No	No	No
5-709	1	CRF3	DOODH PINA BAND KAR DIYA, DOODH NAHI PEE PATI HAI.	3	1.6		Yes	MO		DH	2018-08-13	Yes	No	Yes	No	No	No	No	No	No	No	No	No	Critical Illness	No	Yes	No	No	No	No	No	No	No	No	No	No
5-731	1	CRF3	FEVER AND SUST	7	0.94	99.8	Yes	MO		DH	2019-01-07	No	Yes	Yes	No	No	No	No	No	No	Yes	No	No	Critical Illness	No	Yes	No	No	No	No	No	No	No	No	No	No
5-744	1	CRF3	FEVER	37	3.7		Yes	MO		Private hospital	2018-05-14	No	No	No	No	No	No	No	Yes	No	Yes	No	No	Clinical Severe Infection	No	No	Yes	No	No	No	No	No	No	No	No	No
5-762	1	CRF3	FEVER	18	3.2	101	Yes	MO		CHC	2018-08-24	No	No	No	No	No	No	No	No	No	Yes	No	No	Clinical Severe Infection	Yes												No	No	47	Information not available	No	No	No	Fever(> 37.5�C )	Moves on its own	No	No	No
5-762	2	CRF3	FEVER, COUGH, COLD, FAST BREATHING	42	4.3	101.2	Yes	MO		Private hospital	2018-09-26	No	No	No	No	No	No	No	No	No	Yes	No	No	Clinical Severe Infection	No	No	Yes	No	No	No	No	No	No	No	No	No
5-778	1	CRF3	FAST BREATHING	1	3.7		Yes	ANM		Sub-Centre	2018-03-09	No	No	No	No	Yes	No	No	No	No	No	No	No	Severe Pneumonia	No	No	No	Yes	No	No	No	No	No	No	No	No
5-784	1	CRF3	FEVER AND DIARRHEA	8	2.7	100.5	Yes	MO		CHC	2018-08-27	No	No	No	No	No	No	No	No	No	Yes	No	No	Clinical Severe Infection	Yes												No	No	56	54	No	No	No	Fever(> 37.5�C )	Moves on its own	No	No	No
6-30	1	CRF3	FEVER & COUGH	38	4.2	101	Yes	MO		CHC	2018-05-07	No	No	No	No	No	No	No	No	No	Yes	No	No	Clinical Severe Infection	Yes												No	No	55	Information not available	No	No	No	Fever(> 37.5�C )	Moves on its own	No	No	No
6-45	1	CRF3	FEVER, LOOSE STOOL AND UMBILICUS PUS & RED UMBLICUSS	10	3.25	100	Yes	MO		CHC	2018-06-20	No	No	No	No	No	No	No	No	No	Yes	No	No	Clinical Severe Infection	Yes												No	No	42	42	No	No	No	Fever(> 37.5�C )	Moves on its own	Yes	Yes	No
6-58	1	CRF3	C/O FEVER	30	2.8	99.8	Yes	Others	RMP	Home	2018-11-09	No	No	No	No	No	No	No	No	No	Yes	No	No	Clinical Severe Infection	No	No	Yes	No	No	No	No	No	No	No	No	No
6-59	1	CRF3	FEVER	50	4	99.2	Yes	MO		CHC	2018-10-20	No	No	No	No	No	No	No	No	No	Yes	No	No	Clinical Severe Infection	Yes												No	No	54	Information not available	No	No	No	Fever(> 37.5�C )	Moves on its own	No	No	No
6-70	1	CRF3	C/O CHEST INDRAWING FEVER	36	4	99.6	Yes	MO		CHC	2018-12-17	No	No	No	No	No	Yes	No	No	No	Yes	No	No	Clinical Severe Infection	Yes												No	No	54	Information not available	Yes	No	No	Fever(> 37.5�C )	Moves on its own	No	No	No
6-74	1	CRF3	FEVER	36	3.2	99.4	Yes	MO		CHC	2018-12-31	No	No	No	No	No	No	No	No	No	Yes	No	No	Clinical Severe Infection	No	No	Yes	No	No	No	No	No	No	No	No	No
6-107	1	CRF3	FIVER , TWACHA PAR FODE , FUNSIYA	23	3.5	100.1	Yes	MO		CHC	2018-06-02	No	No	No	No	No	No	No	No	Yes	Yes	No	No	Clinical Severe Infection	Yes												No	No	57	Information not available	No	No	No	Fever(> 37.5�C )	Moves on its own	No	No	Yes	>10
6-141	1	CRF3	COUGH, CHEST INDRAWING	44	4.5	98.6	Yes	MO		CHC	2018-10-12	No	No	No	No	No	Yes	No	No	No	No	No	No	Clinical Severe Infection	Yes												No	No	58	Information not available	Yes	No	No	Normal Temperature	Moves on its own	No	No	No
6-151	1	CRF3	FEVER, CHEST INDRAWING	51	3.25	100.4	Yes	MO		CHC	2018-10-20	No	No	No	No	No	Yes	No	No	No	Yes	No	No	Clinical Severe Infection	Yes												No	No	54	Information not available	Yes	No	No	Fever(> 37.5�C )	Moves on its own	No	No	No
6-173	1	CRF3	FEVER	23	3.5	99.1	Yes	MO		CHC	2018-12-27	No	No	No	No	No	No	No	No	No	Yes	No	No	Clinical Severe Infection	No	No	Yes	No	No	No	No	No	No	No	No	No
6-259	1	CRF3	FEVER AND SKIN ALLERGY	15		99.9	Yes	MO		CHC	2018-06-06	No	No	No	No	No	No	No	No	No	Yes	No	No	Clinical Severe Infection	No	No	Yes	No	No	No	No	No	No	No	No	No
6-281	1	CRF3	FEVER & PNEUMONIA	8	3	101.1	Yes	MO		CHC	2018-09-20	No	No	No	No	Yes	No	No	No	No	Yes	No	No	Clinical Severe Infection	No	No	Yes	No	No	No	No	No	No	No	No	No
6-287	1	CRF3	CHEST INDR.	39	4	98.6	Yes	MO		CHC	2018-10-06	No	No	No	No	No	Yes	No	No	No	No	No	No	Clinical Severe Infection	Yes												No	No	44	46	Yes	No	No	Normal Temperature	Moves on its own	No	No	No
6-311	1	CRF3	CONVULSION	6	3	98.6	Yes	MO		CHC	2018-10-27	No	No	No	Yes	No	No	No	No	No	No	No	No	Critical Illness	Yes												No	Yes	45	Information not available	No	No	No	Normal Temperature	Moves on its own	No	No	No
6-351	1	CRF3	FEVER, DIARRHEA	6	3	100.1	Yes	MO		CHC	2018-07-14	No	No	No	No	No	No	No	No	No	Yes	No	No	Clinical Severe Infection	Yes												No	No	55	Information not available	No	No	No	Fever(> 37.5�C )	Moves on its own	No	No	No
6-352	1	CRF3	FEVER & CONVULSION	23	2.9	99.1	Yes	MO		DH	2018-08-24	No	No	No	Yes	No	No	No	No	No	Yes	No	No	Critical Illness	No	Yes	No	No	No	No	No	No	No	No	No	No
6-352	2	CRF3	FEVER WITH PUS IN UMBILICUS	39	4.1	99.1	Yes	MO		CHC	2018-09-10	No	No	No	No	No	No	No	No	No	Yes	No	No	Clinical Severe Infection	Yes												No	No	56	56	No	No	No	Fever(> 37.5�C )	Moves on its own	Yes	Yes	No
6-426	1	CRF3	FEEDING PROBLEM WITH FAST BREATHING	8	3	99	Yes	MO		CHC	2018-07-30	No	No	No	No	Yes	No	No	No	No	No	No	No	Pneumonia	Yes												Yes	No	60	62	No	No	No	Normal Temperature	Moves on its own	No	No	No
6-599	1	CRF3	FEVER WITH EYE INFECTION	50	2.9	99.8	Yes	MO		Private hospital	2018-11-14	No	No	No	No	No	No	No	No	No	Yes	No	No	Clinical Severe Infection	No	No	Yes	No	No	No	No	No	No	No	No	No
6-607	1	CRF3	C/O FEVER WITH COUGH	40	3	99.1	Yes	MO		DH	2018-10-13	No	No	No	No	No	No	No	No	No	Yes	No	No	Clinical Severe Infection	No	No	Yes	No	No	No	No	No	No	No	No	No
6-638	1	CRF3	CONVULSION WITH SEPTICEMIA AND JAUNDICE	6	2.8	98.7	Yes	MO		Private hospital	2018-12-18	No	No	No	Yes	No	No	No	No	No	No	No	No	Critical Illness	No	Yes	No	No	No	No	No	Yes	No	No	No	No
6-675	1	CRF3	FEVER	4	3.9	99.9	Yes	Others	RMP	Private clinic	2018-05-31	No	No	No	No	No	No	No	No	No	Yes	No	No	Clinical Severe Infection	No	No	Yes	No	No	No	No	No	No	No	No	No
6-703	1	CRF3	FEVER AND URINATION PROBLEM	22	3.2	100.2	Yes	MO		CHC	2018-06-15	No	No	No	No	No	No	No	No	No	Yes	No	No	Clinical Severe Infection	Yes												No	No	Information not available	Information not available	No	No	No	Fever(> 37.5�C )	Moves on its own	No	No	No
6-704	1	CRF3	C/O FEVER	42	2.8	99.8	Yes	Others	RMP	Private clinic	2018-06-20	No	No	No	No	No	No	No	No	No	Yes	No	No	Clinical Severe Infection	No	No	Yes	No	No	No	No	No	No	No	No	No
6-708	1	CRF3	FEVER	22	3	102	Yes	MO		CHC	2018-07-06	No	No	No	No	No	No	No	No	No	Yes	No	No	Clinical Severe Infection	Yes												No	No	56	Information not available	No	No	No	Fever(> 37.5�C )	Moves on its own	No	No	No
6-717	1	CRF3	FEVER	13	2.75	100.4	Yes	MO		CHC	2018-05-22	No	No	No	No	Yes	No	No	No	No	Yes	No	No	Clinical Severe Infection	Yes												No	No	80	80	No	No	No	Fever(> 37.5�C )	Moves on its own	No	No	No
6-728	2	CRF3	FEVER AND SKIN BOIL	17	3.2	99.9	Yes	MO		CHC	2018-06-15	No	No	No	No	No	No	No	No	No	Yes	No	No	Clinical Severe Infection	Yes												No	No	Information not available	Information not available	No	No	No	Fever(> 37.5�C )	Moves on its own	No	No	No
6-728	1	CRF3	FEVER WITH FAST BREATHING	3	3.25	101	Yes	MO		CHC	2018-05-31	No	No	No	No	Yes	No	No	No	No	Yes	No	No	Clinical Severe Infection	Yes												No	No	66	62	No	No	No	Fever(> 37.5�C )	Moves on its own	No	No	No
6-751	1	CRF3	CHEST INDRAWING, FAST BREATHING, REGURGITATION, SKIN PUSTULES, LOOSE STOOLS	50	3.2	98.7	Yes	MO		CHC	2018-02-20	No	No	No	No	Yes	Yes	No	No	Yes	No	No	No	Clinical Severe Infection	Yes												No	No	72	68	Yes	No	No	Normal Temperature	Moves on its own	No	No	Yes	One Big pustule
6-754	1	CRF3	FEVER	36			Yes	Others	RMP	Private clinic	2018-06-12	No	No	No	No	No	No	No	No	No	Yes	No	No	Clinical Severe Infection	No	No	Yes	No	No	No	No	No	No	No	No	No
6-762	1	CRF3	FEVER	4			Yes	Others	RMP	Private clinic	2018-06-07	No	No	No	No	No	No	No	No	No	Yes	No	No	Clinical Severe Infection	No	No	Yes	No	No	No	No	No	No	No	No	No
6-770	1	CRF3	FEVER	2		99.9	Yes	Others	RMP	Private clinic	2018-07-08	No	No	No	No	No	No	No	No	No	Yes	No	No	Clinical Severe Infection	No	No	Yes	No	No	No	No	No	No	No	No	No
6-787	1	CRF3	FEVER, DIARRHEA	52	2.5	99.9	Yes	MO		CHC	2018-05-22	No	No	No	No	No	No	No	No	No	Yes	No	No	Clinical Severe Infection	Yes												No	No	44	Information not available	No	No	No	Fever(> 37.5�C )	Moves on its own	No	No	No
6-798	1	CRF3	FEVER AND JAUNDICE	2	2.8	99.9	Yes	Others	RMP	Home	2018-07-09	No	No	No	No	No	No	No	No	No	Yes	No	No	Clinical Severe Infection	No	No	Yes	No	No	No	No	Yes	No	No	No	No
6-979	1	CRF3	C/O JOUNDICE WITH CHEST INDRAWING	50	2.5	98.5	Yes	Others	RMP	Private clinic	2018-12-19	No	No	No	No	Yes	Yes	No	No	No	No	No	No	Clinical Severe Infection	No	No	No	No	Yes	No	No	No	No	No	No	No
[truncated: 54 more columns]
