# Supplementary material for: Lessons from implementation research on community management of Possible Serious Bacterial Infection (PSBI) in young infants (0-59 days), when the referral is not feasible in Palwal district of Haryana, India
Source: PLoS One. 2021 Jul 7;16(7):e0252700. doi: 10.1371/journal.pone.0252700 (PMC8279773; doi:10.1371/journal.pone.0252700)
Supplement: S4 Data — (XLSX) [file pone.0252700.s008.xlsx]

## Sheet: CRF-4
record_id	ir4_form_name1	ir4_date1	ir4_facility1	ir4_home1	ir4_babyassess1	ir4_babyaway1	ir4_nohome1	ir4_refuse1	ir4_babydead1	ir4_babyhosp1	ir4_other1	ir4_respond1	ir4_respother1	ir4_babystatus1	ir4_nosuck1	ir4_movnormal1	ir4_leth1	ir4_conv1	ir4_fastbreath1	ir4_chestindraw1	ir4_nasal1	ir4_grunt1	ir4_pustule1	ir4_temp1	ir4_stblood1	ir4_gendose1	ir4_needgen1	ir4_ampimorn1	ir4_needampimorn1	ir4_ampieven1	ir4_needampieven1	ir4_amoxmorn1	ir4_amoxmorn_syrup1	ir4_needamoxmorn1	ir4_amoxeven1	ir4_amoxeven_syrup1	ir4_needamoxeven1	ir4_injgen_days1	ir4_injamp_days1	ir4_syramox_days1	ir4_injgen_dose1	ir4_injamp_dose1	ir4_syramox_dose1	ir4_diar1	ir4_urineout1	ir4_injectinf1	ir4_injectabs1	ir4_anyother1	ir4_outcome1
1-7	CRF4	2017-09-08	CHC	No	No	No	No	No	No	No	No	Mother		Same	No	No	No	No	Yes	No	No	No	Yes	No	No	0	No	0	No	0	No	Syrup	5	Yes	Syrup	5	Yes	0	0	7	0	0	14	No	No	No	No	No	Same
1-17	CRF4	2017-09-01	Private hospital	No	No	No	No	No	No	No	No	Mother		Same	No	No	No	No	Yes	No	No	No	No	Yes	No	0	No	0	No	0	No	Syrup	5	Yes	Syrup	5	Yes	0	0	5	0	0	10	No	No	No	No	No	Same
1-29	CRF4	2017-11-27	CHC	No	No	No	No	No	No	No	No	Mother		Same	No	No	No	No	No	No	No	No	No	Yes	No	0	No	0	No	0	No	Syrup	5	Yes	Syrup	5	Yes	0	0	4	0	0	8	No	No	No	No	No	Same
1-44	CRF4	2017-08-30	CHC	No	No	No	No	No	No	No	No	Mother		Same	No	No	No	No	No	No	No	No	No	Yes	No	0	No	0	No	0	No	Syrup	5	Yes	Syrup	5	Yes	0	0	4	0	0	8	No	No	No	No	No	Same
1-51	CRF4	2017-08-29	Private hospital	No	No	No	No	No	No	No	No	Mother		Same	No	No	No	No	No	No	No	No	No	Yes	No	0	No	0	No	0	No	Syrup	0	No	Syrup	0	No	0	0	0	0	0	0	No	No	No	No	No	Same
1-61	CRF4	2017-09-12	Private hospital	No	No	No	No	No	No	No	No	Father		Same	No	No	No	No	No	No	No	No	No	Yes	No	0	No	0	No	0	No	Syrup	5	Yes	Syrup	5	Yes	0	0	5	0	0	10	No	No	No	No	No	Same
1-86	CRF4	2018-03-01	Private hospital	No	No	No	No	No	No	Yes	No	Mother		Same	Yes	No	No	No	Yes	No	No	No	No	Yes	No	0	No	0.5	Yes	0.5	Yes	Syrup	5	Yes	Syrup	5	Yes	0	4	8	0	8	16	No	No	No	No	No	Same
1-87	CRF4	2017-10-05	Private hospital	No	No	No	No	No	No	No	No	Father		Same	No	No	No	No	No	No	No	No	No	Yes	No	0	No	0	No	0	No	Syrup	5	Yes	Syrup	5	Yes	0	0	7	0	0	14	No	No	No	No	No	Same
1-96	CRF4	2018-06-08	CHC	No	No	No	No	No	No	No	No	Mother		Same	No	No	No	No	No	No	No	No	No	Yes	No	0.5	Yes	0	No	0	No	Syrup	5	Yes	Syrup	5	Yes	7	0	7	7	0	14	No	No	No	No	No	Same
1-98	CRF4	2018-03-14	DH	No	No	No	No	No	No	No	No	Father		Same	Yes	No	No	No	No	No	No	No	No	Yes	No	0	No	0	No	0	No	Syrup	5	Yes	Syrup	5	Yes	0	0	7	0	0	14	No	No	No	No	No	Same
1-98	CRF4	2018-04-07	CHC	No	No	No	No	No	No	No	No	Mother		Same	Yes	No	No	No	No	No	No	No	No	Yes	No	0.3	Yes	0	No	0	No	Syrup	5	Yes	Syrup	5	Yes	7	0	7	7	0	14	No	No	No	No	No	Same
1-98	CRF4	2018-04-26	CHC	No	No	No	No	No	No	No	No	Mother		Same	No	No	No	No	Yes	No	No	No	No	No	No	0	No	0	No	0	No	Syrup	5	Yes	Syrup	5	Yes	0	0	5	0	0	10	No	No	No	No	No	Same
1-99	CRF4	2018-06-04	Private hospital	No	No	No	No	No	No	No	No	Father		Same	No	No	No	No	No	Yes	No	No	No	Yes	No	0	No	0	No	0	No	Syrup	5	Yes	Syrup	5	Yes	0	0	7	0	0	14	No	No	No	No	No	Same
1-112	CRF4	2018-06-08	CHC	No	No	No	No	No	No	No	No	Mother		Same	No	No	No	No	No	No	No	No	No	Yes	No	0.5	Yes	0	No	0	No	Syrup	5	Yes	Syrup	5	Yes	7	0	7	7	0	14	No	No	No	No	No	Same
1-128	CRF4	2018-06-25	CHC	No	No	No	No	No	No	No	No	Mother		Same	No	No	No	No	No	No	No	No	No	Yes	No	0.5	Yes	0	No	0	No	Syrup	5	Yes	Syrup	5	Yes	7	0	7	7	0	14	No	No	No	No	No	Same
1-129	CRF4	2018-05-17	Private hospital	No	No	No	No	No	No	No	No	Mother		Same	No	No	No	No	No	No	No	No	No	Yes	No	0	No	0	No	0	No	Syrup	5	Yes	Syrup	5	Yes	0	0	7	0	0	14	No	No	No	No	No	Same
1-129	CRF4	2018-06-16	Private hospital	No	No	No	No	No	No	No	No	Other	GRAND MOTHER	Same	No	No	No	Yes	No	No	No	No	No	Yes	No	0	No	0	No	0	No	Syrup	0	No	Syrup	0	No	0	0	0	0	0	0	No	No	No	No	No	Same
1-132	CRF4	2018-06-19	Private hospital	No	No	No	No	No	No	No	No	Father		Same	No	No	Yes	Yes	No	No	No	No	No	No	No	0	No	0	No	0	No	Syrup	0	No	Syrup	0	No	0	0	0	0	0	0	No	No	No	No	No	Same
1-137	CRF4	2018-09-25	CHC	No	No	No	No	No	No	No	No	Father		Same	Yes	No	No	No	No	No	No	No	No	Yes	No	0.5	Yes	0	No	0	No	Syrup	5	Yes	Syrup	5	Yes	5	0	7	5	0	14	No	No	No	No	No	Same
1-138	CRF4	2018-07-06	Private hospital	No	No	No	No	No	No	No	No	Mother		Same	No	No	No	No	No	No	No	No	No	Yes	No	0	No	0	No	0	No	Syrup	0	No	Syrup	0	No	0	0	0	0	0	0	No	No	No	No	No	Same
1-142	CRF4	2018-06-09	CHC	No	No	No	No	No	No	No	No	Mother		Same	No	No	No	No	No	No	No	No	No	Yes	No	0.2	Yes	0	No	0	No	Syrup	5	Yes	Syrup	5	Yes	7	0	8	7	0	16	No	No	No	No	No	Same
1-144	CRF4	2018-05-07	CHC	No	No	No	No	No	No	No	No	Mother		Same	No	No	No	No	No	No	No	No	No	Yes	No	0.5	Yes	0	No	0	No	Syrup	5	Yes	Syrup	5	Yes	7	0	7	7	0	14	Yes	No	No	No	No	Same
1-145	CRF4	2018-07-23	Private hospital	No	No	No	No	No	No	No	No	Mother		Same	No	No	No	No	No	No	No	No	No	Yes	No	0	No	0	No	0	No	Syrup	0	No	Syrup	0	No	0	0	0	0	0	0	No	No	No	No	No	Same
1-149	CRF4	2018-08-13	Private hospital	No	No	No	No	No	No	Yes	No	Father		Same	No	No	No	No	Yes	No	No	No	No	No	No	0	No	0	No	0	No	Syrup	0	No	Syrup	0	No	0	0	0	0	0	0	No	No	No	No	No	Same
1-161	CRF4	2018-06-19	CHC	No	No	No	No	No	No	No	No	Mother		Same	No	No	No	No	No	No	No	No	No	Yes	No	0.5	Yes	0	No	0	No	Syrup	5	Yes	Syrup	5	Yes	1	0	7	1	0	14	No	No	No	No	No	Same
1-162	CRF4	2018-08-24	CHC	No	No	No	No	No	No	No	No	Father		Same	No	No	No	No	No	No	No	No	No	Yes	No	0.3	Yes	0	No	0	No	Syrup	5	Yes	Syrup	5	Yes	4	0	7	4	0	14	No	No	No	No	No	Same
1-163	CRF4	2018-07-14	CHC	No	No	No	No	No	No	No	No	Mother		Same	No	No	No	No	No	No	No	No	No	Yes	No	0.5	Yes	0	No	0	No	Syrup	5	Yes	Syrup	5	Yes	1	0	1	1	0	2	No	No	No	No	No	Same
1-168	CRF4	2018-08-06	CHC	No	No	No	No	No	No	No	No	Father		Same	No	No	No	No	No	No	No	No	No	Yes	No	0.5	Yes	0	No	0	No	Syrup	5	Yes	Syrup	5	Yes	5	0	7	5	0	14	No	No	No	No	No	Same
1-181	CRF4	2018-08-27	CHC	No	No	No	No	No	No	No	No	Father		Same	No	No	No	No	No	No	No	No	No	Yes	No	0.4	Yes	0	No	0	No	Syrup	5	Yes	Syrup	5	Yes	1	0	7	1	0	14	No	No	No	No	No	Same
1-205	CRF4	2018-09-11	Private hospital	No	No	No	No	No	No	No	No	Mother		Same	No	No	No	No	Yes	No	No	No	No	Yes	No	0	No	0	No	0	No	Syrup	0	No	Syrup	0	No	0	0	0	0	0	0	No	No	No	No	No	Same
1-240	CRF4	2018-05-29	DH	No	No	No	No	No	No	No	No	Mother		Same	No	No	No	No	No	No	No	No	No	Yes	No	0	No	0	No	0	No	Syrup	5	Yes	Syrup	5	Yes	0	0	7	0	0	14	No	No	No	No	No	Same
1-244	CRF4	2018-11-20	CHC	No	No	No	No	No	No	No	No	Father		Same	Yes	No	No	No	Yes	No	No	No	No	No	No	0.3	Yes	0	No	0	No	Syrup	5	Yes	Syrup	5	Yes	5	0	7	5	0	14	No	No	No	No	No	Same
1-248	CRF4	2018-08-23	CHC	No	No	No	No	No	No	No	No	Mother		Same	No	No	No	No	No	No	No	No	No	Yes	No	0.5	Yes	0	No	0	No	Syrup	5	Yes	Syrup	5	Yes	5	0	7	5	0	14	No	No	No	No	No	Same
1-250	CRF4	2019-01-02	CHC	No	No	No	No	No	No	No	No	Mother		Same	No	No	No	No	No	No	No	No	No	Yes	No	0.5	Yes	0	No	0	No	Syrup	5	Yes	Syrup	5	Yes	5	0	5	5	0	10	Yes	No	No	No	No	Same
1-266	CRF4	2018-08-25	CHC	No	No	No	No	No	No	No	No	Father		Same	No	No	No	No	No	No	No	No	No	Yes	No	0.3	Yes	0	No	0	No	Syrup	5	Yes	Syrup	5	Yes	4	0	7	4	0	14	No	No	No	No	No	Same
1-286	CRF4	2018-11-12	Private hospital	No	No	No	No	No	No	No	No	Mother		Same	No	No	No	No	No	No	No	No	No	Yes	No	0	No	0	No	0	No	Syrup	0	No	Syrup	0	No	0	0	0	0	0	0	No	No	No	No	No	Same
1-333	CRF4	2017-09-04	Private hospital	No	No	No	No	No	No	No	No	Mother		Same	No	No	No	No	Yes	No	No	No	No	No	No	0	No	0	No	0	No	Syrup	5	Yes	Syrup	5	Yes	0	0	5	0	0	10	No	No	No	No	No	Same
1-336	CRF4	2017-09-05	Private hospital	No	No	No	No	No	No	No	No	Mother		Same	No	No	No	No	No	No	No	No	No	Yes	No	0	No	0	No	0	No	Syrup	5	Yes	Syrup	5	Yes	0	0	6	0	0	12	No	No	No	No	No	Same
1-345	CRF4	2017-09-04	Private hospital	No	No	No	No	No	No	No	No	Mother		Same	No	No	No	No	Yes	No	No	No	No	No	No	0	No	0	No	0	No	Syrup	5	Yes	Syrup	5	Yes	0	0	3	0	0	6	No	No	No	No	No	Same
1-356	CRF4	2017-09-18	Private hospital	No	No	No	No	No	No	No	No	Mother		Same	No	No	No	No	Yes	No	No	No	No	No	No	0	No	0	No	0	No	Syrup	5	Yes	Syrup	5	Yes	0	0	5	0	0	10	No	No	No	No	No	Same
1-357	CRF4	2017-09-16	Private hospital	No	No	No	No	No	No	No	No	Mother		Same	Yes	No	No	No	No	No	No	No	No	No	No	0.5	Yes	0	No	0	No	Syrup	5	Yes	Syrup	5	Yes	1	0	7	1	0	14	No	No	No	No	No	Same
1-361	CRF4	2018-06-08	Private hospital	No	No	No	No	No	No	No	No	Father		Same	No	No	No	No	No	No	No	No	No	Yes	No	0.5	Yes	0	No	0	No	Syrup	5	Yes	Syrup	5	Yes	7	0	7	7	0	14	No	No	No	No	No	Same
1-371	CRF4	2018-11-19	CHC	No	No	No	No	No	No	No	No	Father		Same	No	No	No	No	Yes	No	No	No	No	No	No	0	No	0	No	0	No	Syrup	5	Yes	Syrup	5	Yes	0	0	7	0	0	14	No	No	No	No	No	Same
1-372	CRF4	2018-03-05	DH	No	No	No	No	No	No	No	No	Father		Same	No	No	No	No	Yes	Yes	No	No	No	Yes	No	0	No	0	No	0	No	Syrup	0	No	Syrup	0	No	0	0	0	0	0	0	No	No	No	No	No	Same
1-373	CRF4	2018-04-16	DH	No	No	No	No	No	No	No	No	Father		Same	Yes	Yes	Yes	No	No	No	No	No	No	Yes	No	0.3	Yes	0	No	0	No	Syrup	5	Yes	Syrup	5	Yes	7	0	7	7	0	14	No	No	No	No	No	Same
1-374	CRF4	2018-03-05	CHC	No	No	No	No	No	No	No	No	Mother		Same	No	No	No	No	Yes	No	No	No	No	No	No	0	No	0	No	0	No	Syrup	5	Yes	Syrup	5	Yes	0	0	8	0	0	16	No	No	No	No	No	Same
1-375	CRF4	2018-04-19	DH	No	No	No	No	No	No	No	No	Mother		Same	No	No	No	No	Yes	No	No	No	No	No	No	0	No	0	No	0	No	Syrup	5	Yes	Syrup	5	Yes	0	0	8	0	0	16	No	No	No	No	No	Same
1-378	CRF4	2018-04-19	CHC	No	No	No	No	No	No	No	No	Father		Same	No	No	No	No	No	No	No	No	No	Yes	No	0.3	Yes	0	No	0	No	Syrup	5	Yes	Syrup	5	Yes	7	0	7	7	0	14	No	No	No	No	No	Same
1-379	CRF4	2018-08-14	CHC	No	No	No	No	No	No	No	No	Mother		Same	No	No	No	No	No	Yes	No	No	No	Yes	No	0.5	Yes	0	No	0	No	Syrup	5	Yes	Syrup	5	Yes	3	0	8	3	0	16	No	No	No	No	No	Same
1-379	CRF4	2018-07-11	Private hospital	No	No	No	No	No	No	No	No	Mother		Same	No	No	No	No	No	No	No	No	No	Yes	No	0	No	0	No	0	No	Syrup	5	Yes	Syrup	5	Yes	0	0	6	0	0	12	No	No	No	No	No	Same
1-381	CRF4	2018-04-07	CHC	No	No	No	No	No	No	No	No	Mother		Same	No	No	No	No	Yes	No	No	No	No	No	No	0	No	0	No	0	No	Syrup	5	Yes	Syrup	5	Yes	0	0	7	0	0	14	No	No	No	No	No	Same
1-402	CRF4	2018-10-12	Private hospital	No	No	No	No	No	No	No	No	Mother		Same	No	No	No	No	Yes	No	No	No	No	Yes	No	0.5	Yes	0	No	0	No	Syrup	5	Yes	Syrup	5	Yes	1	0	7	1	0	14	No	No	No	No	No	Same
1-408	CRF4	2018-09-27	Private hospital	No	No	No	No	No	No	No	No	Father		Same	No	No	No	No	Yes	No	No	No	No	Yes	No	0	No	0	No	0	No	Syrup	5	Yes	Syrup	5	Yes	0	0	7	0	0	14	No	No	No	No	No	Same
1-413	CRF4	2018-10-10	DH	No	No	No	No	No	No	No	No	Father		Same	No	No	No	No	Yes	Yes	No	No	No	No	No	0	No	0	No	0	No	Syrup	0	No	Syrup	0	No	0	0	0	0	0	0	No	No	No	No	No	Same
1-435	CRF4	2017-10-25	Private hospital	No	No	No	No	No	No	No	No	Mother		Same	No	No	No	No	No	No	No	No	No	Yes	No	0	No	0	No	0	No	Syrup	5	Yes	Syrup	5	Yes	0	0	7	0	0	14	No	No	No	No	No	Same
1-444	CRF4	2017-09-07	Private hospital	No	No	No	No	No	No	No	No	Mother		Same	No	No	No	No	Yes	No	No	No	No	No	No	0	No	0	No	0	No	Syrup	5	Yes	Syrup	5	Yes	0	0	7	0	0	14	No	No	No	No	No	Same
1-453	CRF4	2017-08-31	CHC	No	No	No	No	No	No	No	No	Mother		Same	No	No	No	No	No	No	No	No	No	Yes	No	0	No	0	No	0	No	Syrup	5	Yes	Syrup	5	Yes	0	0	7	0	0	14	No	No	No	No	No	Same
1-455	CRF4	2017-10-17	Private hospital	No	No	No	No	No	No	No	No	Mother		Same	No	No	No	No	No	No	No	No	No	Yes	No	0	No	0	No	0	No	Syrup	5	Yes	Syrup	5	Yes	0	0	7	0	0	14	No	No	No	No	No	Same
1-465	CRF4	2017-09-05	Private hospital	No	No	No	No	No	No	No	No	Mother		Same	No	No	No	No	No	No	No	No	No	Yes	No	0	No	0	No	0	No	Syrup	0	No	Syrup	0	No	0	0	0	0	0	0	No	No	No	No	No	Same
1-470	CRF4	2017-12-01	Private hospital	No	No	No	No	No	No	No	No	Mother		Same	No	No	No	No	No	No	No	No	No	Yes	No	0.3	Yes	0	No	0	No	Syrup	5	Yes	Syrup	5	Yes	1	0	4	1	0	8	No	No	No	No	No	Same
1-483	CRF4	2017-09-26	CHC	No	No	No	No	No	No	No	No	Mother		Same	No	No	No	No	No	No	No	No	No	Yes	No	0	No	0	No	0	No	Syrup	5	Yes	Syrup	5	Yes	0	0	7	0	0	14	No	No	No	No	No	Same
1-483	CRF4	2017-10-16	Private hospital	No	No	No	No	No	No	No	No	Mother		Same	No	No	No	No	No	No	No	No	No	Yes	No	0	No	0	No	0	No	Syrup	5	Yes	Syrup	5	Yes	0	0	5	0	0	10	No	No	No	No	No	Same
1-490	CRF4	2017-11-21	Private hospital	No	No	No	No	No	No	No	No	Father		Same	No	No	No	No	Yes	No	No	No	No	Yes	No	0.5	Yes	0	No	0	No	Syrup	5	Yes	Syrup	5	Yes	7	0	7	7	0	14	No	No	No	No	No	Same
1-493	CRF4	2017-09-08	CHC	No	No	No	No	No	No	No	No	Mother		Same	Not captured	No	No	No	No	No	No	No	No	Yes	No	0.4	Yes	0	No	0	No	Syrup	5	Yes	Syrup	5	Yes	1	0	7	1	0	14	No	No	No	No	No	Same
1-495	CRF4	2017-09-12	CHC	No	No	No	No	No	No	No	No	Mother		Same	No	No	No	No	No	No	No	No	No	Yes	No	0	No	0	No	0	No	Syrup	5	Yes	Syrup	5	Yes	0	0	7	0	0	14	No	No	No	No	No	Same
1-500	CRF4	2017-12-23	Private hospital	No	No	No	No	No	No	No	No	Father		Same	No	No	No	No	Yes	No	No	No	No	Yes	No	0.5	Yes	0	No	0	No	Syrup	5	Yes	Syrup	5	Yes	1	0	5	1	0	10	No	No	No	No	No	Same
1-508	CRF4	2017-10-09	Private hospital	No	No	No	No	No	No	No	No	Mother		Same	No	No	No	No	Yes	No	No	No	No	Yes	No	0	No	0	No	0	No	Syrup	5	Yes	Syrup	5	Yes	0	0	7	0	0	14	No	No	No	No	No	Same
1-513	CRF4	2017-10-16	Private hospital	No	No	No	No	No	No	No	No	Mother		Same	No	No	No	No	No	No	No	No	No	Yes	No	0	No	0	No	0	No	Syrup	5	Yes	Syrup	5	Yes	0	0	7	0	0	14	No	No	No	No	No	Same
1-515	CRF4	2018-05-09	CHC	No	No	No	No	No	No	No	No	Mother		Same	No	No	No	No	No	No	No	No	No	Yes	No	0.4	Yes	0	No	0	No	Syrup	5	Yes	Syrup	5	Yes	7	0	7	7	0	14	No	No	No	No	No	Same
1-530	CRF4	2018-03-16	CHC	No	No	No	No	No	No	No	No	Mother		Same	No	No	No	Yes	No	No	No	No	No	Yes	No	0.5	Yes	0	No	0	No	Syrup	5	Yes	Syrup	5	Yes	1	0	8	1	0	16	No	No	No	No	No	Same
1-534	CRF4	2018-05-10	CHC	No	No	No	No	No	No	No	No	Mother		Same	No	No	No	No	No	No	No	No	No	Yes	No	0.5	Yes	0	No	0	No	Syrup	5	Yes	Syrup	5	Yes	7	0	7	7	0	14	No	No	No	No	No	Same
1-540	CRF4	2018-05-14	CHC	No	No	No	No	No	No	No	No	Father		Same	No	No	No	No	No	No	No	No	No	Yes	No	0.5	Yes	0	No	0	No	Syrup	5	Yes	Syrup	5	Yes	7	0	7	7	0	14	No	No	No	No	No	Same
1-541	CRF4	2018-09-24	CHC	No	No	No	No	No	No	No	No	Mother		Same	No	No	No	No	No	No	No	No	No	Yes	No	0.5	Yes	0	No	0	No	Syrup	5	Yes	Syrup	5	Yes	6	0	7	6	0	14	No	No	No	No	No	Same
1-549	CRF4	2018-06-16	Private hospital	No	No	No	No	No	No	Yes	No	Father		Same	Yes	No	No	No	No	No	No	No	No	Yes	No	0	No	0	No	0	No	Syrup	0	No	Syrup	0	No	0	0	0	0	0	0	No	No	No	No	No	Same
1-553	CRF4	2018-07-13	Private hospital	No	No	No	No	No	No	No	No	Mother		Same	No	No	No	No	No	No	No	No	No	Yes	No	0	No	0	No	0	No	Syrup	0	No	Syrup	0	No	0	0	0	0	0	0	No	No	No	No	No	Same
1-569	CRF4	2018-08-29	CHC	No	No	No	No	No	No	No	No	Mother		Same	No	No	Yes	No	No	No	No	No	No	No	No	0	No	0	No	0	No	Syrup	5	Yes	Syrup	5	Yes	0	0	7	0	0	14	No	No	No	No	No	Same
1-576	CRF4	2018-06-04	CHC	No	No	No	No	No	No	No	No	Other	GRAND MOTHER	Same	No	No	No	No	No	No	No	No	No	Yes	No	0.5	Yes	0	No	0	No	Syrup	5	Yes	Syrup	5	Yes	2	0	7	2	0	14	No	No	No	No	No	Same
1-582	CRF4	2018-09-10	CHC	No	No	No	No	No	No	No	No	Father		Same	No	No	No	No	Yes	Yes	No	No	No	No	No	0.5	Yes	0	No	0	No	Syrup	5	Yes	Syrup	5	Yes	3	0	3	3	0	6	No	No	No	No	No	Same
1-588	CRF4	2018-04-02	Private hospital	No	No	No	No	No	No	No	No	Mother		Same	Yes	Yes	Yes	No	No	No	No	No	No	Yes	No	0	No	0	No	0	No	Syrup	0	No	Syrup	0	No	0	0	0	0	0	0	No	No	No	No	No	Same
1-604	CRF4	2018-08-29	CHC	No	No	No	No	No	No	No	No	Mother		Same	No	No	No	No	No	No	No	No	No	Yes	No	0.5	Yes	0	No	0	No	Syrup	5	Yes	Syrup	5	Yes	7	0	7	7	0	14	No	No	No	No	No	Same
1-612	CRF4	2018-09-15	CHC	No	No	No	No	No	No	No	No	Father		Same	No	No	No	No	No	No	No	No	No	Yes	No	0.3	Yes	0	No	0	No	Syrup	5	Yes	Syrup	5	Yes	7	0	7	7	0	14	No	No	No	No	No	Same
1-616	CRF4	2018-09-04	CHC	No	No	No	No	No	No	No	No	Father		Same	No	No	No	No	No	No	No	No	No	Yes	No	0.5	Yes	0	No	0	No	Syrup	5	Yes	Syrup	5	Yes	7	0	7	7	0	14	No	No	No	No	No	Same
1-617	CRF4	2018-11-25	Private hospital	No	No	No	No	No	No	No	No	Father		Same	No	No	No	No	No	No	No	No	No	Yes	No	0	No	0	No	0	No	Syrup	5	Yes	Syrup	5	Yes	0	0	7	0	0	14	No	No	No	No	No	Same
1-624	CRF4	2018-09-14	Private hospital	No	No	No	No	No	No	No	No	Father		Same	No	No	No	No	No	No	No	No	No	Yes	No	0.5	Yes	0	No	0	No	Syrup	5	Yes	Syrup	5	Yes	5	0	7	5	0	14	No	No	No	No	No	Same
1-625	CRF4	2018-09-27	Private hospital	No	No	No	No	No	No	No	No	Mother		Same	No	No	No	No	Yes	No	No	No	No	No	No	0	No	0	No	0	No	Syrup	0	No	Syrup	0	No	0	0	0	0	0	0	No	No	No	No	No	Same
1-633	CRF4	2018-11-01	Private hospital	No	No	No	No	No	No	No	No	Father		Same	No	No	No	No	No	No	No	No	No	Yes	No	0	No	0	No	0	No	Syrup	0	No	Syrup	0	No	0	0	2	0	0	4	No	No	No	No	No	Same
1-633	CRF4	2018-12-16	Private hospital	No	No	No	No	No	No	No	No	Father		Same	No	No	No	No	No	No	No	No	No	Yes	No	0	No	0	No	0	No	Syrup	5	Yes	Syrup	5	Yes	0	0	7	0	0	14	No	No	No	No	No	Same
1-638	CRF4	2018-11-22	Private hospital	No	No	No	No	No	No	No	No	Father		Same	No	No	No	No	No	No	No	No	No	Yes	No	0	No	0	No	0	No	Syrup	0	No	Syrup	0	No	0	0	7	0	0	14	No	No	No	No	No	Same
1-656	CRF4	2017-09-04	CHC	No	No	No	No	No	No	No	No	Mother		Same	No	No	No	No	No	No	No	No	No	Yes	No	0.5	Yes	0	No	0	No	Syrup	5	Yes	Syrup	5	Yes	7	0	7	7	0	14	No	No	No	No	No	Same
1-658	CRF4	2017-10-06	DH	No	No	No	No	No	No	No	No	Mother		Same	Yes	No	No	No	No	No	No	No	No	No	No	0	No	0	No	0	No	Syrup	5	Yes	Syrup	5	Yes	0	0	3	0	0	6	No	No	No	No	No	Same
1-662	CRF4	2017-09-08	CHC	No	No	No	No	No	No	No	No	Father		Same	No	No	No	No	No	No	No	No	No	Yes	No	0.3	Yes	0	No	0	No	Syrup	5	Yes	Syrup	5	Yes	7	0	8	7	0	16	No	No	No	No	No	Same
1-663	CRF4	2017-09-10	Anganwadi	No	No	No	No	No	No	No	No	Mother		Same	No	No	No	No	Yes	No	No	No	No	No	No	0	No	0	No	0	No	Syrup	0	No	Syrup	0	No	0	0	0	0	0	0	No	No	No	No	No	Same
1-663	CRF4	2017-09-29	Private hospital	No	No	No	No	No	No	No	No	Father		Same	No	No	No	No	No	No	No	No	No	Yes	No	0	No	0	No	0	No	Syrup	5	Yes	Syrup	5	Yes	0	0	3	0	0	6	No	No	No	No	No	Same
1-674	CRF4	2017-08-16	CHC	No	No	No	No	No	No	No	No	Mother		Same	No	No	No	No	No	No	No	No	No	Yes	No	0	No	0	No	0	No	Syrup	0	No	Syrup	0	No	0	0	0	0	0	0	No	No	No	No	No	Same
1-699	CRF4	2017-08-28	DH	No	No	No	No	No	No	No	No	Other	DADA	Same	No	No	No	No	Yes	No	No	No	No	Yes	No	0	No	0	No	0	No	Syrup	5	Yes	Syrup	5	Yes	0	0	3	0	0	6	No	No	No	No	No	Same
1-705	CRF4	2017-09-15	CHC	No	No	No	No	No	No	No	No	Mother		Same	No	No	No	No	No	No	No	No	No	Yes	No	0	No	0	No	0	No	Syrup	5	Yes	Syrup	5	Yes	0	0	5	0	0	10	No	No	No	No	No	Same
1-706	CRF4	2017-08-28	CHC	No	No	No	No	No	No	No	No	Mother		Same	No	No	No	No	No	No	No	No	No	Yes	No	0.5	Yes	0	No	0	No	Syrup	5	Yes	Syrup	5	Yes	1	0	7	1	0	14	No	No	No	No	No	Same
1-713	CRF4	2017-09-25	Private hospital	No	No	No	No	No	No	No	No	Mother		Same	No	No	No	No	Yes	No	No	No	No	No	No	0	No	0	No	0	No	Syrup	5	Yes	Syrup	5	Yes	0	0	7	0	0	14	No	No	No	No	No	Same
1-722	CRF4	2017-10-03	DH	No	No	No	No	No	No	No	No	Father		Same	No	No	No	No	No	No	No	No	No	Yes	No	0	No	0	No	0	No	Syrup	5	Yes	Syrup	5	Yes	0	0	3	0	0	6	No	No	No	No	No	Same
1-726	CRF4	2018-05-21	CHC	No	No	No	No	No	No	No	No	Mother		Same	No	No	No	No	No	No	No	No	No	Yes	No	0.3	Yes	0	No	0	No	Syrup	5	Yes	Syrup	5	Yes	1	0	7	1	0	14	No	No	No	No	No	Same
1-726	CRF4	2018-06-04	CHC	No	No	No	No	No	No	No	No	Mother		Same	No	No	No	No	No	No	No	No	No	Yes	No	0.5	Yes	0	No	0	No	Syrup	5	Yes	Syrup	5	Yes	7	0	7	7	0	14	No	No	No	No	No	Same
1-729	CRF4	2018-09-05	CHC	No	No	No	No	No	No	No	No	Father		Same	No	No	No	No	Yes	No	No	No	No	Yes	No	0.5	Yes	0	No	0	No	Syrup	5	Yes	Syrup	5	Yes	5	0	7	5	0	14	No	No	No	No	No	Same
1-730	CRF4	2018-06-25	CHC	No	No	No	No	No	No	No	No	Mother		Same	No	No	No	No	No	No	No	No	No	Yes	No	0.5	Yes	0	No	0	No	Syrup	5	Yes	Syrup	5	Yes	1	0	7	1	0	14	No	No	No	No	No	Same
1-731	CRF4	2018-06-11	CHC	No	No	No	No	No	No	No	No	Mother		Same	No	No	No	No	No	No	No	No	No	Yes	No	0.5	Yes	0	No	0	No	Syrup	5	Yes	Syrup	5	Yes	5	0	5	5	0	10	No	No	No	No	No	Same
1-734	CRF4	2018-06-25	DH	No	No	No	No	No	No	No	No	Mother		Same	Yes	No	No	No	No	No	No	No	No	Yes	No	0	No	1	Yes	1	Yes	Syrup	5	Yes	Syrup	5	Yes	0	7	7	0	14	14	No	No	No	No	No	Same
1-735	CRF4	2018-08-25	DH	No	No	No	No	No	No	No	No	Mother		Same	No	No	No	Yes	No	No	No	No	No	No	No	0	No	0	No	0	No	Syrup	5	Yes	Syrup	5	Yes	0	0	7	0	0	14	No	No	No	No	No	Same
1-743	CRF4	2018-06-25	CHC	No	No	No	No	No	No	No	No	Mother		Same	No	No	No	No	No	No	No	No	No	Yes	No	0.5	Yes	0	No	0	No	Syrup	5	Yes	Syrup	5	Yes	7	0	7	7	0	14	No	No	No	No	No	Same
1-751	CRF4	2018-08-20	CHC	No	No	No	No	No	No	No	No	Father		Same	No	No	No	No	No	No	No	No	No	Yes	No	0.5	Yes	0	No	0	No	Syrup	5	Yes	Syrup	5	Yes	7	0	7	7	0	14	No	No	No	No	No	Same
1-759	CRF4	2018-08-25	CHC	No	No	No	No	No	No	No	No	Father		Same	No	No	No	No	No	No	No	No	No	Yes	No	0.3	Yes	0	No	0	No	Syrup	5	Yes	Syrup	5	Yes	1	0	2	1	0	4	No	No	No	No	No	Same
1-767	CRF4	2018-12-05	CHC	No	No	No	No	No	No	No	No	Mother		Same	No	No	No	No	Yes	Yes	No	No	No	No	No	0.5	Yes	0	No	0	No	Syrup	5	Yes	Syrup	5	Yes	7	0	7	7	0	14	No	No	No	No	No	Same
1-772	CRF4	2018-08-17	DH	No	No	No	No	No	No	No	No	Father		Same	No	No	No	No	No	No	No	No	No	Yes	No	0	No	0	No	0	No	Syrup	0	No	Syrup	0	No	0	0	0	0	0	0	No	No	No	No	No	Same
1-776	CRF4	2018-12-04	CHC	No	No	No	No	No	No	No	No	Father		Same	No	No	No	No	Yes	No	No	No	No	Yes	No	0.5	Yes	0	No	0	No	Syrup	5	Yes	Syrup	5	Yes	7	0	7	7	0	14	No	No	No	No	No	Same
1-784	CRF4	2018-11-17	Private hospital	No	No	No	No	No	No	No	No	Father		Same	No	No	No	No	Yes	No	No	No	No	No	No	0	No	0	No	0	No	Syrup	5	Yes	Syrup	5	Yes	0	0	7	0	0	14	No	No	No	No	No	Same
1-791	CRF4	2019-01-08	CHC	No	No	No	No	No	No	No	No	Father		Same	No	No	No	No	Yes	No	No	No	No	No	No	0	No	0	No	0	No	Syrup	5	Yes	Syrup	5	Yes	0	0	7	0	0	14	No	No	No	No	No	Same
1-794	CRF4	2018-03-05	Sub-Centre	No	No	No	No	No	No	No	No	Mother		Same	No	No	No	No	Yes	No	No	No	No	No	No	0	No	0	No	0	No	Syrup	5	Yes	Syrup	5	Yes	0	0	7	0	0	14	No	No	No	No	No	Same
1-836	CRF4	2017-10-28	DH	No	No	No	No	No	No	No	No	Father		Same	No	No	No	No	Yes	No	No	No	No	No	No	0	No	0	No	0	No	Syrup	5	Yes	Syrup	5	Yes	0	0	7	0	0	14	No	No	No	No	No	Same
1-849	CRF4	2017-12-05	DH	No	No	No	No	No	No	No	No	Mother		Same	No	No	No	No	Yes	No	No	No	No	No	No	0	No	0	No	0	No	Syrup	5	Yes	Syrup	5	Yes	0	0	4	0	0	8	No	No	No	No	No	Same
1-851	CRF4	2018-01-06	CHC	No	No	No	No	No	No	No	No	Father		Same	No	No	No	No	Yes	No	No	No	No	No	No	0	No	0	No	0	No	Syrup	5	Yes	Syrup	5	Yes	0	0	5	0	0	10	No	No	No	No	No	Same
1-852	CRF4	2018-02-02	Private hospital	No	No	No	No	No	No	No	No	Mother		Same	No	No	No	No	Yes	No	No	No	No	No	No	0	No	0	No	0	No	Syrup	5	Yes	Syrup	5	Yes	0	0	7	0	0	14	No	No	No	No	No	Same
1-856	CRF4	2017-09-16	Private hospital	No	No	No	No	No	No	No	No	Mother		Same	No	No	No	No	No	No	No	No	No	Yes	No	0	No	0	No	0	No	Syrup	5	Yes	Syrup	5	Yes	0	0	4	0	0	8	No	No	No	No	No	Same
1-857	CRF4	2017-12-10	CHC	No	No	No	No	No	No	No	No	Mother		Same	No	No	No	No	Yes	No	No	No	No	No	No	0	No	0	No	0	No	Syrup	5	Yes	Syrup	5	Yes	0	0	7	0	0	14	No	No	No	No	No	Same
1-858	CRF4	2017-11-16	DH	No	No	No	No	No	No	No	No	Mother		Same	No	No	No	No	Yes	No	No	No	No	No	No	0	No	0	No	0	No	Syrup	5	Yes	Syrup	5	Yes	0	0	5	0	0	10	No	No	No	No	No	Same
1-859	CRF4	2017-12-14	Private hospital	No	No	No	No	No	No	No	No	Mother		Same	No	No	No	No	Yes	No	No	No	No	Yes	No	0.5	Yes	0	No	0	No	Syrup	5	Yes	Syrup	5	Yes	1	0	3	1	0	6	No	No	No	No	No	Same
1-861	CRF4	2018-04-24	Private hospital	No	No	No	No	No	No	No	No	Mother		Same	No	No	No	No	No	No	No	No	No	Yes	No	0.5	Yes	0	No	0	No	Syrup	5	Yes	Syrup	5	Yes	7	0	7	7	0	14	No	No	No	No	No	Same
1-866	CRF4	2018-07-11	Private hospital	No	No	No	No	No	No	No	No	Father		Same	No	No	No	No	No	No	No	No	No	Yes	No	0	No	0	No	0	No	Syrup	0	No	Syrup	0	No	0	0	0	0	0	0	No	No	No	No	No	Same
1-866	CRF4	2018-08-13	CHC	No	No	No	No	No	No	No	No	Mother		Same	No	No	No	No	No	No	No	No	No	Yes	No	0.3	Yes	0	No	0	No	Syrup	5	Yes	Syrup	5	Yes	7	0	7	7	0	14	No	No	No	No	No	Same
1-872	CRF4	2018-06-23	CHC	No	No	No	No	No	No	No	No	Mother		Same	No	No	No	No	No	No	No	No	No	Yes	No	0.5	Yes	0	No	0	No	Syrup	5	Yes	Syrup	5	Yes	7	0	7	7	0	13	No	No	No	No	No	Same
1-892	CRF4	2018-07-23	Private hospital	No	No	No	No	No	No	No	No	Father		Same	Yes	No	No	No	Yes	No	No	No	No	Yes	No	0	No	0	No	0	No	Syrup	0	No	Syrup	0	No	0	0	0	0	0	0	No	No	No	No	No	Same
1-894	CRF4	2018-05-10	CHC	No	No	No	No	No	No	No	No	Mother		Same	No	No	No	No	No	No	No	No	No	Yes	No	0.5	Yes	0	No	0	No	Syrup	5	Yes	Syrup	5	Yes	7	0	7	7	0	14	No	No	No	No	No	Same
1-900	CRF4	2018-07-05	DH	No	No	No	No	No	No	No	No	Father		Same	Yes	No	No	No	No	No	No	No	No	Yes	No	0.5	Yes	0	No	0	No	Syrup	5	Yes	Syrup	0	No	1	0	1	1	0	1	No	No	No	No	No	Same
1-907	CRF4	2018-10-06	CHC	No	No	No	No	No	No	No	No	Mother		Same	No	No	No	No	No	No	No	No	No	Yes	No	0.4	Yes	0	No	0	No	Syrup	5	Yes	Syrup	5	Yes	2	0	7	2	0	14	No	No	No	No	No	Same
1-910	CRF4	2018-09-25	CHC	No	No	No	No	No	No	No	No	Mother		Same	No	No	No	No	No	No	No	No	No	Yes	No	0.4	Yes	0	No	0	No	Syrup	5	Yes	Syrup	5	Yes	5	0	7	5	0	14	No	No	No	No	No	Same
1-912	CRF4	2018-09-17	CHC	No	No	No	No	No	No	No	No	Mother		Same	No	No	No	No	Yes	Yes	No	No	No	No	No	0	No	0	No	0	No	Syrup	5	Yes	Syrup	5	Yes	0	0	8	0	0	16	No	No	No	No	No	Same
1-912	CRF4	2018-08-28	DH	No	No	No	No	No	No	No	No	Father		Same	No	No	No	No	No	No	No	No	No	Yes	No	0	No	0	No	0	No	Syrup	0	No	Syrup	0	No	0	0	0	0	0	0	No	No	No	No	No	Same
1-914	CRF4	2018-06-12	CHC	No	No	No	No	No	No	No	No	Father		Same	No	No	No	No	No	No	No	No	No	Yes	No	0.5	Yes	0	No	0	No	Syrup	5	Yes	Syrup	5	Yes	7	0	7	7	0	14	No	No	No	No	No	Same
1-918	CRF4	2018-04-28	Private hospital	No	No	No	No	No	No	No	No	Mother		Same	No	No	No	No	Yes	Yes	No	No	No	No	No	0.3	Yes	0	No	0	No	Syrup	5	Yes	Syrup	5	Yes	7	0	7	7	0	14	No	No	No	No	No	Same
1-920	CRF4	2018-07-26	CHC	No	No	No	No	No	No	No	No	Father		Same	No	No	No	No	No	No	No	No	No	Yes	No	0.5	Yes	0	No	0	No	Syrup	5	Yes	Syrup	5	Yes	1	0	7	1	0	14	No	No	No	No	No	Same
1-922	CRF4	2018-08-28	Private hospital	No	No	No	No	No	No	No	No	Father		Same	No	No	No	No	Yes	No	No	No	No	Yes	No	0	No	0	No	0	No	Syrup	0	No	Syrup	0	No	0	0	0	0	0	0	No	No	No	No	No	Same
1-926	CRF4	2018-12-20	Private hospital	No	No	No	No	No	No	No	No	Father		Same	No	No	No	No	Yes	No	No	No	No	No	No	0	No	0	No	0	No	Syrup	5	Yes	Syrup	5	Yes	0	0	7	0	0	14	No	No	No	No	No	Same
1-928	CRF4	2018-12-16	Private hospital	No	No	No	No	No	No	No	No	Mother		Same	Yes	No	No	No	No	No	No	No	No	No	No	0	No	0	No	0	No	Syrup	0	No	Syrup	0	No	0	0	0	0	0	0	No	No	No	No	No	Same
1-933	CRF4	2018-09-24	CHC	No	No	No	No	No	No	No	No	Father		Same	Yes	No	No	No	No	No	No	No	No	No	No	0.5	Yes	0	No	0	No	Syrup	5	Yes	Syrup	5	Yes	1	0	7	1	0	14	No	No	No	No	No	Same
1-948	CRF4	2018-11-09	Private hospital	No	No	No	No	No	No	No	No	Father		Same	No	No	No	No	No	No	No	No	No	Yes	No	0.5	Yes	0	No	0	No	Syrup	5	Yes	Syrup	5	Yes	1	0	7	1	0	14	No	No	No	No	No	Same
1-953	CRF4	2017-08-22	Private hospital	No	No	No	No	No	No	No	No	Mother		Same	No	No	No	Yes	Yes	No	No	No	No	No	No	0	No	0	No	0	No	Syrup	5	Yes	Syrup	5	Yes	0	0	7	0	0	14	No	No	No	No	No	Same
1-954	CRF4	2017-08-26	CHC	No	No	No	No	No	No	No	No	Mother		Same	No	No	No	No	No	No	No	No	No	Yes	No	0	No	0	No	0	No	Syrup	5	Yes	Syrup	5	Yes	0	0	7	0	0	14	No	No	No	No	No	Same
1-958	CRF4	2017-11-02	Private hospital	No	No	No	No	No	No	No	No	Mother		Same	No	No	No	No	Yes	No	No	No	No	No	No	0	No	0	No	0	No	Syrup	5	Yes	Syrup	5	Yes	0	0	5	0	0	10	No	No	No	No	No	Same
1-963	CRF4	2018-02-26	Private hospital	No	No	No	No	No	No	No	No	Mother		Same	No	No	No	No	Yes	Yes	No	No	No	No	No	0	No	0	No	0	No	Syrup	5	Yes	Syrup	5	Yes	0	0	8	0	0	16	No	No	No	No	No	Same
1-968	CRF4	2017-10-25	Private hospital	No	No	No	No	No	No	No	No	Mother		Same	No	No	No	No	Yes	No	No	No	No	No	No	0	No	0	No	0	No	Syrup	5	Yes	Syrup	5	Yes	0	0	4	0	0	8	No	No	No	No	No	Same
1-986	CRF4	2018-07-23	Private hospital	No	No	No	No	No	No	No	No	Mother		Same	No	No	No	No	Yes	Yes	No	No	No	No	No	0	No	0	No	0	No	Syrup	0	No	Syrup	0	No	0	0	0	0	0	0	No	No	No	No	No	Same
1-986	CRF4	2018-06-24	Private hospital	No	No	No	No	No	No	No	No	Mother		Same	No	No	No	No	No	No	No	No	No	Yes	No	0	No	0	No	0	No	Syrup	5	Yes	Syrup	5	Yes	0	0	3	0	0	6	No	No	No	No	No	Same
1-990	CRF4	2018-07-09	Private hospital	No	No	No	No	No	No	No	No	Mother		Same	No	No	No	No	No	No	No	No	No	Yes	No	0	No	0	No	0	No	Syrup	0	No	Syrup	0	No	0	0	0	0	0	0	No	No	No	No	No	Same
1-1000	CRF4	2018-11-25	Private hospital	No	No	No	No	No	No	No	No	Father		Same	No	No	No	No	No	No	No	No	No	Yes	No	0	No	0	No	0	No	Syrup	5	Yes	Syrup	5	Yes	0	0	3	0	0	6	No	No	No	No	No	Same
1-1001	CRF4	2018-05-21	Private hospital	No	No	No	No	No	No	No	No	Mother		Same	No	No	No	No	Yes	No	No	No	No	No	No	0	No	0	No	0	No	Syrup	5	Yes	Syrup	5	Yes	0	0	5	0	0	10	No	No	No	No	No	Same
1-1002	CRF4	2018-05-22	Private hospital	No	No	No	No	No	No	No	No	Mother		Same	No	No	No	No	No	No	No	No	No	Yes	No	0.3	Yes	0	No	0	No	Syrup	5	Yes	Syrup	5	Yes	7	0	7	7	0	14	No	No	No	No	No	Same
1-1003	CRF4	2018-10-02	Private hospital	No	No	No	No	No	No	No	No	Father		Same	No	No	No	Yes	No	No	No	No	No	No	No	0	No	0	No	0	No	Syrup	0	No	Syrup	0	No	0	0	0	0	0	0	No	No	No	No	No	Same
1-1004	CRF4	2018-12-12	Private hospital	No	No	No	No	No	No	No	No	Mother		Same	No	No	No	No	Yes	No	No	No	No	No	No	0	No	0	No	0	No	Syrup	5	Yes	Syrup	5	Yes	0	0	7	0	0	14	No	No	No	No	No	Same
1-1005	CRF4	2018-10-25	CHC	No	No	No	No	No	No	No	No	Mother		Same	No	No	No	No	Yes	No	No	No	No	No	No	0	No	0	No	0	No	Syrup	5	Yes	Syrup	5	Yes	0	0	7	0	0	14	No	No	No	No	No	Same
2-19	CRF4	2018-05-18	CHC	No	No	No	No	No	No	No	No	Mother		Same	No	No	No	No	No	No	No	No	No	Yes	No	0	No	0	No	0	No	Syrup	0	No	Syrup	0	No	0	0	0	0	0	0	No	No	No	No	No	Same
2-51	CRF4	2018-09-13	CHC	No	No	No	No	No	No	No	No	Mother		Same	No	No	No	No	No	No	No	No	No	Yes	No	0	No	0	No	0	No	Syrup	0	No	Syrup	0	No	0	0	0	0	0	0	No	No	No	No	No	Same
2-73	CRF4	2018-11-19	CHC	No	No	No	No	No	No	No	No	Mother		Same	No	No	No	No	Yes	Yes	No	No	No	Yes	No	0.4	Yes	0	No	0	No	Syrup	5	Yes	Syrup	5	Yes	7	0	7	7	0	14	No	No	No	No	No	Same
2-108	CRF4	2018-10-13	CHC	No	No	No	No	No	No	No	No	Father		Same	No	No	No	No	Yes	Yes	No	No	No	Yes	No	0.3	Yes	0	No	0	No	Syrup	5	Yes	Syrup	5	Yes	7	0	7	7	0	14	No	No	No	No	No	Same
2-126	CRF4	2018-07-20	CHC	No	No	No	No	No	No	No	No	Mother		Same	No	No	No	No	No	No	No	No	No	Yes	No	0.3	Yes	0	No	0	No	Syrup	5	Yes	Syrup	5	Yes	7	0	7	7	0	14	No	No	No	No	No	Same
2-131	CRF4	2018-05-07	CHC	No	No	No	No	No	No	No	No	Mother		Same	No	No	No	No	No	No	No	No	No	Yes	No	0	No	0	No	0	No	Syrup	5	Yes	Syrup	5	Yes	0	0	7	0	0	14	No	No	No	No	No	Same
2-141	CRF4	2018-08-31	CHC	No	No	No	No	No	No	No	No	Mother		Same	No	No	No	No	No	No	No	No	No	Yes	No	0.3	Yes	0	No	0	No	Syrup	5	Yes	Syrup	5	Yes	7	0	7	7	0	14	No	No	No	No	No	Same
2-147	CRF4	2018-12-15	CHC	No	No	No	No	No	No	No	No	Father		Same	No	No	No	No	No	No	No	No	No	Yes	No	0	No	0	No	0	No	Syrup	5	Yes	Syrup	5	Yes	0	0	7	0	0	14	No	No	No	No	No	Same
2-158	CRF4	2018-03-11	CHC	No	No	No	No	No	No	No	No	Mother		Same	No	No	No	No	Yes	No	No	No	No	No	No	0	No	0	No	0	No	Syrup	5	Yes	Syrup	5	Yes	0	0	7	0	0	14	No	No	No	No	No	Same
2-174	CRF4	2018-06-14	CHC	No	No	No	No	No	No	No	No	Mother		Same	No	No	No	No	No	No	No	No	No	Yes	No	0.5	Yes	0	No	0	No	Syrup	0	No	Syrup	0	No	7	0	0	7	0	0	No	No	No	No	No	Same
2-181	CRF4	2018-04-02	CHC	No	No	No	No	No	No	No	No	Mother		Same	No	No	No	No	Yes	No	No	No	No	No	No	0	No	0	No	0	No	Syrup	5	Yes	Syrup	5	Yes	0	0	7	0	0	14	No	No	No	No	No	Same
2-215	CRF4	2018-06-11	CHC	No	No	No	No	No	No	No	No	Mother		Same	No	No	No	No	No	No	No	No	No	Yes	No	0	No	0	No	0	No	Syrup	0	No	Syrup	0	No	0	0	0	0	0	0	No	No	No	No	No	Same
2-225	CRF4	2018-03-07	CHC	No	No	No	No	No	No	No	No	Mother		Same	No	No	No	No	Yes	No	No	No	No	No	No	0	No	0	No	0	No	Syrup	5	Yes	Syrup	5	Yes	0	0	7	0	0	14	No	No	No	No	No	Same
2-232	CRF4	2018-02-08	CHC	No	No	No	No	No	No	No	No	Mother		Same	No	No	No	No	Yes	No	No	No	No	No	No	0	No	0	No	0	No	Syrup	5	Yes	Syrup	5	Yes	0	0	7	0	0	14	No	No	No	No	No	Same
2-235	CRF4	2018-02-28	CHC	No	No	No	No	No	No	No	No	Father		Same	No	No	No	No	Yes	No	No	No	No	No	No	0	No	0	No	0	No	Syrup	5	Yes	Syrup	5	Yes	0	0	7	0	0	14	No	No	No	No	No	Same
2-249	CRF4	2018-03-09	CHC	No	No	No	No	No	No	No	No	Mother		Same	No	No	No	No	Yes	No	No	No	No	No	No	0	No	0	No	0	No	Syrup	10	Yes	Syrup	10	Yes	0	0	7	0	0	14	No	No	No	No	No	Same
2-329	CRF4	2018-10-09	CHC	No	No	No	No	No	No	No	No	Mother		Same	No	No	No	No	No	No	No	No	Yes	Yes	No	0.4	Yes	0	No	0	No	Syrup	0	No	Syrup	0	No	7	0	0	7	0	0	No	No	No	No	No	Same
2-429	CRF4	2018-04-17	CHC	No	No	No	No	No	No	No	No	Mother		Same	No	No	No	No	No	No	No	No	No	Yes	No	0	No	0	No	0	No	Syrup	0	No	Syrup	0	No	0	0	0	0	0	0	No	No	No	No	No	Same
2-469	CRF4	2018-09-17	CHC	No	No	No	No	No	No	No	No	Mother		Same	No	No	No	No	No	No	No	No	No	Yes	No	0	No	0	No	0	No	Syrup	0	No	Syrup	0	No	0	0	0	0	0	0	No	No	No	No	No	Same
2-478	CRF4	2018-10-31	CHC	No	No	No	No	No	No	No	No	Father		Same	No	No	No	No	Yes	No	No	No	No	No	No	0	No	0	No	0	No	Syrup	5	Yes	Syrup	5	Yes	0	0	7	0	0	14	No	No	No	No	No	Same
2-484	CRF4	2018-11-22	CHC	No	No	No	No	No	No	No	No	Mother		Same	No	No	No	No	Yes	No	No	No	No	No	No	0	No	0	No	0	No	Syrup	5	Yes	Syrup	5	Yes	0	0	7	0	0	14	No	No	No	No	No	Same
2-501	CRF4	2018-03-05	CHC	No	No	No	No	No	No	No	No	Father		Same	No	No	No	No	Yes	No	No	No	No	No	No	0	No	0	No	0	No	Syrup	10	Yes	Syrup	10	Yes	0	0	7	0	0	14	No	No	No	No	No	Same
2-518	CRF4	2018-07-31	CHC	No	No	No	No	No	No	No	No	Mother		Same	No	No	No	No	No	No	No	No	No	Yes	No	0.3	Yes	0	No	0	No	Syrup	5	Yes	Syrup	5	Yes	7	0	7	7	0	14	No	No	No	No	No	Same
2-530	CRF4	2018-11-14	CHC	No	No	No	No	No	No	No	No	Other	DADI	Same	No	No	No	No	Yes	Yes	No	No	No	No	No	0.4	Yes	0	No	0	No	Syrup	5	Yes	Syrup	5	Yes	7	0	7	7	0	14	No	No	No	No	No	Same
2-533	CRF4	2018-11-22	CHC	No	No	No	No	No	No	No	No	Mother		Same	No	No	No	No	Yes	Yes	No	No	No	No	No	0.4	Yes	0	No	0	No	Syrup	5	Yes	Syrup	5	Yes	7	0	7	7	0	14	No	No	No	No	No	Same
2-543	CRF4	2018-08-10	CHC	No	No	No	No	No	No	No	No	Mother		Same	No	No	No	No	Yes	No	No	No	No	No	No	0	No	0	No	0	No	Syrup	5	Yes	Syrup	5	Yes	0	0	7	0	0	14	No	No	No	No	No	Same
2-561	CRF4	2018-05-19	CHC	No	No	No	No	No	No	No	No	Mother		Same	No	No	No	No	No	No	No	No	No	Yes	No	0	No	0	No	0	No	Syrup	0	No	Syrup	0	No	0	0	0	0	0	0	No	No	No	No	No	Same
2-583	CRF4	2018-11-28	CHC	No	No	No	No	No	No	No	No	Father		Same	No	No	No	No	No	No	No	No	No	Yes	No	0.2	Yes	0	No	0	No	Syrup	0	No	Syrup	0	No	1	0	0	1	0	0	No	No	No	No	No	Same
2-604	CRF4	2018-06-12	CHC	No	No	No	No	No	No	No	No	Mother		Same	No	No	No	No	No	No	No	No	No	Yes	No	0	No	0	No	0	No	Syrup	0	No	Syrup	0	No	0	0	0	0	0	0	No	No	No	No	No	Same
2-604	CRF4	2018-06-23	CHC	No	No	No	No	No	No	No	No	Mother		Same	No	No	No	No	No	No	No	No	No	Yes	No	0.3	Yes	0	No	0	No	Syrup	5	Yes	Syrup	5	Yes	2	0	7	2	0	14	No	No	No	No	No	Same
2-622	CRF4	2018-07-14	CHC	No	No	No	No	No	No	No	No	Mother		Same	No	No	No	No	Yes	No	No	No	No	No	No	0	No	0	No	0	No	Syrup	5	Yes	Syrup	5	Yes	0	0	7	0	0	14	No	No	No	No	No	Same
2-635	CRF4	2018-05-24	CHC	No	No	No	No	No	No	No	No	Mother		Same	No	No	No	No	No	No	No	No	No	Yes	No	0	No	0	No	0	No	Syrup	0	No	Syrup	0	No	0	0	0	0	0	0	No	No	No	No	No	Same
2-636	CRF4	2018-03-22	CHC	No	No	No	No	No	No	No	No	Mother		Same	No	No	No	No	Yes	No	No	No	No	No	No	0	No	0	No	0	No	Syrup	5	Yes	Syrup	5	Yes	0	0	7	0	0	14	No	No	No	No	No	Same
2-670	CRF4	2018-09-14	CHC	No	No	No	No	No	No	No	No	Mother		Same	No	No	No	No	No	No	No	No	No	Yes	No	0.3	Yes	0	No	0	No	Syrup	0	No	Syrup	0	No	7	0	0	7	0	0	No	No	No	No	No	Same
2-674	CRF4	2018-10-01	CHC	No	No	No	No	No	No	No	No	Mother		Same	No	No	No	No	No	No	No	No	No	Yes	No	0.3	Yes	0	No	0	No	Syrup	5	Yes	Syrup	5	Yes	7	0	7	7	0	14	No	No	No	No	No	Same
2-675	CRF4	2018-09-14	CHC	No	No	No	No	No	No	No	No	Mother		Same	No	No	No	No	No	No	No	No	No	Yes	No	0.3	Yes	0	No	0	No	Syrup	0	No	Syrup	0	No	7	0	0	7	0	0	No	No	No	No	No	Same
2-677	CRF4	2018-08-07	CHC	No	No	No	No	No	No	No	No	Mother		Same	No	No	No	No	No	No	No	No	No	Yes	No	0.3	Yes	0	No	0	No	Syrup	5	Yes	Syrup	5	Yes	7	0	7	7	0	14	No	No	No	No	No	Same
2-680	CRF4	2018-10-16	CHC	No	No	No	No	No	No	No	No	Mother		Same	No	No	No	No	No	No	No	No	No	Yes	No	0.3	Yes	0	No	0	No	Syrup	5	Yes	Syrup	5	Yes	7	0	7	7	0	14	No	No	No	No	No	Same
2-692	CRF4	2018-12-10	CHC	No	No	No	No	No	No	No	No	Father		Same	No	No	No	No	No	No	No	No	No	Yes	No	0	No	0	No	0	No	Syrup	5	Yes	Syrup	5	Yes	0	0	7	0	0	14	No	No	No	No	No	Same
2-706	CRF4	2018-08-14	CHC	No	No	No	No	No	No	No	No	Mother		Same	No	No	No	No	No	No	No	No	No	Yes	No	0.3	Yes	0	No	0	No	Syrup	5	Yes	Syrup	5	Yes	6	0	7	6	0	14	No	No	No	No	No	Same
2-708	CRF4	2018-11-02	CHC	No	No	No	No	No	No	No	No	Mother		Same	No	No	No	No	Yes	Yes	No	No	No	Yes	No	0.4	Yes	0	No	0	No	Syrup	5	Yes	Syrup	0	No	1	0	1	1	0	1	No	No	No	No	No	Same
2-708	CRF4	2018-09-20	CHC	No	No	No	No	No	No	No	No	Other	TAAI	Same	No	No	No	No	No	No	No	No	No	Yes	No	0.4	Yes	0	No	0	No	Syrup	5	Yes	Syrup	5	Yes	7	0	7	7	0	14	No	No	No	No	No	Better
2-709	CRF4	2018-10-05	CHC	No	No	No	No	No	No	No	No	Mother		Same	No	No	No	No	Yes	No	No	No	No	Yes	No	0.3	Yes	0	No	0	No	Syrup	5	Yes	Syrup	5	Yes	7	0	7	7	0	14	No	No	No	No	No	Same
2-711	CRF4	2018-11-22	CHC	No	No	No	No	No	No	No	No	Mother		Same	No	No	No	No	Yes	Yes	No	No	No	No	No	0.3	Yes	0	No	0	No	Syrup	5	Yes	Syrup	5	Yes	7	0	7	7	0	14	No	No	No	No	No	Same
3-66	CRF4	2018-03-26	Private hospital	No	No	No	No	No	No	No	No	Father		Same	No	No	No	No	No	No	No	No	No	Yes	No	0	No	0	No	0	No	Syrup	0	No	Syrup	0	No	0	0	0	0	0	0	No	No	No	No	No	Same
3-93	CRF4	2018-10-06	Private hospital	No	No	No	No	No	No	No	No	Father		Same	No	No	No	No	No	No	No	No	No	Yes	No	0	No	0	No	0	No	Syrup	0	No	Syrup	0	No	0	0	0	0	0	0	No	No	No	No	No	Same
3-105	CRF4	2018-10-12	Private hospital	No	No	No	No	No	No	No	No	Father		Same	No	No	No	No	No	No	No	No	No	Yes	No	0	No	0	No	0	No	Syrup	0	No	Syrup	0	No	0	0	0	0	0	0	No	No	No	No	No	Same
3-125	CRF4	2018-08-29	Private hospital	No	No	No	No	No	No	No	No	Father		Same	No	No	No	No	Yes	No	No	No	No	No	No	0	No	0	No	0	No	Syrup	0	No	Syrup	0	No	0	0	0	0	0	0	No	No	No	No	No	Same
3-174	CRF4	2018-10-28	Private hospital	No	No	No	No	No	No	No	No	Father		Same	No	No	No	No	No	No	No	No	No	Yes	No	0	No	0	No	0	No	Syrup	0	No	Syrup	0	No	0	0	0	0	0	0	No	No	No	No	No	Same
3-189	CRF4	2018-10-19	Private hospital	No	No	No	No	No	No	No	No	Father		Same	No	No	No	No	No	No	No	No	No	Yes	No	0	No	0	No	0	No	Syrup	0	No	Syrup	0	No	0	0	0	0	0	0	No	No	No	No	No	Same
3-208	CRF4	2018-11-22	Private hospital	No	No	No	No	No	No	No	No	Father		Same	No	No	No	No	No	No	No	No	No	Yes	No	0	No	0	No	0	No	Syrup	0	No	Syrup	0	No	0	0	0	0	0	0	No	No	No	No	No	Same
3-231	CRF4	2018-11-28	Private hospital	No	No	No	No	No	No	No	No	Mother		Same	No	No	No	No	No	No	No	No	No	Yes	No	0	No	0	No	0	No	Syrup	0	No	Syrup	0	No	0	0	0	0	0	0	No	No	No	No	No	Same
3-238	CRF4	2018-08-02	CHC	No	No	No	No	No	No	No	No	Mother		Same	No	No	No	No	No	No	No	No	No	Yes	No	0	No	0	No	0	No	Syrup	5	Yes	Syrup	5	Yes	0	0	7	0	0	14	No	No	No	No	No	Same
3-255	CRF4	2018-04-28		Yes	Yes							Mother		Same	No	No	No	No	No	No	No	No	No	Yes	No	0	No	0	No	0	No	Syrup	0	No	Syrup	0	No	0	0	0	0	0	0	No	No	No	No	No	Same
3-293	CRF4	2018-07-01	Private hospital	No	No	No	No	No	No	No	No	Mother		Same	No	No	No	No	Yes	No	No	No	No	No	No	0	No	0	No	0	No	Syrup	0	No	Syrup	0	No	0	0	0	0	0	0	No	No	No	No	No	Same
3-330	CRF4	2018-09-26	Private hospital	No	No	No	No	No	No	No	No	Father		Same	No	No	No	No	No	Yes	No	Yes	No	Yes	No	0	No	0	No	0	No	Syrup	0	No	Syrup	0	No	0	0	0	0	0	0	No	No	No	No	No	Same
3-341	CRF4	2018-10-06	PHC	No	No	No	No	No	No	No	No	Father		Same	No	No	No	No	Yes	Yes	No	Yes	No	Yes	No	0	No	0	No	0	No	Syrup	5	Yes	Syrup	5	Yes	0	0	8	0	0	16	No	No	No	No	No	Same
3-342	CRF4	2018-07-26	CHC	No	No	No	No	No	No	No	No	Father		Same	No	No	No	No	No	No	No	No	No	Yes	No	0.4	Yes	0	No	0	No	Syrup	5	Yes	Syrup	5	Yes	6	0	7	6	0	14	No	No	No	No	No	Same
3-384	CRF4	2018-12-01	PHC	No	No	No	No	No	No	No	No	Mother		Same	No	No	No	No	No	No	No	No	No	Yes	No	0	No	0	No	0	No	Syrup	5	Yes	Syrup	5	Yes	0	0	5	0	0	10	No	No	No	No	No	Same
3-385	CRF4	2018-11-22	DH	No	No	No	No	No	No	No	No	Father		Same	No	No	No	No	No	No	No	Yes	No	Yes	No	0	No	0	No	0	No	Syrup	0	No	Syrup	0	No	0	0	0	0	0	0	No	No	No	No	No	Same
3-406	CRF4	2018-07-17	Private hospital	No	No	No	No	No	No	No	No	Mother		Same	No	No	No	No	No	No	No	No	No	Yes	No	0	No	0	No	0	No	Syrup	0	No	Syrup	0	No	0	0	0	0	0	0	No	No	No	No	No	Same
3-411	CRF4	2018-07-23	Private hospital	No	No	No	No	No	No	No	No	Father		Same	No	No	No	No	Yes	No	No	No	No	No	No	0	No	0	No	0	No	Syrup	0	No	Syrup	0	No	0	0	0	0	0	0	No	No	No	No	No	Same
3-432	CRF4	2018-10-26	CHC	No	No	No	No	No	No	No	No	Father		Same	Yes	No	No	No	No	No	No	No	No	Yes	No	0	No	0	No	0	No	Syrup	0	No	Syrup	0	No	0	0	0	0	0	0	No	No	No	No	No	Same
3-455	CRF4	2018-12-20	CHC	No	No	No	No	No	No	No	No	Father		Same	No	No	No	No	Yes	No	No	No	No	Yes	No	0.3	Yes	0	No	0	No	Syrup	5	Yes	Syrup	5	Yes	7	0	7	7	0	14	No	No	No	No	No	Same
3-469	CRF4	2018-10-29	CHC	No	No	No	No	No	No	No	No	Mother		Same	No	No	No	No	No	No	No	No	No	Yes	No	0	No	0	No	0	No	Syrup	0	No	Syrup	0	No	0	0	0	0	0	0	No	No	No	No	No	Same
3-469	CRF4	2018-11-19	CHC	No	No	No	No	No	No	No	No	Mother		Same	No	No	No	No	Yes	No	No	No	No	No	No	0.4	Yes	0	No	0	No	Syrup	5	Yes	Syrup	5	Yes	1	0	7	1	0	14	No	No	No	No	No	Same
3-499	CRF4	2018-03-26	Private hospital	No	No	No	No	No	No	No	No	Mother		Same	No	No	No	No	Yes	No	No	No	No	Yes	No	0	No	0	No	0	No	Syrup	5	Yes	Syrup	5	Yes	0	0	7	0	0	14	No	No	No	No	No	Same
3-503	CRF4	2018-04-18	Private hospital	No	No	No	No	No	No	No	No	Mother		Same	No	No	No	No	Yes	No	No	No	No	Yes	No	0.4	Yes	0	No	0	No	Syrup	5	Yes	Syrup	5	Yes	7	0	7	7	0	14	No	No	No	No	No	Same
3-528	CRF4	2018-10-11	CHC	No	No	No	No	No	No	No	No	Father		Same	No	No	No	No	No	No	No	No	No	Yes	No	0.4	Yes	0	No	0	No	Syrup	5	Yes	Syrup	5	Yes	5	0	6	5	0	11	No	No	No	No	No	Same
3-530	CRF4	2018-08-21	CHC	No	No	No	No	No	No	No	No	Other	DADI	Same	No	No	No	No	No	No	No	No	No	Yes	No	0.4	Yes	0	No	0	No	Syrup	5	Yes	Syrup	5	Yes	7	0	7	7	0	14	No	No	No	No	No	Same
3-530	CRF4	2018-09-26	Private hospital	No	No	No	No	No	No	No	No	Father		Same	No	No	No	No	No	No	No	No	No	Yes	No	0	No	0	No	0	No	Syrup	5	Yes	Syrup	5	Yes	0	0	7	0	0	14	No	No	No	No	No	Same
3-534	CRF4	2018-07-10	Private hospital	No	No	No	No	No	No	No	No	Mother		Same	No	No	No	No	Yes	No	No	No	No	No	No	0	No	0	No	0	No	Syrup	5	Yes	Syrup	5	Yes	0	0	7	0	0	14	No	No	No	No	No	Same
3-558	CRF4	2018-04-07	CHC	No	No	No	No	No	No	No	No	Father		Same	No	No	No	Yes	No	No	No	No	No	No	No	0.4	Yes	0	No	0	No	Syrup	0	No	Syrup	0	No	1	0	0	1	0	0	No	No	No	No	No	Same
3-580	CRF4	2018-07-07	Private hospital	No	No	No	No	No	No	No	No	Mother		Same	No	No	No	No	Yes	No	No	No	No	Yes	No	0	No	0	No	0	No	Syrup	0	No	Syrup	0	No	0	0	0	0	0	0	No	No	No	No	No	Same
3-605	CRF4	2018-11-17	Private hospital	No	No	No	No	No	No	No	No	Mother		Same	No	No	No	No	No	No	No	No	No	Yes	No	0	No	0	No	0	No	Syrup	0	No	Syrup	0	No	0	0	0	0	0	0	No	No	No	No	No	Same
3-613	CRF4	2018-05-01	DH	No	No	No	No	No	No	No	No	Other	GRAND FATHER	Same	No	No	No	No	No	No	No	No	No	Yes	No	0	No	0	No	0	No	Syrup	5	Yes	Syrup	5	Yes	0	0	7	0	0	14	No	No	No	No	No	Same
3-624	CRF4	2018-05-02	PHC	No	No	No	No	No	No	No	No	Mother		Same	No	No	No	No	No	No	No	No	No	Yes	No	0	No	0	No	0	No	Syrup	5	Yes	Syrup	5	Yes	0	0	7	0	0	14	No	No	No	No	No	Same
3-630	CRF4	2018-05-08	PHC	No	No	No	No	No	No	No	No	Mother		Same	No	No	No	No	No	No	No	No	No	Yes	No	0	No	0	No	0	No	Syrup	0	No	Syrup	0	No	0	0	0	0	0	0	No	No	No	No	No	Same
3-643	CRF4	2018-05-02	PHC	No	No	No	No	No	No	No	No	Mother		Same	No	Yes	No	No	No	No	No	No	No	Yes	No	0	No	0	No	0	No	Syrup	5	Yes	Syrup	5	Yes	0	0	7	0	0	14	No	No	No	No	No	Same
3-646	CRF4	2018-04-05	PHC	No	No	No	No	No	No	No	No	Mother		Same	No	No	No	No	Yes	No	No	No	No	Yes	No	0	No	0	No	0	No	Syrup	5	Yes	Syrup	5	Yes	0	0	7	0	0	14	No	No	No	No	No	Same
3-655	CRF4	2018-08-12	PHC	No	No	No	No	No	No	No	No	Father		Same	No	No	No	No	No	No	No	No	No	Yes	No	0	No	0	No	0	No	Syrup	0	No	Syrup	0	No	0	0	0	0	0	0	No	No	No	No	No	Same
3-676	CRF4	2018-08-21	Private hospital	No	No	No	No	No	No	No	No	Father		Same	No	No	No	No	Yes	No	No	No	No	No	No	0	No	0	No	0	No	Syrup	0	No	Syrup	0	No	0	0	0	0	0	0	No	No	No	No	No	Same
3-679	CRF4	2018-11-14	Private hospital	No	No	No	No	No	No	No	No	Father		Same	No	No	No	No	No	No	No	No	No	Yes	No	0	No	0	No	0	No	Syrup	0	No	Syrup	0	No	0	0	0	0	0	0	No	No	No	No	No	Same
3-683	CRF4	2018-11-12	PHC	No	No	No	No	No	No	No	No	Father		Same	No	No	No	No	Yes	No	No	No	No	No	No	0	No	0	No	0	No	Syrup	5	Yes	Syrup	5	Yes	0	0	8	0	0	16	No	No	No	No	No	Same
3-686	CRF4	2018-10-12	Private hospital	No	No	No	No	No	No	No	No	Mother		Same	No	No	No	No	No	No	No	No	No	Yes	No	0	No	0	No	0	No	Syrup	0	No	Syrup	0	No	0	0	0	0	0	0	No	No	No	No	No	Same
3-696	CRF4	2018-12-27	PHC	No	No	No	No	No	No	No	No	Mother		Same	No	No	No	No	Yes	No	No	No	No	Yes	No	0.3	Yes	0	No	0	No	Syrup	5	Yes	Syrup	5	Yes	6	0	8	6	0	16	No	No	No	No	No	Same
3-703	CRF4	2018-04-12	Private hospital	No	No	No	No	No	No	No	No	Mother		Same	No	No	No	No	No	No	No	No	No	Yes	No	0.4	Yes	0	No	0	No	Syrup	5	Yes	Syrup	0	No	1	0	1	1	0	1	No	No	No	No	No	Same
3-718	CRF4	2018-10-16	Private hospital	No	No	No	No	No	No	No	No	Father		Same	No	No	No	Yes	No	No	No	No	No	No	No	0	No	0	No	0	No	Syrup	0	No	Syrup	0	No	0	0	0	0	0	0	No	No	No	No	No	Same
4-12	CRF4	2018-06-19	Private hospital	No	No	No	No	No	No	No	No	Mother		Same	No	No	No	No	No	No	No	No	No	Yes	No	0	No	0	No	0	No	Syrup	0	No	Syrup	0	No	0	0	0	0	0	0	No	No	No	No	No	Same
4-23	CRF4	2018-07-30	CHC	No	No	No	No	No	No	No	No	Father		Same	No	No	No	No	No	No	No	No	No	Yes	No	0.3	Yes	0	No	0	No	Syrup	5	Yes	Syrup	5	Yes	1	0	6	1	0	11	No	No	No	No	No	Same
4-44	CRF4	2018-10-15	Private hospital	No	No	No	No	No	No	No	No	Father		Same	No	No	No	No	Yes	No	No	Yes	No	No	No	0	No	0	No	0	No	Syrup	5	Yes	Syrup	5	Yes	0	0	5	0	0	10	No	No	No	No	No	Same
4-54	CRF4	2018-04-17	Private hospital	No	No	No	No	No	No	No	No	Father		Same	No	No	No	No	No	No	No	No	No	Yes	No	0	No	0	No	0	No	Syrup	0	No	Syrup	0	No	0	0	0	0	0	0	No	No	No	No	No	Same
4-59	CRF4	2018-04-15	Private hospital	No	No	No	No	No	No	No	No	Mother		Same	No	No	No	No	No	No	No	No	No	Yes	No	0	No	0	No	0	No	Syrup	0	No	Syrup	0	No	0	0	0	0	0	0	No	No	No	No	No	Same
4-96	CRF4	2018-11-17	Private hospital	No	No	No	No	No	No	No	No	Father		Same	No	No	No	No	No	No	No	Yes	No	Yes	No	0	No	0	No	0	No	Syrup	0	No	Syrup	0	No	0	0	0	0	0	0	No	No	No	No	No	Same
4-136	CRF4	2018-05-24	Private hospital	No	No	No	No	No	No	No	No	Father		Same	No	No	No	No	No	No	No	No	No	Yes	No	0	No	0	No	0	No	Syrup	0	No	Syrup	0	No	0	0	0	0	0	0	Yes	No	No	No	No	Same
4-150	CRF4	2018-07-10	Private hospital	No	No	No	No	No	No	No	No	Mother		Same	No	No	No	No	No	No	No	No	No	Yes	No	0	No	0	No	0	No	Syrup	0	No	Syrup	0	No	0	0	0	0	0	0	No	No	No	No	No	Same
4-155	CRF4	2018-09-11	Private hospital	No	No	No	No	No	No	No	No	Father		Same	No	No	No	No	Yes	No	No	No	No	No	No	0	No	0	No	0	No	Syrup	0	No	Syrup	0	No	0	0	0	0	0	0	No	No	No	No	No	Same
4-156	CRF4	2018-06-12	DH	No	No	No	No	No	No	No	No	Father		Same	No	No	No	Yes	Yes	No	No	No	No	No	No	0	No	0	No	0	No	Syrup	0	No	Syrup	0	No	0	0	0	0	0	0	No	No	No	No	No	Same
4-157	CRF4	2018-09-09	Private hospital	No	No	No	No	No	No	No	No	Father		Same	No	No	No	No	No	No	No	No	No	Yes	No	0	No	0	No	0	No	Syrup	5	Yes	Syrup	5	Yes	0	0	6	0	0	12	No	No	No	No	No	Same
4-160	CRF4	2018-11-21	DH	No	No	No	No	No	No	No	No	Father		Same	No	No	No	Yes	No	No	No	No	No	No	No	0	No	0	No	0	No	Syrup	0	No	Syrup	0	No	0	0	0	0	0	0	No	No	No	No	No	Same
4-188	CRF4	2018-05-14	Private hospital	No	No	No	No	No	No	No	No	Father		Same	No	No	No	No	No	No	No	No	No	Yes	No	0	No	0	No	0	No	Syrup	0	No	Syrup	0	No	0	0	0	0	0	0	No	No	No	No	No	Same
4-215	CRF4	2018-10-20	Private hospital	No	No	No	No	No	No	No	No	Mother		Same	No	No	No	No	Yes	No	No	Yes	No	No	No	0	No	0	No	0	No	Syrup	0	No	Syrup	0	No	0	0	0	0	0	0	No	No	No	No	No	Same
4-217	CRF4	2018-06-18	DH	No	No	No	No	No	No	No	No	Mother		Same	No	No	No	No	Yes	No	No	No	No	No	No	0	No	0	No	0	No	Syrup	0	No	Syrup	0	No	0	0	0	0	0	0	No	No	No	No	No	Same
4-237	CRF4	2018-07-10	DH	No	No	No	No	No	No	No	No	Mother		Same	No	No	No	No	No	No	No	No	No	Yes	No	0	No	0	No	0	No	Syrup	0	No	Syrup	0	No	0	0	0	0	0	0	No	No	No	No	No	Same
4-268	CRF4	2018-06-16	Private hospital	No	No	No	No	No	No	No	No	Mother		Same	No	No	No	No	No	No	No	No	No	Yes	No	0	No	0	No	0	No	Syrup	0	No	Syrup	0	No	0	0	0	0	0	0	No	No	No	No	No	Same
4-273	CRF4	2018-06-06	Private hospital	No	No	No	No	No	No	No	No	Mother		Same	No	No	No	No	No	No	No	No	No	Yes	No	0	No	0	No	0	No	Syrup	0	No	Syrup	0	No	0	0	0	0	0	0	No	No	No	No	No	Same
4-285	CRF4	2018-06-04	Private hospital	No	No	No	No	No	No	No	No	Father		Same	No	No	No	No	No	No	No	No	No	Yes	No	0	No	0	No	0	No	Syrup	0	No	Syrup	0	No	0	0	0	0	0	0	No	No	No	No	No	Same
4-297	CRF4	2018-07-26	Private hospital	No	No	No	No	No	No	No	No	Father		Same	No	No	No	No	No	No	No	No	No	Yes	No	0	No	0	No	0	No	Syrup	0	No	Syrup	0	No	0	0	0	0	0	0	No	No	No	No	No	Same
4-329	CRF4	2018-09-13	DH	No	No	No	No	No	No	No	No	Mother		Same	No	No	No	No	No	No	No	No	No	Yes	No	0	No	0	No	0	No	Syrup	0	No	Syrup	0	No	0	0	0	0	0	0	No	No	No	No	No	Same
4-360	CRF4	2018-12-16	Private hospital	No	No	No	No	No	No	No	No	Father		Same	No	No	No	No	No	No	No	No	No	Yes	No	0	No	0	No	0	No	Syrup	0	No	Syrup	0	No	0	0	0	0	0	0	No	No	No	No	No	Same
4-369	CRF4	2018-06-08	DH	No	No	No	No	No	No	No	No	Father		Same	No	No	No	No	No	No	No	No	No	Yes	No	0	No	0	No	0	No	Syrup	5	Yes	Syrup	5	Yes	0	0	6	0	0	12	No	No	No	No	No	Same
4-387	CRF4	2018-05-19	Private hospital	No	No	No	No	No	No	No	No	Father		Same	Yes	No	No	No	No	No	No	No	No	No	No	0	No	0	No	0	No	Syrup	0	No	Syrup	0	No	0	0	0	0	0	0	No	No	No	No	No	Same
4-390	CRF4	2018-07-19	Private hospital	No	No	No	No	No	No	No	No	Father		Same	No	No	No	Yes	Yes	No	No	No	No	No	No	0	No	0	No	0	No	Syrup	0	No	Syrup	0	No	0	0	0	0	0	0	No	No	No	No	No	Same
4-390	CRF4	2018-08-10	DH	No	No	No	No	No	No	No	No	Father		Same	No	No	No	No	No	No	No	No	No	Yes	No	0	No	0	No	0	No	Syrup	0	No	Syrup	0	No	0	0	0	0	0	0	No	No	No	No	No	Same
4-407	CRF4	2018-07-16	DH	No	No	No	No	No	No	No	No	Father		Same	No	No	No	No	No	No	No	No	No	Yes	No	0	No	0	No	0	No	Syrup	0	No	Syrup	0	No	0	0	0	0	0	0	No	No	No	No	No	Same
4-413	CRF4	2018-05-16	DH	No	No	No	No	No	No	No	No	Father		Same	No	No	No	Yes	No	No	No	No	No	No	No	0	No	0	No	0	No	Syrup	0	No	Syrup	0	No	0	0	0	0	0	0	No	No	No	No	No	Same
4-513	CRF4	2018-09-21	CHC	No	No	No	No	No	No	No	No	Father		Same	No	No	No	No	No	No	No	No	No	Yes	No	0	No	0	No	0	No	Syrup	5	Yes	Syrup	5	Yes	0	0	6	0	0	12	No	No	No	No	No	Same
4-519	CRF4	2018-09-11	DH	No	No	No	No	No	No	No	No	Father		Same	No	No	No	No	No	No	No	No	No	Yes	No	0	No	0	No	0	No	Syrup	0	No	Syrup	0	No	0	0	0	0	0	0	No	No	No	No	No	Same
4-526	CRF4	2018-09-22	DH	No	No	No	No	No	No	No	No	Father		Same	No	No	No	Yes	No	No	No	No	No	No	No	0	No	0	No	0	No	Syrup	0	No	Syrup	0	No	0	0	0	0	0	0	No	No	No	No	No	Same
4-532	CRF4	2018-09-19	Private hospital	No	No	No	No	No	No	No	No	Father		Same	No	No	No	No	Yes	No	No	Yes	No	No	No	0	No	0	No	0	No	Syrup	0	No	Syrup	0	No	0	0	0	0	0	0	No	No	No	No	No	Same
4-561	CRF4	2018-09-22	DH	No	No	No	No	No	No	No	No	Father		Same	No	No	No	No	No	No	No	No	No	Yes	No	0	No	0	No	0	No	Syrup	5	Yes	Syrup	5	Yes	0	0	5	0	0	10	No	No	No	No	No	Same
4-580	CRF4	2018-10-09	Private hospital	No	No	No	No	No	No	No	No	Father		Same	No	No	No	No	Yes	No	No	No	No	Yes	No	0	No	0	No	0	No	Syrup	5	Yes	Syrup	5	Yes	0	0	5	0	0	10	No	No	No	No	No	Same
4-656	CRF4	2018-04-24	Private hospital	No	No	No	No	No	No	No	No	Father		Same	No	No	No	No	No	No	No	No	No	Yes	No	0	No	0	No	0	No	Syrup	5	Yes	Syrup	5	Yes	0	0	8	0	0	15	No	No	No	No	No	Same
4-742	CRF4	2018-05-01	Private hospital	No	No	No	No	No	No	No	No	Father		Same	No	No	No	Yes	No	No	No	No	No	No	No	0	Don't know	0	Don't know	0	Don't know	Syrup	0	Don't know	Syrup	0	Don't know	0	0	0	0	0	0	No	No	No	No	No	Same
4-858	CRF4	2018-05-08	Private hospital	No	No	No	No	No	No	No	No	Father		Same	No	No	No	No	No	No	No	No	No	Yes	No	0	No	0	No	0	No	Syrup	0	No	Syrup	0	No	0	0	0	0	0	0	No	No	No	No	No	Same
4-865	CRF4	2018-05-03	Private hospital	No	No	No	No	No	No	No	No	Mother		Same	No	No	No	No	Yes	No	No	No	No	No	No	0	No	0	No	0	No	Syrup	5	Yes	Syrup	5	Yes	0	0	6	0	0	12	No	No	No	No	No	Same
4-882	CRF4	2018-06-19	DH	No	No	No	No	No	No	No	No	Father		Same	No	No	No	No	No	No	No	No	No	Yes	No	0	No	0	No	0	No	Syrup	0	No	Syrup	0	No	0	0	0	0	0	0	No	No	No	No	No	Same
4-899	CRF4	2018-06-07	DH	No	No	No	No	No	No	No	No	Father		Same	No	No	No	No	No	No	No	No	No	Yes	No	0	No	0	No	0	No	Syrup	0	No	Syrup	0	No	0	0	0	0	0	0	No	No	No	No	No	Same
4-972	CRF4	2018-10-16	DH	No	No	No	No	No	No	No	No	Father		Same	No	No	No	No	No	No	No	No	No	Yes	No	0	No	0	No	0	No	Syrup	5	Yes	Syrup	5	Yes	1	0	7	1	0	14	No	No	No	No	No	Same
5-20	CRF4	2018-04-15	Private hospital	No	No	No	No	No	No	No	No	Father		Same	No	No	No	No	Yes	No	No	Yes	No	No	No	0	No	0	No	0	No	Syrup	0	No	Syrup	0	No	0	0	0	0	0	0	No	No	No	No	No	Same
5-36	CRF4	2018-02-23	DH	No	No	No	No	No	No	No	No	Mother		Same	No	No	No	Yes	Not captured	Not captured	Not captured	No	No	No	No	0	No	0	No	0	No	Syrup	0	No	Syrup	0	No	0	0	0	0	0	0	No	No	No	No	No	Same
5-37	CRF4	2018-04-26	Private hospital	No	No	No	No	No	No	No	No	Mother		Same	No	No	No	No	No	No	No	No	No	Yes	No	0	No	0	No	0	No	Syrup	0	No	Syrup	0	No	0	0	0	0	0	0	No	No	No	No	No	Same
5-45	CRF4	2018-05-15	Private hospital	No	No	No	No	No	No	No	No	Mother		Same	No	No	No	No	No	No	No	No	No	Yes	No	0	No	0	No	0	No	Syrup	0	No	Syrup	0	No	0	0	0	0	0	0	No	No	No	No	No	Same
5-53	CRF4	2018-09-14	Private hospital	No	No	No	No	No	No	No	No	Mother		Same	No	No	No	No	No	No	No	No	No	Yes	No	0	No	0	No	0	No	Syrup	0	No	Syrup	0	No	0	0	0	0	0	0	No	No	No	No	No	Same
5-62	CRF4	2018-07-10	Private hospital	No	No	No	No	No	No	No	No	Father		Same	Yes	No	No	No	No	No	No	No	No	Yes	No	0	No	0	Don't know	0	Don't know	Syrup	0	Don't know	Syrup	0	Don't know	0	0	0	0	0	0	Don't know	Don't know	Don't know	Don't know	Don't know	Same
5-68	CRF4	2018-07-10	CHC	No	No	No	No	No	No	No	No	Mother		Same	No	No	No	No	Yes	No	No	No	No	Yes	No	0.3	Yes	0	No	0	No	Syrup	5	Yes	Syrup	5	Yes	6	0	7	6	0	14	No	No	No	No	No	Same
5-78	CRF4	2018-05-22	Private hospital	No	No	No	No	No	No	No	No	Mother		Same	No	No	No	No	No	No	No	No	No	Yes	No	0	No	0	No	0	No	Syrup	0	No	Syrup	0	No	0	0	0	0	0	0	No	No	No	No	No	Same
5-79	CRF4	2018-05-13	Govt. Medical College	No	No	No	No	No	No	No	No	Father		Same	Yes	Yes	Not captured	Yes	No	No	No	No	No	No	No	0	No	0	Don't know	0	Don't know	Syrup	0	Don't know	Syrup	0	Don't know	0	0	0	0	0	0	Don't know	Don't know	Don't know	Don't know	Don't know	Same
5-94	CRF4	2018-07-06	CHC	No	No	No	No	No	No	No	No	Father		Same	No	No	No	No	Yes	No	No	No	No	Yes	No	0.3	Yes	0	No	0	No	Syrup	5	Yes	Syrup	5	Yes	7	0	2	7	0	4	No	No	No	No	No	Same
5-104	CRF4	2018-07-26	CHC	No	No	No	No	No	No	No	No	Father		Same	No	No	No	No	No	No	No	No	No	Yes	No	0	No	0	No	0	No	Syrup	10	Yes	Syrup	10	Yes	0	0	7	0	0	13	No	No	No	No	No	Same
5-111	CRF4	2018-08-13	Private hospital	No	No	No	No	No	No	No	No	Father		Same	No	No	No	No	No	No	No	No	No	Yes	No	0	No	0	No	0	No	Syrup	5	Yes	Syrup	5	Yes	0	0	8	0	0	16	No	No	No	No	No	Same
5-123	CRF4	2018-07-28	Private hospital	No	No	No	No	No	No	No	No	Mother		Same	No	No	No	No	No	No	No	No	No	Yes	No	0	No	0	No	0	No	Syrup	0	No	Syrup	0	No	0	0	0	0	0	0	No	No	No	No	No	Same
5-159	CRF4	2018-08-25	CHC	No	No	No	No	No	No	No	No	Mother		Same	No	No	No	No	No	No	No	No	No	Yes	No	0	No	0	No	0	No	Syrup	0	No	Syrup	0	No	2	0	1	2	0	2	No	No	No	No	No	Same
5-169	CRF4	2018-10-01	Private hospital	No	No	No	No	No	No	No	No	Other	GRAND MOTHER	Same	No	No	No	No	Yes	No	No	No	No	No	No	0.3	Yes	0	No	0	No	Syrup	5	Yes	Syrup	5	Yes	1	0	7	1	0	14	No	No	No	No	No	Same
5-170	CRF4	2018-10-30	Private hospital	No	No	No	No	No	No	No	No	Father		Same	No	No	No	No	Yes	No	No	No	No	Yes	No	0.3	Yes	0	No	0	No	Syrup	0	No	Syrup	0	No	1	0	0	1	0	0	No	No	No	No	No	Same
5-190	CRF4	2018-09-19	CHC	No	No	No	No	No	No	No	No	Mother		Same	No	No	No	No	Yes	No	No	No	No	Yes	No	0	No	0	No	0	No	Syrup	2.5	Yes	Syrup	2.5	Yes	7	0	8	7	0	16	Yes	No	No	No	No	Same
5-194	CRF4	2018-10-03	CHC	No	No	No	No	No	No	No	No	Mother		Same	No	No	No	No	Yes	No	No	No	No	No	No	0.3	Yes	0	No	0	No	Syrup	5	Yes	Syrup	5	Yes	3	0	6	3	0	12	No	No	No	No	No	Same
5-262	CRF4	2018-05-21	Private hospital	No	No	No	No	No	No	No	No	Father		Same	No	No	No	No	No	No	No	No	No	Yes	No	0	No	0	No	0	No	Syrup	0	No	Syrup	0	No	0	0	0	0	0	0	No	No	No	No	No	Same
5-289	CRF4	2018-06-16	Private hospital	No	No	No	No	No	No	No	No	Father		Same	No	Yes	No	No	No	No	No	No	No	Yes	No	0	No	0	No	0	No	Syrup	0	No	Syrup	0	No	0	0	0	0	0	0	No	No	No	No	No	Same
5-291	CRF4	2018-06-21	Private hospital	No	No	No	No	No	No	No	No	Father		Same	No	No	No	No	Yes	No	Not captured	Yes	No	No	No	0	No	0	No	0	No	Syrup	0	No	Syrup	0	No	0	0	0	0	0	0	Don't know	Don't know	Don't know	Don't know	Don't know	Same
5-305	CRF4	2018-04-30	Private hospital	No	No	No	No	No	No	No	No	Father		Same	No	No	No	No	No	No	No	No	No	Yes	No	0.4	Yes	0	No	0	No	Syrup	5	Yes	Syrup	5	Yes	3	0	6	3	0	12	No	No	No	No	No	Same
5-306	CRF4	2018-05-29	Private hospital	No	No	No	No	No	No	No	No	Mother		Same	No	No	No	No	No	No	No	No	No	Yes	No	0	No	0	No	0	No	Syrup	5	Yes	Syrup	5	Yes	0	0	3	0	0	6	No	No	No	No	No	Same
5-308	CRF4	2018-04-27	Private hospital	No	No	No	No	No	No	No	No	Mother		Same	No	No	No	No	Yes	No	No	No	No	No	No	0	No	0	No	0	No	Syrup	5	Yes	Syrup	5	Yes	0	0	6	0	0	12	No	No	No	No	No	Same
5-321	CRF4	2018-06-18	CHC	No	No	No	No	No	No	No	No	Mother		Same	No	No	No	No	No	No	No	No	No	Yes	No	0	No	0	No	0	No	Syrup	5	Yes	Syrup	5	Yes	0	0	5	0	0	10	No	No	No	No	No	Same
5-333	CRF4	2018-08-04	Private hospital	No	No	No	No	No	No	No	No	Mother		Same	No	No	No	No	No	No	No	No	No	Yes	No	0	No	0	No	0	No	Syrup	0	No	Syrup	0	No	0	0	0	0	0	0	No	No	No	No	No	Same
5-351	CRF4	2018-08-14	Sub-Centre	No	No	No	No	No	No	No	No	Father		Same	No	No	No	No	Yes	No	No	No	No	No	No	0.3	Yes	0	No	0	No	Syrup	5	Yes	Syrup	5	Yes	1	0	6	1	0	12	No	No	No	No	No	Same
5-353	CRF4	2018-08-28	CHC	No	No	No	No	No	No	No	No	Mother		Same	No	No	No	No	No	No	No	No	No	Yes	No	0	No	0	No	0	No	Syrup	0	No	Syrup	0	No	0	0	0	0	0	0	No	No	No	No	No	Same
5-390	CRF4	2018-11-12	CHC	No	No	No	No	No	No	No	No	Mother		Same	No	No	No	No	No	No	No	No	No	Yes	No	0	No	0	No	0	No	Syrup	4	Yes	Syrup	4	Yes	0	0	8	0	0	16	Yes	No	No	No	No	Same
5-444	CRF4	2018-03-22	DH	No	No	No	No	No	No	No	No	Mother		Same	No	No	No	No	No	No	No	No	No	Yes	No	0	No	0	No	0	No	Syrup	2	Yes	Syrup	2	Yes	0	0	6	0	0	12	No	No	No	No	No	Same
5-452	CRF4	2018-03-27	Private hospital	No	No	No	No	No	No	No	No	Father		Same	Yes	Yes	Yes	No	No	No	No	No	No	Not captured	No	0	No	0	No	0	No	Syrup	0	No	Syrup	0	No	8	0	8	8	0	16	No	No	No	No	No	Same
5-475	CRF4	2018-10-07	Private hospital	No	No	No	No	No	No	No	No	Father		Same	No	Yes	No	No	Not captured	No	No	No	No	Yes	No	0	No	0	No	0	No	Syrup	0	No	Syrup	0	No	0	0	8	0	0	16	No	No	Don't know	Don't know	Don't know	Same
5-485	CRF4	2018-08-27	Private hospital	No	No	No	No	No	No	No	No	Father		Same	No	No	No	No	No	No	No	No	No	Yes	No	0	No	0	No	0	No	Syrup	0	No	Syrup	0	No	0	0	0	0	0	0	Don't know	Don't know	Don't know	Don't know	Don't know	Same
5-522	CRF4	2018-10-18	Private hospital	No	No	No	No	No	No	No	No	Father		Same	Yes	Yes	Yes	No	Yes	No	No	No	No	No	No	0.4	Yes	0	No	0	No	Syrup	0	No	Syrup	0	No	1	0	0	1	0	0	Yes	Yes	No	No	No	Same
5-577	CRF4	2018-03-13	Private hospital	No	No	No	No	No	No	No	No	Father		Same	No	No	No	No	No	No	No	No	No	Yes	No	0.5	Yes	0	No	0	No	Syrup	0	No	Syrup	0	No	1	0	0	1	0	0	No	No	No	No	No	Same
5-584	CRF4	2018-03-26	CHC	No	No	No	No	No	No	No	No	Father		Same	No	No	No	No	Yes	No	No	No	No	No	No	0	No	0	No	0	No	Syrup	5	Yes	Syrup	5	Yes	0	0	5	0	0	10	No	No	No	No	No	Same
5-597	CRF4	2018-04-17	Private hospital	No	No	No	No	No	No	No	No	Mother		Same	No	No	No	No	No	No	No	No	No	Yes	No	0.4	Yes	0	No	0	No	Syrup	5	Yes	Syrup	5	Yes	3	0	3	3	0	6	No	No	No	No	No	Same
5-600	CRF4	2018-03-27	CHC	No	No	No	No	No	No	No	No	Other	BUA	Same	No	Yes	No	No	No	No	No	Yes	Yes	Yes	No	0	No	0	No	0	No	Syrup	5	Yes	Syrup	5	Yes	0	0	3	0	0	6	No	No	No	No	No	Same
5-613	CRF4	2018-08-25	DH	No	No	No	No	No	No	No	No	Mother		Same	No	No	No	No	No	No	No	No	No	Yes	No	0.3	Yes	0	No	0	No	Syrup	5	Yes	Syrup	5	Yes	7	0	6	7	0	12	No	No	No	No	No	Same
5-630	CRF4	2018-06-14	CHC	No	No	No	No	No	No	Yes	No	Mother		Same	No	No	No	No	Yes	No	No	No	No	Yes	No	0.3	Yes	0	No	0	No	Syrup	0	No	Syrup	0	No	7	0	6	7	0	12	No	No	No	No	No	Same
5-636	CRF4	2018-08-06	CHC	No	No	No	No	No	No	No	No	Father		Same	No	No	No	No	No	No	No	No	No	Yes	No	0.3	Yes	0	No	0	No	Syrup	0	No	Syrup	0	No	7	0	0	7	0	0	No	No	No	No	No	Same
5-646	CRF4	2018-09-19	CHC	No	No	No	No	No	No	No	No	Mother		Same	No	No	No	No	Yes	No	No	No	No	Yes	No	0.4	Yes	0	No	0	No	Syrup	2.5	Yes	Syrup	2.5	Yes	7	0	8	7	0	16	No	No	No	No	No	Same
5-656	CRF4	2018-07-19	Private hospital	No	No	No	No	No	No	No	No	Mother		Same	No	No	No	No	Yes	No	No	No	No	No	No	0.4	Yes	0	No	0	No	Syrup	5	Yes	Syrup	5	Yes	2	0	7	2	0	14	No	No	No	No	No	Same
5-709	CRF4	2018-08-13	DH	No	No	No	No	No	No	No	No	Father		Died	Yes	Yes	Yes	No	No	No	No	No	No	No	No	0	No	0	No	0	No	Syrup	0	No	Syrup	0	No	0	0	0	0	0	0	No	No	No	No	No	Died
5-731	CRF4	2019-01-07	DH	No	No	No	No	No	No	No	No	Father		Same	Yes	Yes	Yes	No	No	No	No	No	No	Yes	No	0	No	0	No	0	No	Syrup	0	No	Syrup	0	No	0	0	0	0	0	0	No	Yes	No	No	No	Same
5-744	CRF4	2018-05-14	Private hospital	No	No	No	No	No	No	No	No	Mother		Same	No	No	No	No	No	No	No	Yes	No	Yes	No	0	No	0	No	0	No	Syrup	0	No	Syrup	0	No	0	0	0	0	0	0	No	No	No	No	No	Same
5-762	CRF4	2018-08-24	CHC	No	No	No	No	No	No	No	No	Mother		Same	No	No	No	No	No	No	No	No	No	Yes	No	0.5	Yes	0	No	0	No	Syrup	5	Yes	Syrup	5	Yes	7	0	8	7	0	16	No	No	No	No	No	Same
5-762	CRF4	2018-09-26	Private hospital	No	No	No	No	No	No	No	No	Father		Same	No	No	No	No	No	No	No	No	No	Yes	No	0	No	0	No	0	No	Syrup	0	No	Syrup	0	No	0	0	0	0	0	0	Don't know	Don't know	Don't know	Don't know	Don't know	Same
5-778	CRF4	2018-03-09	Sub-Centre	No	No	No	No	No	No	No	No	Father		Same	No	No	No	No	Yes	No	No	No	No	No	No	0	No	0	No	0	No	Syrup	0	No	Syrup	0	No	0	0	0	0	0	0	No	No	No	No	No	Same
5-784	CRF4	2018-08-27	CHC	No	No	No	No	No	No	No	No	Mother		Same	No	No	No	No	No	No	No	No	No	Yes	No	0.3	Yes	0	No	0	No	Syrup	3	Yes	Syrup	3	Yes	1	0	2	1	0	4	Yes	No	No	No	No	Same
6-30	CRF4	2018-05-07	CHC	No	No	No	No	No	No	No	No	Mother		Same	Yes	No	No	No	No	Yes	No	No	No	Yes	No	0.5	Yes	0	No	0	No	Syrup	5	Yes	Syrup	5	Yes	1	0	8	1	0	16	No	No	No	No	No	Same
6-45	CRF4	2018-06-20	CHC	No	No	No	No	No	No	No	No	Father		Same	No	No	No	No	No	No	No	No	No	Yes	No	0.4	Yes	0	No	0	No	Syrup	0	No	Syrup	0	No	1	0	0	1	0	0	Yes	No	No	No	No	Same
6-58	CRF4	2018-11-09	Private hospital	No	No	No	No	No	No	No	No	Father		Same	No	No	No	No	No	No	No	No	No	Yes	No	0	No	0	No	0	No	Syrup	3	Yes	Syrup	3	Yes	0	0	7	0	0	14	No	No	No	No	No	Same
6-59	CRF4	2018-10-20	CHC	No	No	No	No	No	No	No	No	Other	DADA	Same	No	No	No	No	No	No	No	No	No	Yes	No	0.4	Yes	0	No	0	No	Syrup	5	Yes	Syrup	5	Yes	7	0	8	7	0	16	No	No	No	No	No	Same
6-70	CRF4	2018-12-17	CHC	No	No	No	No	No	No	No	No	Father		Same	No	No	No	No	No	Yes	No	No	No	Yes	No	0.5	Yes	0	No	0	No	Syrup	5	Yes	Syrup	5	Yes	7	0	7	7	0	14	No	No	No	No	No	Same
6-74	CRF4	2018-12-31	CHC	No	No	No	No	No	No	No	No	Father		Same	No	No	No	No	No	No	No	No	No	Yes	No	0	No	0	No	0	No	Syrup	5	Yes	Syrup	5	Yes	0	0	5	0	0	10	No	No	No	No	No	Same
6-107	CRF4	2018-06-02	CHC	No	No	No	No	No	No	No	No	Father		Same	Not captured	No	No	No	No	No	No	No	Yes	Yes	No	0	No	0	No	0	No	Syrup	0	No	Syrup	5	Yes	0	0	6	0	0	11	No	No	No	No	No	Same
6-141	CRF4	2018-10-12	CHC	No	No	No	No	No	No	No	No	Mother		Same	No	No	No	No	No	Yes	No	No	No	No	No	0.5	Yes	0	No	0	No	Syrup	10	Yes	Syrup	10	Yes	2	0	7	2	0	14	No	No	No	No	No	Same
6-151	CRF4	2018-10-20	CHC	No	No	No	No	No	No	No	No	Father		Same	No	No	No	No	No	Yes	No	No	No	Yes	No	0.4	Yes	0	No	0	No	Syrup	5	Yes	Syrup	5	Yes	7	0	7	7	0	14	No	No	No	No	No	Same
6-173	CRF4	2018-12-27	CHC	No	No	No	No	No	No	No	No	Mother		Same	No	No	No	No	No	No	No	No	No	Yes	No	0.4	Yes	0	No	0	No	Syrup	5	Yes	Syrup	5	Yes	5	0	5	5	0	10	No	No	No	No	No	Same
6-259	CRF4	2018-06-06	CHC	No	No	No	No	No	No	No	No	Father		Same	No	No	No	No	No	No	No	No	No	Yes	No	0	No	0	No	0	No	Syrup	0	No	Syrup	0	No	0	0	0	0	0	0	No	No	No	No	No	Same
6-281	CRF4	2018-09-20	CHC	No	No	No	No	No	No	No	No	Father		Same	No	No	No	No	Yes	No	No	No	No	Yes	No	0.3	Yes	0	No	0	No	Syrup	5	Yes	Syrup	5	Yes	1	0	7	1	0	14	No	No	No	No	No	Same
6-287	CRF4	2018-10-06	CHC	No	No	No	No	No	No	No	No	Mother		Same	No	No	No	No	No	Yes	No	No	No	No	No	0.4	Yes	0	No	0	No	Syrup	5	Yes	Syrup	5	Yes	7	0	7	7	0	14	No	No	No	No	No	Same
6-311	CRF4	2018-10-27	CHC	No	No	No	No	No	No	No	No	Father		Same	No	No	No	Yes	No	No	No	No	No	No	No	0.3	Yes	0	No	0	No	Syrup	5	Yes	Syrup	5	Yes	1	0	3	1	0	6	No	No	No	No	No	Same
6-351	CRF4	2018-07-14	CHC	No	No	No	No	No	No	No	No	Father		Same	No	No	No	No	No	No	No	No	No	Yes	No	0	No	0	No	0	No	Syrup	0	No	Syrup	0	No	4	0	9	4	0	17	Yes	No	No	No	No	Same
6-352	CRF4	2018-08-24	CHC	No	No	No	No	No	No	No	No	Father		Same	No	No	No	Yes	No	No	No	No	No	Yes	No	0	No	0	No	0	No	Syrup	0	No	Syrup	0	No	1	0	3	1	0	6	No	No	No	No	No	Same
6-352	CRF4	2018-09-10	CHC	No	No	No	No	No	No	No	No	Father		Same	No	No	No	No	No	No	No	No	No	Yes	No	0.5	Yes	0	No	0	No	Syrup	5	Yes	Syrup	5	Yes	4	0	5	4	0	10	No	No	No	No	No	Same
6-426	CRF4	2018-07-30	CHC	No	No	No	No	No	No	No	No	Father		Same	No	No	No	No	Yes	No	No	No	No	No	No	0	No	0	No	0	No	Syrup	5	Yes	Syrup	5	Yes	0	0	5	0	0	10	No	No	No	No	No	Same
6-599	CRF4	2018-11-14	Private hospital	No	No	No	No	No	No	No	No	Father		Same	No	No	No	No	No	No	No	No	No	Yes	No	0	No	0	No	0	No	Syrup	0	No	Syrup	0	No	0	0	0	0	0	0	No	No	No	No	No	Same
6-607	CRF4	2018-10-13	DH	No	No	No	No	No	No	Yes	No	Father		Same	No	No	No	No	No	No	No	No	No	Yes	No	0	No	0	No	0	No	Syrup	0	No	Syrup	5	Yes	0	0	6	0	0	6	No	No	No	No	No	Same
6-638	CRF4	2018-12-18	Private hospital	No	No	No	No	No	No	No	No	Father		Same	No	No	No	Yes	No	No	No	No	No	No	No	0.3	Yes	0	No	0	No	Syrup	0	No	Syrup	0	No	7	0	0	7	0	0	No	No	No	No	No	Same
6-675	CRF4	2018-05-31	Private hospital	No	No	No	No	No	No	No	No	Father		Same	No	No	No	No	No	No	No	No	No	Yes	No	0	No	0	No	0	No	Syrup	0	No	Syrup	0	No	0	0	0	0	0	0	No	No	No	No	No	Same
6-703	CRF4	2018-06-15	CHC	No	No	No	No	No	No	No	No	Father		Same	No	No	No	No	No	No	No	No	No	Yes	No	0.4	Yes	0	No	0	No	Syrup	5	Yes	Syrup	5	Yes	1	0	7	1	0	13	No	No	No	No	No	Same
6-704	CRF4	2018-06-20	Private hospital	No	No	No	No	No	No	No	No	Father		Same	No	No	No	No	No	No	No	No	No	Yes	No	0	No	0	No	0	No	Syrup	0	No	Syrup	0	No	0	0	0	0	0	0	No	No	No	No	No	Same
6-708	CRF4	2018-07-06	CHC	No	No	No	No	No	No	No	No	Father		Same	No	No	No	No	No	No	No	No	No	Yes	No	0.3	Yes	0	No	0	No	Syrup	0	No	Syrup	0	No	2	0	0	2	0	0	No	No	No	No	No	Same
6-717	CRF4	2018-05-22	CHC	No	No	No	No	No	No	No	No	Father		Same	No	No	No	No	Yes	No	No	No	No	Yes	No	0	No	0	No	0	No	Syrup	5	Yes	Syrup	5	Yes	0	0	3	0	0	6	No	No	No	No	No	Same
6-728	CRF4	2018-06-15	CHC	No	No	No	No	No	No	No	No	Father		Same	No	No	No	No	No	No	No	No	Yes	Yes	No	0	No	0	No	0	No	Syrup	5	Yes	Syrup	5	Yes	0	0	5	0	0	9	No	No	No	No	No	Same
6-728	CRF4	2018-05-31	CHC	No	No	No	No	No	No	No	No	Father		Same	No	No	No	No	Yes	No	No	No	No	Yes	No	0	No	0	No	0	No	Syrup	5	Yes	Syrup	5	Yes	0	0	6	0	0	11	No	No	No	No	No	Same
6-751	CRF4	2018-02-20	CHC	No	No	No	No	No	No	No	No	Father		Same	No	No	No	No	Yes	Yes	No	No	Yes	No	No	0.5	Yes	0	No	0	No	Syrup	0	No	Syrup	0	No	1	0	0	1	0	0	No	No	No	No	No	Same
6-754	CRF4	2018-06-12	Private hospital	No	No	No	No	No	No	No	No	Mother		Same	No	No	No	No	No	No	No	No	No	Yes	No	0	No	0	No	0	No	Syrup	5	Yes	Syrup	5	Yes	0	0	5	0	0	10	No	No	No	No	No	Same
6-762	CRF4	2018-06-07	Private hospital	No	No	No	No	No	No	No	No	Father		Same	No	No	No	No	No	No	No	No	No	Yes	No	0	No	0	No	0	No	Syrup	5	Yes	Syrup	5	Yes	0	0	5	0	0	10	No	No	No	No	No	Same
6-770	CRF4	2018-07-08	Private hospital	No	No	No	No	No	No	No	No	Mother		Same	No	No	No	No	No	No	No	No	No	Yes	No	0	No	0	No	0	No	Syrup	5	Yes	Syrup	5	Yes	0	0	6	0	0	11	No	No	No	No	No	Same
6-787	CRF4	2018-05-22	CHC	No	No	No	No	No	No	No	No	Father		Same	No	No	No	No	No	No	No	No	No	Yes	No	0	No	0	No	0	No	Syrup	0	No	Syrup	0	No	0	0	0	0	0	0	Yes	No	No	No	No	Same
6-798	CRF4	2018-07-09	Private hospital	No	No	No	No	No	No	No	No	Mother		Same	No	No	No	No	No	No	No	No	No	Yes	No	0	No	0	No	0	No	Syrup	0	No	Syrup	0	No	0	0	0	0	0	0	No	No	No	No	No	Same
6-979	CRF4	2018-12-19	Private hospital	No	No	No	No	No	No	No	No	Father		Same	No	No	No	No	Yes	Yes	No	No	No	No	No	0	No	0	No	0	No	Syrup	3	Yes	Syrup	3	Yes	0	0	4	0	0	8	No	No	No	No	No	Same
[truncated: 682 more columns]

## Sheet: Data Dictionary
Variable	Position	Label	Value	Label
record_id	1	participant unique id
ir4_form_name1	2	Form name-4
ir4_date1	3	V-1: Date Of Follow-Up Visit
ir4_facility1	4	V-1: Health Facility	1	Sub-Centre
			2	PHC
			3	CHC
			4	DH
			5	Private hospital
			6	Anganwadi
			7	Govt. Medical College
ir4_home1	5	V-1: Home	1	Yes
			2	No
ir4_babyassess1	6	V-1: Whether The Infant Was Assessed During Visit	1	Yes
			2	No
ir4_babyaway1	7	V-1: Infant Temporarily Away From Home	1	Yes
			2	No
ir4_nohome1	8	V-1: Nobody At Home	1	Yes
			2	No
ir4_refuse1	9	V-1: Refused To Be Assessed	1	Yes
			2	No
ir4_babydead1	10	V-1: Infant Died	1	Yes
			2	No
ir4_babyhosp1	11	V-1: Infant Is Hospitalized	1	Yes
			2	No
ir4_other1	12	V-1: If Status Of Infant During Home Visit Is Other, Then Specify	1	Yes
			2	No
ir4_respond1	13	V-1: Adult Primary Respondent	1	Yes
			2	No
ir4_respother1	14	V-1: If Adult Primary Respondent Is Other, Then Specify	1	Father
			2	Mother
ir4_babystatus1	15	V-1: How Is The Infant Today? (Respondent’S Perception Of Infant'S Condition)	3	Other
			1	Same
			2	Better
ir4_nosuck1	16	V-1: Not Able To Feed Or No Breast Attachment Or Not Suckling At All	3	Worsened
			4	Cured
			5	Died
			6	Don’t know
ir4_movnormal1	17	V-1: Less Than Normal Movement	1	Yes
			2	No
			3	Not captured
ir4_leth1	18	V-1: Lethargic Or Unconscious	1	Yes
			2	No
			3	Not captured
ir4_conv1	19	V-1: Convulsions (Fits)	1	Yes
			2	No
			3	Not captured
ir4_fastbreath1	20	V-1: Fast Breathing (> 60/Mins)	1	Yes
			2	No
			3	Not captutred
ir4_chestindraw1	21	V-1: Severe Chest Indrawing	1	Yes
			2	No
			3	Not captured
ir4_nasal1	22	V-1: Nasal Flaring	1	Yes
			2	No
			3	Not captured
ir4_grunt1	23	V-1: Grunting	1	Yes
			2	No
			3	Not captured
ir4_pustule1	24	V-1: More Than 10 Skin Pustules Or A Big Boil	1	Yes
			2	No
			3	Not captured
ir4_temp1	25	V-1: Axillary Temperature > 37.5 °C Or Temperature < 35.5°C	1	Yes
			2	No
			3	Not captured
ir4_stblood1	26	V-1: Blood In Stool	1	Yes
			2	No
			3	Not captured
ir4_gendose1	27	V-1: Gentamicin Dose
ir4_needgen1	28	V-1: Whether Gentamicin Dose Is Given	1	Yes
			2	No
			3	Partially
			4	Don't know
ir4_ampimorn1	29	V-1: Ampicillin Morning Dose
ir4_needampimorn1	30	V-1: Whether Ampicillin Morning Dose Is Given	1	Yes
			2	No
			3	Partially
			4	Don't know
ir4_ampieven1	31	V-1: Ampicillin Evening Dose
ir4_needampieven1	32	V-1: Whether Ampicillin Evening Dose Is Given	1	Yes
			2	No
			3	Partially
			4	Don't know
ir4_amoxmorn1	33	V-1: Type Of Morning Dose Of Amoxicillin	1	Syrup
			2	Distab
ir4_amoxmorn_syrup1	34	V-1: Amoxicillin Morning Dose
ir4_needamoxmorn1	35	V-1: Whether Amoxicillin Morning Dose Is Given	1	Yes
			2	No
			3	Partially
			4	Don't know
ir4_amoxeven1	36	V-1: Type Of Evening Dose Of Amoxicillin	1	Syrup
			2	Distab
ir4_amoxeven_syrup1	37	V-1: Amoxicillin Evening Dose
ir4_needamoxeven1	38	V-1: Whether Amoxicillin Evening Dose Is Given	1	Yes
			2	No
			3	Partially
			4	Don't know
ir4_injgen_days1	39	V-1: For How Many Days Did The Infant Receive Gentamicin?
ir4_injamp_days1	40	V-1: For How Many Days Did The Infant Receive Ampicillin?
ir4_syramox_days1	41	V-1: For How Many Days Did The Infant Receive Syrup Amoxicillin?
ir4_injgen_dose1	42	V-1: How Many Complete Doses Did The Infant Receive Gentamicin?
ir4_injamp_dose1	43	V-1: How Many Complete Doses Did The Infant Receive Ampicillin?
ir4_syramox_dose1	44	V-1: How Many Complete Doses Did The Infant Receive Syrup Amoxicillin?
ir4_diar1	45	V-1: Diarrhea (Due To Adverse Event)	1	Yes
			2	No
			3	Don't know
ir4_urineout1	46	V-1: Reduced Urine Output (Due To Adverse Event)	1	Yes
			2	No
			3	Don't know
ir4_injectinf1	47	V-1: Injection Site Infection (Due To Adverse Event)	1	Yes
			2	No
			3	Don't know
ir4_injectabs1	48	V-1: Injection Site Abscess (Due To Adverse Event)	1	Yes
			2	No
			3	Don't know
ir4_anyother1	49	V-1: Any Other (Due To Adverse Event)	1	Yes
			2	No
			3	Don't know
ir4_outcome1	50	V-1: Infants' Condition Since Previous Assessment	1	Same
			2	Better
			3	Worsened
			4	Cured
			5	Died
			6	Don’t know
ir4_action1	51	V-1: Action Taken By Health Worker	1	Treatment continuing
			2	Referred
			3	patient left
			4	Cured
			5	Died
ir4_facilityref1	52	V-1: If Referred To Higher Facility, Name And Address Of The Facility
ir4_date2	53	V-2: Date Of Follow-Up Visit
ir4_facility2	54	V-2: Health Facility
ir4_home2	55	V-2: Home
ir4_babyassess2	56	V-2: Whether The Infant Was Assessed During Visit
ir4_babyaway2	57	V-2: Infant Temporarily Away From Home
ir4_nohome2	58	V-2: Nobody At Home
ir4_refuse2	59	V-2: Refused To Be Assessed
ir4_babydead2	60	V-2: Infant Died
ir4_babyhosp2	61	V-2: Infant Is Hospitalized
ir4_other2	62	V-2: If Status Of Infant During Home Visit Is Other, Then Specify
ir4_respond2	63	V-2: Adult Primary Respondent
ir4_respother2	64	V-2: If Adult Primary Respondent Is Other, Then Specify
ir4_babystatus2	65	V-2: How Is The Infant Today? (Respondent’S Perception Of Infant'S Condition)
ir4_nosuck2	66	V-2: Not Able To Feed Or No Breast Attachment Or Not Suckling At All
ir4_movnormal2	67	V-2: Less Than Normal Movement
ir4_leth2	68	V-2: Lethargic Or Unconscious
ir4_conv2	69	V-2: Convulsions (Fits)
ir4_fastbreath2	70	V-2: Fast Breathing (> 60/Mins)
ir4_chestindraw2	71	V-2: Severe Chest Indrawing
ir4_nasal2	72	V-2: Nasal Flaring
ir4_grunt2	73	V-2: Grunting
ir4_pustule2	74	V-2: More Than 10 Skin Pustules Or A Big Boil
ir4_temp2	75	V-2: Axillary Temperature > 37.5 °C Or Temperature < 35.5°C
ir4_stblood2	76	V-2: Blood In Stool
ir4_gendose2	77	V-2: Gentamicin Dose
ir4_needgen2	78	V-2: Whether Gentamicin Dose Is Given
ir4_ampimorn2	79	V-2: Ampicillin Morning Dose
ir4_needampimorn2	80	V-2: Whether Ampicillin Morning Dose Is Given
ir4_ampieven2	81	V-2: Ampicillin Evening Dose
ir4_needampieven2	82	V-2: Whether Ampicillin Evening Dose Is Given
ir4_amoxmorn2	83	V-2: Type Of Morning Dose Of Amoxicillin
ir4_amoxmorn_syrup2	84	V-2: Amoxicillin Morning Dose
ir4_needamoxmorn2	85	V-2: Whether Amoxicillin Morning Dose Is Given
ir4_amoxeven2	86	V-2: Type Of Evening Dose Of Amoxicillin
ir4_amoxeven_syrup2	87	V-2: Amoxicillin Evening Dose
ir4_needamoxeven2	88	V-2: Whether Amoxicillin Evening Dose Is Given
ir4_diar2	89	V-2: Diarrhea (Due To Adverse Event)
ir4_urineout2	90	V-2: Reduced Urine Output (Due To Adverse Event)
ir4_injectinf2	91	V-2: Injection Site Infection (Due To Adverse Event)
ir4_injectabs2	92	V-2: Injection Site Abscess (Due To Adverse Event)
ir4_anyother2	93	V-2: Any Other (Due To Adverse Event)
ir4_outcome2	94	V-2: Infants' Condition Since Previous Assessment
ir4_action2	95	V-2: Action Taken By Health Worker
ir4_facilityref2	96	V-2: If Referred To Higher Facility, Name And Address Of The Facility
ir4_date3	97	V-3: Date Of Follow-Up Visit
ir4_facility3	98	V-3: Health Facility
ir4_home3	99	V-3: Home
ir4_babyassess3	100	V-3: Whether The Infant Was Assessed During Visit
ir4_babyaway3	101	V-3: Infant Temporarily Away From Home
ir4_nohome3	102	V-3: Nobody At Home
ir4_refuse3	103	V-3: Refused To Be Assessed
ir4_babydead3	104	V-3: Infant Died
ir4_babyhosp3	105	V-3: Infant Is Hospitalized
ir4_other3	106	V-3: If Status Of Infant During Home Visit Is Other, Then Specify
ir4_respond3	107	V-3: Adult Primary Respondent
ir4_respother3	108	V-3: If Adult Primary Respondent Is Other, Then Specify
ir4_babystatus3	109	V-3: How Is The Infant Today? (Respondent’S Perception Of Infant'S Condition)
ir4_nosuck3	110	V-3: Not Able To Feed Or No Breast Attachment Or Not Suckling At All
ir4_movnormal3	111	V-3: Less Than Normal Movement
ir4_leth3	112	V-3: Lethargic Or Unconscious
ir4_conv3	113	V-3: Convulsions (Fits)
ir4_fastbreath3	114	V-3: Fast Breathing (> 60/Mins)
ir4_chestindraw3	115	V-3: Severe Chest Indrawing
ir4_nasal3	116	V-3: Nasal Flaring
ir4_grunt3	117	V-3: Grunting
ir4_pustule3	118	V-3: More Than 10 Skin Pustules Or A Big Boil
ir4_temp3	119	V-3: Axillary Temperature > 37.5 °C Or Temperature < 35.5°C
ir4_stblood3	120	V-3: Blood In Stool
ir4_gendose3	121	V-3: Gentamicin Dose
ir4_needgen3	122	V-3: Whether Gentamicin Dose Is Given
ir4_ampimorn3	123	V-3: Ampicillin Morning Dose
ir4_needampimorn3	124	V-3: Whether Ampicillin Morning Dose Is Given
ir4_ampieven3	125	V-3: Ampicillin Evening Dose
ir4_needampieven3	126	V-3: Whether Ampicillin Evening Dose Is Given
ir4_amoxmorn3	127	V-3: Type Of Morning Dose Of Amoxicillin
ir4_amoxmorn_syrup3	128	V-3: Amoxicillin Morning Dose
ir4_needamoxmorn3	129	V-3: Whether Amoxicillin Morning Dose Is Given
ir4_amoxeven3	130	V-3: Type Of Evening Dose Of Amoxicillin
ir4_amoxeven_syrup3	131	V-3: Amoxicillin Evening Dose
ir4_needamoxeven3	132	V-3: Whether Amoxicillin Evening Dose Is Given
ir4_diar3	133	V-3: Diarrhea (Due To Adverse Event)
ir4_urineout3	134	V-3: Reduced Urine Output (Due To Adverse Event)
ir4_injectinf3	135	V-3: Injection Site Infection (Due To Adverse Event)
ir4_injectabs3	136	V-3: Injection Site Abscess (Due To Adverse Event)
ir4_anyother3	137	V-3: Any Other (Due To Adverse Event)
ir4_outcome3	138	V-3: Infants' Condition Since Previous Assessment
ir4_action3	139	V-3: Action Taken By Health Worker
ir4_facilityref3	140	V-3: If Referred To Higher Facility, Name And Address Of The Facility
ir4_date4	141	V-4: Date Of Follow-Up Visit
ir4_facility4	142	V-4: Health Facility
ir4_home4	143	V-4: Home
ir4_babyassess4	144	V-4: Whether The Infant Was Assessed During Visit
ir4_babyaway4	145	V-4: Infant Temporarily Away From Home
ir4_nohome4	146	V-4: Nobody At Home
ir4_refuse4	147	V-4: Refused To Be Assessed
ir4_babydead4	148	V-4: Infant Died
ir4_babyhosp4	149	V-4: Infant Is Hospitalized
ir4_other4	150	V-4: If Status Of Infant During Home Visit Is Other, Then Specify
ir4_respond4	151	V-4: Adult Primary Respondent
ir4_respother4	152	V-4: If Adult Primary Respondent Is Other, Then Specify
ir4_babystatus4	153	V-4: How Is The Infant Today? (Respondent’S Perception Of Infant'S Condition)
ir4_nosuck4	154	V-4: Not Able To Feed Or No Breast Attachment Or Not Suckling At All
ir4_movnormal4	155	V-4: Less Than Normal Movement
ir4_leth4	156	V-4: Lethargic Or Unconscious
ir4_conv4	157	V-4: Convulsions (Fits)
ir4_fastbreath4	158	V-4: Fast Breathing (> 60/Mins)
ir4_chestindraw4	159	V-4: Severe Chest Indrawing
ir4_nasal4	160	V-4: Nasal Flaring
ir4_grunt4	161	V-4: Grunting
ir4_pustule4	162	V-4: More Than 10 Skin Pustules Or A Big Boil
ir4_temp4	163	V-4: Axillary Temperature > 37.5 °C Or Temperature < 35.5°C
ir4_stblood4	164	V-4: Blood In Stool
ir4_gendose4	165	V-4: Gentamicin Dose
ir4_needgen4	166	V-4: Whether Gentamicin Dose Is Given
ir4_ampimorn4	167	V-4: Ampicillin Morning Dose
ir4_needampimorn4	168	V-4: Whether Ampicillin Morning Dose Is Given
ir4_ampieven4	169	V-4: Ampicillin Evening Dose
ir4_needampieven4	170	V-4: Whether Ampicillin Evening Dose Is Given
ir4_amoxmorn4	171	V-4: Type Of Morning Dose Of Amoxicillin
ir4_amoxmorn_syrup4	172	V-4: Amoxicillin Morning Dose
ir4_needamoxmorn4	173	V-4: Whether Amoxicillin Morning Dose Is Given
ir4_amoxeven4	174	V-4: Type Of Evening Dose Of Amoxicillin
ir4_amoxeven_syrup4	175	V-4: Amoxicillin Evening Dose
ir4_needamoxeven4	176	V-4: Whether Amoxicillin Evening Dose Is Given
ir4_diar4	177	V-4: Diarrhea (Due To Adverse Event)
ir4_urineout4	178	V-4: Reduced Urine Output (Due To Adverse Event)
ir4_injectinf4	179	V-4: Injection Site Infection (Due To Adverse Event)
ir4_injectabs4	180	V-4: Injection Site Abscess (Due To Adverse Event)
ir4_anyother4	181	V-4: Any Other (Due To Adverse Event)
ir4_outcome4	182	V-4: Infants' Condition Since Previous Assessment
ir4_action4	183	V-4: Action Taken By Health Worker
ir4_facilityref4	184	V-4: If Referred To Higher Facility, Name And Address Of The Facility
ir4_date5	185	V-5: Date Of Follow-Up Visit
ir4_facility5	186	V-5: Health Facility
ir4_home5	187	V-5: Home
ir4_babyassess5	188	V-5: Whether The Infant Was Assessed During Visit
ir4_babyaway5	189	V-5: Infant Temporarily Away From Home
ir4_nohome5	190	V-5: Nobody At Home
ir4_refuse5	191	V-5: Refused To Be Assessed
ir4_babydead5	192	V-5: Infant Died
ir4_babyhosp5	193	V-5: Infant Is Hospitalized
ir4_other5	194	V-5: If Status Of Infant During Home Visit Is Other, Then Specify
ir4_respond5	195	V-5: Adult Primary Respondent
ir4_respother5	196	V-5: If Adult Primary Respondent Is Other, Then Specify
ir4_babystatus5	197	V-5: How Is The Infant Today? (Respondent’S Perception Of Infant'S Condition)
ir4_nosuck5	198	V-5: Not Able To Feed Or No Breast Attachment Or Not Suckling At All
ir4_movnormal5	199	V-5: Less Than Normal Movement
ir4_leth5	200	V-5: Lethargic Or Unconscious
ir4_conv5	201	V-5: Convulsions (Fits)
ir4_fastbreath5	202	V-5: Fast Breathing (> 60/Mins)
ir4_chestindraw5	203	V-5: Severe Chest Indrawing
ir4_nasal5	204	V-5: Nasal Flaring
ir4_grunt5	205	V-5: Grunting
ir4_pustule5	206	V-5: More Than 10 Skin Pustules Or A Big Boil
ir4_temp5	207	V-5: Axillary Temperature > 37.5 °C Or Temperature < 35.5°C
ir4_stblood5	208	V-5: Blood In Stool
ir4_gendose5	209	V-5: Gentamicin Dose
ir4_needgen5	210	V-5: Whether Gentamicin Dose Is Given
ir4_ampimorn5	211	V-5: Ampicillin Morning Dose
ir4_needampimorn5	212	V-5: Whether Ampicillin Morning Dose Is Given
ir4_ampieven5	213	V-5: Ampicillin Evening Dose
ir4_needampieven5	214	V-5: Whether Ampicillin Evening Dose Is Given
ir4_amoxmorn5	215	V-5: Type Of Morning Dose Of Amoxicillin
ir4_amoxmorn_syrup5	216	V-5: Amoxicillin Morning Dose
ir4_needamoxmorn5	217	V-5: Whether Amoxicillin Morning Dose Is Given
ir4_amoxeven5	218	V-5: Type Of Evening Dose Of Amoxicillin
ir4_amoxeven_syrup5	219	V-5: Amoxicillin Evening Dose
ir4_needamoxeven5	220	V-5: Whether Amoxicillin Evening Dose Is Given
ir4_diar5	221	V-5: Diarrhea (Due To Adverse Event)
ir4_urineout5	222	V-5: Reduced Urine Output (Due To Adverse Event)
ir4_injectinf5	223	V-5: Injection Site Infection (Due To Adverse Event)
ir4_injectabs5	224	V-5: Injection Site Abscess (Due To Adverse Event)
ir4_anyother5	225	V-5: Any Other (Due To Adverse Event)
ir4_outcome5	226	V-5: Infants' Condition Since Previous Assessment
ir4_action5	227	V-5: Action Taken By Health Worker
ir4_facilityref5	228	V-5: If Referred To Higher Facility, Name And Address Of The Facility
ir4_date6	229	V-6: Date Of Follow-Up Visit
ir4_facility6	230	V-6: Health Facility
ir4_home6	231	V-6: Home
ir4_babyassess6	232	V-6: Whether The Infant Was Assessed During Visit
ir4_babyaway6	233	V-6: Infant Temporarily Away From Home
ir4_nohome6	234	V-6: Nobody At Home
ir4_refuse6	235	V-6: Refused To Be Assessed
ir4_babydead6	236	V-6: Infant Died
ir4_babyhosp6	237	V-6: Infant Is Hospitalized
ir4_other6	238	V-6: If Status Of Infant During Home Visit Is Other, Then Specify
ir4_respond6	239	V-6: Adult Primary Respondent
ir4_respother6	240	V-6: If Adult Primary Respondent Is Other, Then Specify
ir4_babystatus6	241	V-6: How Is The Infant Today? (Respondent’S Perception Of Infant'S Condition)
ir4_nosuck6	242	V-6: Not Able To Feed Or No Breast Attachment Or Not Suckling At All
ir4_movnormal6	243	V-6: Less Than Normal Movement
ir4_leth6	244	V-6: Lethargic Or Unconscious
ir4_conv6	245	V-6: Convulsions (Fits)
ir4_fastbreath6	246	V-6: Fast Breathing (> 60/Mins)
ir4_chestindraw6	247	V-6: Severe Chest Indrawing
ir4_nasal6	248	V-6: Nasal Flaring
ir4_grunt6	249	V-6: Grunting
ir4_pustule6	250	V-6: More Than 10 Skin Pustules Or A Big Boil
ir4_temp6	251	V-6: Axillary Temperature > 37.5 °C Or Temperature < 36.5°C
ir4_stblood6	252	V-6: Blood In Stool
ir4_gendose6	253	V-6: Gentamicin Dose
ir4_needgen6	254	V-6: Whether Gentamicin Dose Is Given
ir4_ampimorn6	255	V-6: Ampicillin Morning Dose
ir4_needampimorn6	256	V-6: Whether Ampicillin Morning Dose Is Given
ir4_ampieven6	257	V-6: Ampicillin Evening Dose
ir4_needampieven6	258	V-6: Whether Ampicillin Evening Dose Is Given
ir4_amoxmorn6	259	V-6: Type Of Morning Dose Of Amoxicillin
ir4_amoxmorn_syrup6	260	V-6: Amoxicillin Morning Dose
ir4_needamoxmorn6	261	V-6: Whether Amoxicillin Morning Dose Is Given
ir4_amoxeven6	262	V-6: Type Of Evening Dose Of Amoxicillin
ir4_amoxeven_syrup6	263	V-6: Amoxicillin Evening Dose
ir4_needamoxeven6	264	V-6: Whether Amoxicillin Evening Dose Is Given
ir4_diar6	265	V-6: Diarrhea (Due To Adverse Event)
ir4_urineout6	266	V-6: Reduced Urine Output (Due To Adverse Event)
ir4_injectinf6	267	V-6: Injection Site Infection (Due To Adverse Event)
ir4_injectabs6	268	V-6: Injection Site Abscess (Due To Adverse Event)
ir4_anyother6	269	V-6: Any Other (Due To Adverse Event)
ir4_outcome6	270	V-6: Infants' Condition Since Previous Assessment
ir4_action6	271	V-6: Action Taken By Health Worker
ir4_facilityref6	272	V-6: If Referred To Higher Facility, Name And Address Of The Facility
ir4_date7	273	V-7: Date Of Follow-Up Visit
ir4_facility7	274	V-7: Health Facility
ir4_home7	275	V-7: Home
ir4_babyassess7	276	V-7: Whether The Infant Was Assessed During Visit
ir4_babyaway7	277	V-7: Infant Temporarily Away From Home
ir4_nohome7	278	V-7: Nobody At Home
ir4_refuse7	279	V-7: Refused To Be Assessed
ir4_babydead7	280	V-7: Infant Died
ir4_babyhosp7	281	V-7: Infant Is Hospitalized
ir4_other7	282	V-7: If Status Of Infant During Home Visit Is Other, Then Specify
ir4_respond7	283	V-7: Adult Primary Respondent
ir4_respother7	284	V-7: If Adult Primary Respondent Is Other, Then Specify
ir4_babystatus7	285	V-7: How Is The Infant Today? (Respondent’S Perception Of Infant'S Condition)
ir4_nosuck7	286	V-7: Not Able To Feed Or No Breast Attachment Or Not Suckling At All
ir4_movnormal7	287	V-7: Less Than Normal Movement
ir4_leth7	288	V-7: Lethargic Or Unconscious
ir4_conv7	289	V-7: Convulsions (Fits)
ir4_fastbreath7	290	V-7: Fast Breathing (> 60/Mins)
ir4_chestindraw7	291	V-7: Severe Chest Indrawing
ir4_nasal7	292	V-7: Nasal Flaring
ir4_grunt7	293	V-7: Grunting
ir4_pustule7	294	V-7: More Than 10 Skin Pustules Or A Big Boil
ir4_temp7	295	V-7: Axillary Temperature > 37.5 °C Or Temperature < 35.5°C
ir4_stblood7	296	V-7: Blood In Stool
ir4_gendose7	297	V-7: Gentamicin Dose
ir4_needgen7	298	V-7: Whether Gentamicin Dose Is Given
ir4_ampimorn7	299	V-7: Ampicillin Morning Dose
ir4_needampimorn7	300	V-7: Whether Ampicillin Morning Dose Is Given
ir4_ampieven7	301	V-7: Ampicillin Evening Dose
ir4_needampieven7	302	V-7: Whether Ampicillin Evening Dose Is Given
ir4_amoxmorn7	303	V-7: Type Of Morning Dose Of Amoxicillin
ir4_amoxmorn_syrup7	304	V-7: Amoxicillin Morning Dose
ir4_needamoxmorn7	305	V-7: Whether Amoxicillin Morning Dose Is Given
ir4_amoxeven7	306	V-7: Type Of Evening Dose Of Amoxicillin
ir4_amoxeven_syrup7	307	V-7: Amoxicillin Evening Dose
ir4_needamoxeven7	308	V-7: Whether Amoxicillin Evening Dose Is Given
ir4_diar7	309	V-7: Diarrhea (Due To Adverse Event)
ir4_urineout7	310	V-7: Reduced Urine Output (Due To Adverse Event)
ir4_injectinf7	311	V-7: Injection Site Infection (Due To Adverse Event)
ir4_injectabs7	312	V-7: Injection Site Abscess (Due To Adverse Event)
ir4_anyother7	313	V-7: Any Other (Due To Adverse Event)
ir4_outcome7	314	V-7: Infants' Condition Since Previous Assessment
ir4_action7	315	V-7: Action Taken By Health Worker
ir4_facilityref7	316	V-7: If Referred To Higher Facility, Name And Address Of The Facility
ir4_date8	317	V-8: Date Of Follow-Up Visit
ir4_facility8	318	V-8: Health Facility
ir4_home8	319	V-8: Home
ir4_babyassess8	320	V-8: Whether The Infant Was Assessed During Visit
ir4_babyaway8	321	V-8: Infant Temporarily Away From Home
ir4_nohome8	322	V-8: Nobody At Home
ir4_refuse8	323	V-8: Refused To Be Assessed
ir4_babydead8	324	V-8: Infant Died
ir4_babyhosp8	325	V-8: Infant Is Hospitalized
ir4_other8	326	V-8: If Status Of Infant During Home Visit Is Other, Then Specify
ir4_respond8	327	V-8: Adult Primary Respondent
ir4_respother8	328	V-8: If Adult Primary Respondent Is Other, Then Specify
ir4_babystatus8	329	V-8: How Is The Infant Today? (Respondent’S Perception Of Infant'S Condition)
ir4_nosuck8	330	V-8: Not Able To Feed Or No Breast Attachment Or Not Suckling At All
ir4_movnormal8	331	V-8: Less Than Normal Movement
ir4_leth8	332	V-8: Lethargic Or Unconscious
ir4_conv8	333	V-8: Convulsions (Fits)
ir4_fastbreath8	334	V-8: Fast Breathing (> 60/Mins)
ir4_chestindraw8	335	V-8: Severe Chest Indrawing
ir4_nasal8	336	V-8: Nasal Flaring
ir4_grunt8	337	V-8: Grunting
ir4_pustule8	338	V-8: More Than 10 Skin Pustules Or A Big Boil
ir4_temp8	339	V-8: Axillary Temperature > 37.5 °C Or Temperature < 35.5°C
ir4_stblood8	340	V-8: Blood In Stool
ir4_gendose8	341	V-8: Gentamicin Dose
ir4_needgen8	342	V-8: Whether Gentamicin Dose Is Given
ir4_ampimorn8	343	V-8: Ampicillin Morning Dose
ir4_needampimorn8	344	V-8: Whether Ampicillin Morning Dose Is Given
ir4_ampieven8	345	V-8: Ampicillin Evening Dose
ir4_needampieven8	346	V-8: Whether Ampicillin Evening Dose Is Given
ir4_amoxmorn8	347	V-8: Type Of Morning Dose Of Amoxicillin
ir4_amoxmorn_syrup8	348	V-8: Amoxicillin Morning Dose
ir4_needamoxmorn8	349	V-8: Whether Amoxicillin Morning Dose Is Given
ir4_amoxeven8	350	V-8: Type Of Evening Dose Of Amoxicillin
ir4_amoxeven_syrup8	351	V-8: Amoxicillin Evening Dose
ir4_needamoxeven8	352	V-8: Whether Amoxicillin Evening Dose Is Given
ir4_diar8	353	V-8: Diarrhea (Due To Adverse Event)
ir4_urineout8	354	V-8: Reduced Urine Output (Due To Adverse Event)
ir4_injectinf8	355	V-8: Injection Site Infection (Due To Adverse Event)
ir4_injectabs8	356	V-8: Injection Site Abscess (Due To Adverse Event)
ir4_anyother8	357	V-8: Any Other (Due To Adverse Event)
ir4_outcome8	358	V-8: Infants' Condition Since Previous Assessment
ir4_action8	359	V-8: Action Taken By Health Worker
ir4_facilityref8	360	V-8: If Referred To Higher Facility, Name And Address Of The Facility
ir4_date9	361	V-9: Date Of Follow-Up Visit
ir4_facility9	362	V-9: Health Facility
ir4_home9	363	V-9: Home
ir4_babyassess9	364	V-9: Whether The Infant Was Assessed During Visit
ir4_babyaway9	365	V-9: Infant Temporarily Away From Home
ir4_nohome9	366	V-9: Nobody At Home
ir4_refuse9	367	V-9: Refused To Be Assessed
ir4_babydead9	368	V-9: Infant Died
ir4_babyhosp9	369	V-9: Infant Is Hospitalized
ir4_other9	370	V-9: If Status Of Infant During Home Visit Is Other, Then Specify
ir4_respond9	371	V-9: Adult Primary Respondent
ir4_respother9	372	V-9: If Adult Primary Respondent Is Other, Then Specify
ir4_babystatus9	373	V-9: How Is The Infant Today? (Respondent’S Perception Of Infant'S Condition)
ir4_nosuck9	374	V-9: Not Able To Feed Or No Breast Attachment Or Not Suckling At All
ir4_movnormal9	375	V-9: Less Than Normal Movement
ir4_leth9	376	V-9: Lethargic Or Unconscious
ir4_conv9	377	V-9: Convulsions (Fits)
ir4_fastbreath9	378	V-9: Fast Breathing (> 60/Mins)
ir4_chestindraw9	379	V-9: Severe Chest Indrawing
ir4_nasal9	380	V-9: Nasal Flaring
ir4_grunt9	381	V-9: Grunting
ir4_pustule9	382	V-9: More Than 10 Skin Pustules Or A Big Boil
ir4_temp9	383	V-9: Axillary Temperature > 37.5 °C Or Temperature < 35.5°C
ir4_stblood9	384	V-9: Blood In Stool
ir4_gendose9	385	V-9: Gentamicin Dose
ir4_needgen9	386	V-9: Whether Gentamicin Dose Is Given
ir4_ampimorn9	387	V-9: Ampicillin Morning Dose
ir4_needampimorn9	388	V-9: Whether Ampicillin Morning Dose Is Given
ir4_ampieven9	389	V-9: Ampicillin Evening Dose
ir4_needampieven9	390	V-9: Whether Ampicillin Evening Dose Is Given
ir4_amoxmorn9	391	V-9: Type Of Morning Dose Of Amoxicillin
ir4_amoxmorn_syrup9	392	V-9: Amoxicillin Morning Dose
ir4_needamoxmorn9	393	V-9: Whether Amoxicillin Morning Dose Is Given
ir4_amoxeven9	394	V-9: Type Of Evening Dose Of Amoxicillin
ir4_amoxeven_syrup9	395	V-9: Amoxicillin Evening Dose
ir4_needamoxeven9	396	V-9: Whether Amoxicillin Evening Dose Is Given
ir4_diar9	397	V-9: Diarrhea (Due To Adverse Event)
ir4_urineout9	398	V-9: Reduced Urine Output (Due To Adverse Event)
ir4_injectinf9	399	V-9: Injection Site Infection (Due To Adverse Event)
ir4_injectabs9	400	V-9: Injection Site Abscess (Due To Adverse Event)
ir4_anyother9	401	V-9: Any Other (Due To Adverse Event)
ir4_outcome9	402	V-9: Infants' Condition Since Previous Assessment
ir4_action9	403	V-9: Action Taken By Health Worker
ir4_facilityref9	404	V-9: If Referred To Higher Facility, Name And Address Of The Facility
ir4_date10	405	V-10: Date Of Follow-Up Visit
ir4_facility10	406	V-10: Health Facility
ir4_home10	407	V-10: Home
ir4_babyassess10	408	V-10: Whether The Infant Was Assessed During Visit
ir4_babyaway10	409	V-10: Infant Temporarily Away From Home
ir4_nohome10	410	V-10: Nobody At Home
ir4_refuse10	411	V-10: Refused To Be Assessed
ir4_babydead10	412	V-10: Infant Died
ir4_babyhosp10	413	V-10: Infant Is Hospitalized
ir4_other10	414	V-10: If Status Of Infant During Home Visit Is Other, Then Specify
ir4_respond10	415	V-10: Adult Primary Respondent
ir4_respother10	416	V-10: If Adult Primary Respondent Is Other, Then Specify
ir4_babystatus10	417	V-10: How Is The Infant Today? (Respondent’S Perception Of Infant'S Condition)
ir4_nosuck10	418	V-10: Not Able To Feed Or No Breast Attachment Or Not Suckling At All
ir4_movnormal10	419	V-10: Less Than Normal Movement
ir4_leth10	420	V-10: Lethargic Or Unconscious
ir4_conv10	421	V-10: Convulsions (Fits)
ir4_fastbreath10	422	V-10: Fast Breathing (> 60/Mins)
ir4_chestindraw10	423	V-10: Severe Chest Indrawing
ir4_nasal10	424	V-10: Nasal Flaring
ir4_grunt10	425	V-10: Grunting
ir4_pustule10	426	V-10: More Than 10 Skin Pustules Or A Big Boil
ir4_temp10	427	V-10: Axillary Temperature > 37.5 °C Or Temperature < 35.5°C
ir4_stblood10	428	V-10: Blood In Stool
ir4_gendose10	429	V-10: Gentamicin Dose
ir4_needgen10	430	V-10: Whether Gentamicin Dose Is Given
ir4_ampimorn10	431	V-10: Ampicillin Morning Dose
ir4_needampimorn10	432	V-10: Whether Ampicillin Morning Dose Is Given
ir4_ampieven10	433	V-10: Ampicillin Evening Dose
ir4_needampieven10	434	V-10: Whether Ampicillin Evening Dose Is Given
ir4_amoxmorn10	435	V-10: Type Of Morning Dose Of Amoxicillin
ir4_amoxmorn_syrup10	436	V-10: Amoxicillin Morning Dose
ir4_needamoxmorn10	437	V-10: Whether Amoxicillin Morning Dose Is Given
ir4_amoxeven10	438	V-10: Type Of Evening Dose Of Amoxicillin
ir4_amoxeven_syrup10	439	V-10: Amoxicillin Evening Dose
ir4_needamoxeven10	440	V-10: Whether Amoxicillin Evening Dose Is Given
ir4_diar10	441	V-10: Diarrhea (Due To Adverse Event)
ir4_urineout10	442	V-10: Reduced Urine Output (Due To Adverse Event)
ir4_injectinf10	443	V-10: Injection Site Infection (Due To Adverse Event)
ir4_injectabs10	444	V-10: Injection Site Abscess (Due To Adverse Event)
ir4_anyother10	445	V-10: Any Other (Due To Adverse Event)
ir4_outcome10	446	V-10: Infants' Condition Since Previous Assessment
ir4_action10	447	V-10: Action Taken By Health Worker
ir4_facilityref10	448	V-10: If Referred To Higher Facility, Name And Address Of The Facility
ir4_date11	449	V-11: Date Of Follow-Up Visit
ir4_facility11	450	V-11: Health Facility
ir4_home11	451	V-11: Home
ir4_babyassess11	452	V-11: Whether The Infant Was Assessed During Visit
ir4_babyaway11	453	V-11: Infant Temporarily Away From Home
ir4_nohome11	454	V-11: Nobody At Home
ir4_refuse11	455	V-11: Refused To Be Assessed
ir4_babydead11	456	V-11: Infant Died
ir4_babyhosp11	457	V-11: Infant Is Hospitalized
ir4_other11	458	V-11: If Status Of Infant During Home Visit Is Other, Then Specify
ir4_respond11	459	V-11: Adult Primary Respondent
ir4_respother11	460	V-11: If Adult Primary Respondent Is Other, Then Specify
ir4_babystatus11	461	V-11: How Is The Infant Today? (Respondent’S Perception Of Infant'S Condition)
ir4_nosuck11	462	V-11: Not Able To Feed Or No Breast Attachment Or Not Suckling At All
ir4_movnormal11	463	V-11: Less Than Normal Movement
ir4_leth11	464	V-11: Lethargic Or Unconscious
ir4_conv11	465	V-11: Convulsions (Fits)
ir4_fastbreath11	466	V-11: Fast Breathing (> 60/Mins)
ir4_chestindraw11	467	V-11: Severe Chest Indrawing
ir4_nasal11	468	V-11: Nasal Flaring
ir4_grunt11	469	V-11: Grunting
ir4_pustule11	470	V-11: More Than 10 Skin Pustules Or A Big Boil
ir4_temp11	471	V-11: Axillary Temperature > 37.5 °C Or Temperature < 35.5°C
ir4_stblood11	472	V-11: Blood In Stool
ir4_gendose11	473	V-11: Gentamicin Dose
ir4_needgen11	474	V-11: Whether Gentamicin Dose Is Given
ir4_ampimorn11	475	V-11: Ampicillin Morning Dose
ir4_needampimorn11	476	V-11: Whether Ampicillin Morning Dose Is Given
ir4_ampieven11	477	V-11: Ampicillin Evening Dose
ir4_needampieven11	478	V-11: Whether Ampicillin Evening Dose Is Given
ir4_amoxmorn11	479	V-11: Type Of Morning Dose Of Amoxicillin
ir4_amoxmorn_syrup11	480	V-11: Amoxicillin Morning Dose
ir4_needamoxmorn11	481	V-11: Whether Amoxicillin Morning Dose Is Given
ir4_amoxeven11	482	V-11: Type Of Evening Dose Of Amoxicillin
ir4_amoxeven_syrup11	483	V-11: Amoxicillin Evening Dose
ir4_needamoxeven11	484	V-11: Whether Amoxicillin Evening Dose Is Given
ir4_diar11	485	V-11: Diarrhea (Due To Adverse Event)
ir4_urineout11	486	V-11: Reduced Urine Output (Due To Adverse Event)
ir4_injectinf11	487	V-11: Injection Site Infection (Due To Adverse Event)
ir4_injectabs11	488	V-11: Injection Site Abscess (Due To Adverse Event)
ir4_anyother11	489	V-11: Any Other (Due To Adverse Event)
ir4_outcome11	490	V-11: Infants' Condition Since Previous Assessment
ir4_action11	491	V-11: Action Taken By Health Worker
ir4_facilityref11	492	V-11: If Referred To Higher Facility, Name And Address Of The Facility
ir4_date12	493	V-12: Date Of Follow-Up Visit
ir4_facility12	494	V-12: Health Facility
ir4_home12	495	V-12: Home
ir4_babyassess12	496	V-12: Whether The Infant Was Assessed During Visit
ir4_babyaway12	497	V-12: Infant Temporarily Away From Home
ir4_nohome12	498	V-12: Nobody At Home
ir4_refuse12	499	V-12: Refused To Be Assessed
ir4_babydead12	500	V-12: Infant Died
ir4_babyhosp12	501	V-12: Infant Is Hospitalized
ir4_other12	502	V-12: If Status Of Infant During Home Visit Is Other, Then Specify
ir4_respond12	503	V-12: Adult Primary Respondent
ir4_respother12	504	V-12: If Adult Primary Respondent Is Other, Then Specify
ir4_babystatus12	505	V-12: How Is The Infant Today? (Respondent’S Perception Of Infant'S Condition)
ir4_nosuck12	506	V-12: Not Able To Feed Or No Breast Attachment Or Not Suckling At All
ir4_movnormal12	507	V-12: Less Than Normal Movement
ir4_leth12	508	V-12: Lethargic Or Unconscious
ir4_conv12	509	V-12: Convulsions (Fits)
ir4_fastbreath12	510	V-12: Fast Breathing (> 60/Mins)
ir4_chestindraw12	511	V-12: Severe Chest Indrawing
ir4_nasal12	512	V-12: Nasal Flaring
ir4_grunt12	513	V-12: Grunting
ir4_pustule12	514	V-12: More Than 10 Skin Pustules Or A Big Boil
ir4_temp12	515	V-12: Axillary Temperature > 37.5 °C Or Temperature < 35.5°C
ir4_stblood12	516	V-12: Blood In Stool
ir4_gendose12	517	V-12: Gentamicin Dose
ir4_needgen12	518	V-12: Whether Gentamicin Dose Is Given
ir4_ampimorn12	519	V-12: Ampicillin Morning Dose
ir4_needampimorn12	520	V-12: Whether Ampicillin Morning Dose Is Given
ir4_ampieven12	521	V-12: Ampicillin Evening Dose
ir4_needampieven12	522	V-12: Whether Ampicillin Evening Dose Is Given
ir4_amoxmorn12	523	V-12: Type Of Morning Dose Of Amoxicillin
ir4_amoxmorn_syrup12	524	V-12: Amoxicillin Morning Dose
ir4_needamoxmorn12	525	V-12: Whether Amoxicillin Morning Dose Is Given
ir4_amoxeven12	526	V-12: Type Of Evening Dose Of Amoxicillin
ir4_amoxeven_syrup12	527	V-12: Amoxicillin Evening Dose
ir4_needamoxeven12	528	V-12: Whether Amoxicillin Evening Dose Is Given
ir4_diar12	529	V-12: Diarrhea (Due To Adverse Event)
ir4_urineout12	530	V-12: Reduced Urine Output (Due To Adverse Event)
ir4_injectinf12	531	V-12: Injection Site Infection (Due To Adverse Event)
ir4_injectabs12	532	V-12: Injection Site Abscess (Due To Adverse Event)
ir4_anyother12	533	V-12: Any Other (Due To Adverse Event)
ir4_outcome12	534	V-12: Infants' Condition Since Previous Assessment
ir4_action12	535	V-12: Action Taken By Health Worker
ir4_facilityref12	536	V-12: If Referred To Higher Facility, Name And Address Of The Facility
ir4_date13	537	V-13: Date Of Follow-Up Visit
ir4_facility13	538	V-13: Health Facility
ir4_home13	539	V-13: Home
ir4_babyassess13	540	V-13: Whether The Infant Was Assessed During Visit
ir4_babyaway13	541	V-13: Infant Temporarily Away From Home
ir4_nohome13	542	V-13: Nobody At Home
ir4_refuse13	543	V-13: Refused To Be Assessed
ir4_babydead13	544	V-13: Infant Died
ir4_babyhosp13	545	V-13: Infant Is Hospitalized
ir4_other13	546	V-13: If Status Of Infant During Home Visit Is Other, Then Specify
ir4_respond13	547	V-13: Adult Primary Respondent
ir4_respother13	548	V-13: If Adult Primary Respondent Is Other, Then Specify
ir4_babystatus13	549	V-13: How Is The Infant Today? (Respondent’S Perception Of Infant'S Condition)
ir4_nosuck13	550	V-13: Not Able To Feed Or No Breast Attachment Or Not Suckling At All
ir4_movnormal13	551	V-13: Less Than Normal Movement
ir4_leth13	552	V-13: Lethargic Or Unconscious
ir4_conv13	553	V-13: Convulsions (Fits)
ir4_fastbreath13	554	V-13: Fast Breathing (> 60/Mins)
ir4_chestindraw13	555	V-13: Severe Chest Indrawing
ir4_nasal13	556	V-13: Nasal Flaring
ir4_grunt13	557	V-13: Grunting
ir4_pustule13	558	V-13: More Than 10 Skin Pustules Or A Big Boil
ir4_temp13	559	V-13: Axillary Temperature > 37.5 °C Or Temperature < 35.5°C
ir4_stblood13	560	V-13: Blood In Stool
ir4_gendose13	561	V-13: Gentamicin Dose
ir4_needgen13	562	V-13: Whether Gentamicin Dose Is Given
ir4_ampimorn13	563	V-13: Ampicillin Morning Dose
ir4_needampimorn13	564	V-13: Whether Ampicillin Morning Dose Is Given
ir4_ampieven13	565	V-13: Ampicillin Evening Dose
ir4_needampieven13	566	V-13: Whether Ampicillin Evening Dose Is Given
ir4_amoxmorn13	567	V-13: Type Of Morning Dose Of Amoxicillin
ir4_amoxmorn_syrup13	568	V-13: Amoxicillin Morning Dose
ir4_needamoxmorn13	569	V-13: Whether Amoxicillin Morning Dose Is Given
ir4_amoxeven13	570	V-13: Type Of Evening Dose Of Amoxicillin
ir4_amoxeven_syrup13	571	V-13: Amoxicillin Evening Dose
ir4_needamoxeven13	572	V-13: Whether Amoxicillin Evening Dose Is Given
ir4_diar13	573	V-13: Diarrhea (Due To Adverse Event)
ir4_urineout13	574	V-13: Reduced Urine Output (Due To Adverse Event)
ir4_injectinf13	575	V-13: Injection Site Infection (Due To Adverse Event)
ir4_injectabs13	576	V-13: Injection Site Abscess (Due To Adverse Event)
ir4_anyother13	577	V-13: Any Other (Due To Adverse Event)
ir4_outcome13	578	V-13: Infants' Condition Since Previous Assessment
ir4_action13	579	V-13: Action Taken By Health Worker
ir4_facilityref13	580	V-13: If Referred To Higher Facility, Name And Address Of The Facility
ir4_date14	581	V-14: Date Of Follow-Up Visit
ir4_facility14	582	V-14: Health Facility
ir4_home14	583	V-14: Home
ir4_babyassess14	584	V-14: Whether The Infant Was Assessed During Visit
ir4_babyaway14	585	V-14: Infant Temporarily Away From Home
ir4_nohome14	586	V-14: Nobody At Home
ir4_refuse14	587	V-14: Refused To Be Assessed
ir4_babydead14	588	V-14: Infant Died
ir4_babyhosp14	589	V-14: Infant Is Hospitalized
ir4_other14	590	V-14: If Status Of Infant During Home Visit Is Other, Then Specify
ir4_respond14	591	V-14: Adult Primary Respondent
ir4_respother14	592	V-14: If Adult Primary Respondent Is Other, Then Specify
ir4_babystatus14	593	V-14: How Is The Infant Today? (Respondent’S Perception Of Infant'S Condition)
ir4_nosuck14	594	V-14: Not Able To Feed Or No Breast Attachment Or Not Suckling At All
ir4_movnormal14	595	V-14: Less Than Normal Movement
ir4_leth14	596	V-14: Lethargic Or Unconscious
ir4_conv14	597	V-14: Convulsions (Fits)
ir4_fastbreath14	598	V-14: Fast Breathing (> 60/Mins)
ir4_chestindraw14	599	V-14: Severe Chest Indrawing
ir4_nasal14	600	V-14: Nasal Flaring
ir4_grunt14	601	V-14: Grunting
ir4_pustule14	602	V-14: More Than 10 Skin Pustules Or A Big Boil
ir4_temp14	603	V-14: Axillary Temperature > 37.5 °C Or Temperature < 35.5°C
ir4_stblood14	604	V-14: Blood In Stool
ir4_gendose14	605	V-14: Gentamicin Dose
ir4_needgen14	606	V-14: Whether Gentamicin Dose Is Given
ir4_ampimorn14	607	V-14: Ampicillin Morning Dose
ir4_needampimorn14	608	V-14: Whether Ampicillin Morning Dose Is Given
ir4_ampieven14	609	V-14: Ampicillin Evening Dose
ir4_needampieven14	610	V-14: Whether Ampicillin Evening Dose Is Given
ir4_amoxmorn14	611	V-14: Type Of Morning Dose Of Amoxicillin
ir4_amoxmorn_syrup14	612	V-14: Amoxicillin Morning Dose
ir4_needamoxmorn14	613	V-14: Whether Amoxicillin Morning Dose Is Given
ir4_amoxeven14	614	V-14: Type Of Evening Dose Of Amoxicillin
ir4_amoxeven_syrup14	615	V-14: Amoxicillin Evening Dose
ir4_needamoxeven14	616	V-14: Whether Amoxicillin Evening Dose Is Given
ir4_diar14	617	V-14: Diarrhea (Due To Adverse Event)
ir4_urineout14	618	V-14: Reduced Urine Output (Due To Adverse Event)
ir4_injectinf14	619	V-14: Injection Site Infection (Due To Adverse Event)
ir4_injectabs14	620	V-14: Injection Site Abscess (Due To Adverse Event)
ir4_anyother14	621	V-14: Any Other (Due To Adverse Event)
ir4_outcome14	622	V-14: Infants' Condition Since Previous Assessment
ir4_action14	623	V-14: Action Taken By Health Worker
ir4_facilityref14	624	V-14: If Referred To Higher Facility, Name And Address Of The Facility
ir4_date15	625	V-15: Date Of Follow-Up Visit
ir4_facility15	626	V-15: Health Facility
ir4_home15	627	V-15: Home
ir4_babyassess15	628	V-15: Whether The Infant Was Assessed During Visit
ir4_babyaway15	629	V-15: Infant Temporarily Away From Home
ir4_nohome15	630	V-15: Nobody At Home
ir4_refuse15	631	V-15: Refused To Be Assessed
ir4_babydead15	632	V-15: Infant Died
ir4_babyhosp15	633	V-15: Infant Is Hospitalized
ir4_other15	634	V-15: If Status Of Infant During Home Visit Is Other, Then Specify
ir4_respond15	635	V-15: Adult Primary Respondent
ir4_respother15	636	V-15: If Adult Primary Respondent Is Other, Then Specify
ir4_babystatus15	637	V-15: How Is The Infant Today? (Respondent’S Perception Of Infant'S Condition)
ir4_nosuck15	638	V-15: Not Able To Feed Or No Breast Attachment Or Not Suckling At All
ir4_movnormal15	639	V-15: Less Than Normal Movement
ir4_leth15	640	V-15: Lethargic Or Unconscious
ir4_conv15	641	V-15: Convulsions (Fits)
ir4_fastbreath15	642	V-15: Fast Breathing (> 60/Mins)
ir4_chestindraw15	643	V-15: Severe Chest Indrawing
ir4_nasal15	644	V-15: Nasal Flaring
ir4_grunt15	645	V-15: Grunting
ir4_pustule15	646	V-15: More Than 10 Skin Pustules Or A Big Boil
ir4_temp15	647	V-15: Axillary Temperature > 37.5 °C Or Temperature < 35.5°C
ir4_stblood15	648	V-15: Blood In Stool
ir4_gendose15	649	V-15: Gentamicin Dose
ir4_needgen15	650	V-15: Whether Gentamicin Dose Is Given
ir4_ampimorn15	651	V-15: Ampicillin Morning Dose
ir4_needampimorn15	652	V-15: Whether Ampicillin Morning Dose Is Given
ir4_ampieven15	653	V-15: Ampicillin Evening Dose
ir4_needampieven15	654	V-15: Whether Ampicillin Evening Dose Is Given
ir4_amoxmorn15	655	V-15: Type Of Morning Dose Of Amoxicillin
ir4_amoxmorn_syrup15	656	V-15: Amoxicillin Morning Dose
ir4_needamoxmorn15	657	V-15: Whether Amoxicillin Morning Dose Is Given
ir4_amoxeven15	658	V-15: Type Of Evening Dose Of Amoxicillin
ir4_amoxeven_syrup15	659	V-15: Amoxicillin Evening Dose
ir4_needamoxeven15	660	V-15: Whether Amoxicillin Evening Dose Is Given
ir4_diar15	661	V-15: Diarrhea (Due To Adverse Event)
ir4_urineout15	662	V-15: Reduced Urine Output (Due To Adverse Event)
ir4_injectinf15	663	V-15: Injection Site Infection (Due To Adverse Event)
ir4_injectabs15	664	V-15: Injection Site Abscess (Due To Adverse Event)
ir4_anyother15	665	V-15: Any Other (Due To Adverse Event)
ir4_outcome15	666	V-15: Infants' Condition Since Previous Assessment
ir4_action15	667	V-15: Action Taken By Health Worker
ir4_facilityref15	668	V-15: If Referred To Higher Facility, Name And Address Of The Facility
ir4_date16	669	V-16: Date Of Follow-Up Visit
ir4_facility16	670	V-16: Health Facility
ir4_home16	671	V-16: Home
ir4_babyassess16	672	V-16: Whether The Infant Was Assessed During Visit
ir4_babyaway16	673	V-16: Infant Temporarily Away From Home
ir4_nohome16	674	V-16: Nobody At Home
ir4_refuse16	675	V-16: Refused To Be Assessed
ir4_babydead16	676	V-16: Infant Died
ir4_babyhosp16	677	V-16: Infant Is Hospitalized
ir4_other16	678	V-16: If Status Of Infant During Home Visit Is Other, Then Specify
ir4_respond16	679	V-16: Adult Primary Respondent
ir4_respother16	680	V-16: If Adult Primary Respondent Is Other, Then Specify
ir4_babystatus16	681	V-16: How Is The Infant Today? (Respondent’S Perception Of Infant'S Condition)
ir4_nosuck16	682	V-16: Not Able To Feed Or No Breast Attachment Or Not Suckling At All
ir4_movnormal16	683	V-16: Less Than Normal Movement
ir4_leth16	684	V-16: Lethargic Or Unconscious
ir4_conv16	685	V-16: Convulsions (Fits)
ir4_fastbreath16	686	V-16: Fast Breathing (> 60/Mins)
ir4_chestindraw16	687	V-16: Severe Chest Indrawing
ir4_nasal16	688	V-16: Nasal Flaring
ir4_grunt16	689	V-16: Grunting
ir4_pustule16	690	V-16: More Than 10 Skin Pustules Or A Big Boil
ir4_temp16	691	V-16: Axillary Temperature > 37.5 °C Or Temperature < 35.5°C
ir4_stblood16	692	V-16: Blood In Stool
ir4_gendose16	693	V-16: Gentamicin Dose
ir4_needgen16	694	V-16: Whether Gentamicin Dose Is Given
ir4_ampimorn16	695	V-16: Ampicillin Morning Dose
ir4_needampimorn16	696	V-16: Whether Ampicillin Morning Dose Is Given
ir4_ampieven16	697	V-16: Ampicillin Evening Dose
ir4_needampieven16	698	V-16: Whether Ampicillin Evening Dose Is Given
ir4_amoxmorn16	699	V-16: Type Of Morning Dose Of Amoxicillin
ir4_amoxmorn_syrup16	700	V-16: Amoxicillin Morning Dose
ir4_needamoxmorn16	701	V-16: Whether Amoxicillin Morning Dose Is Given
ir4_amoxeven16	702	V-16: Type Of Evening Dose Of Amoxicillin
ir4_amoxeven_syrup16	703	V-16: Amoxicillin Evening Dose
ir4_needamoxeven16	704	V-16: Whether Amoxicillin Evening Dose Is Given
ir4_injgen_days16	705	16 ir4_injgen_days
ir4_injamp_days16	706	16 ir4_injamp_days
ir4_syramox_days16	707	16 ir4_syramox_days
ir4_injgen_dose16	708	16 ir4_injgen_dose
ir4_injamp_dose16	709	16 ir4_injamp_dose
ir4_syramox_dose16	710	16 ir4_syramox_dose
ir4_diar16	711	V-16: Diarrhea (Due To Adverse Event)
ir4_urineout16	712	V-16: Reduced Urine Output (Due To Adverse Event)
ir4_injectinf16	713	V-16: Injection Site Infection (Due To Adverse Event)
ir4_injectabs16	714	V-16: Injection Site Abscess (Due To Adverse Event)
ir4_anyother16	715	V-16: Any Other (Due To Adverse Event)
ir4_outcome16	716	V-16: Infants' Condition Since Previous Assessment
ir4_action16	717	V-16: Action Taken By Health Worker
ir4_facilityref16	718	V-16: If Referred To Higher Facility, Name And Address Of The Facility
ist_contact_facility	719	first place of treatment	1	PHC/CHC/SC
			2	DH
			3	PVT
			4	Tertiary
treat_place	720	final place of treatment	1	PHC/CHC/SC
			2	DH
			3	Pvt
			4	Tertiary
gentamicin	721	no. of inj gentamicin dose given
amoxicillin	722	category of oral amox dose given	1	>=14 doses
			2	7-13 doses
			3	<7 doses
n_o_t	723	nature of treatment-ipd/opd	0	opd
			0	ipd
f_u2	724	folow-up on day2
f_u3	725	folow-up on day3
f_u4	726	folow-up on day4
f_u5	727	folow-up on day5
f_u6	728	folow-up on day6
f_u7	729	folow-up on day7
f_u8	730	folow-up on day8
fl_up	731	treatment follow-up categories	0	no follow up
			1	complete
			2	partial
fu4	732	day4 treatment follow-up(includes follow-up on day3, 4 and 5)
note * For all the visits variables, values and labels remains same. The visit variable is suffixed with respective visit numbers.
