# Supplementary material for: Lessons from implementation research on community management of Possible Serious Bacterial Infection (PSBI) in young infants (0-59 days), when the referral is not feasible in Palwal district of Haryana, India
Source: PLoS One. 2021 Jul 7;16(7):e0252700. doi: 10.1371/journal.pone.0252700 (PMC8279773; doi:10.1371/journal.pone.0252700)
Supplement: S5 Data — (XLSX) [file pone.0252700.s009.xlsx]

## Sheet: CRF-5
record_id	ir5_form_name1	ir5_contact1	ir5_contactdt1	ir5_babystatus1	ir5_statusother1	ir5_adultresp1	ir5_respother1	ir5_datesick1	ir5_sicknotice1	ir5_noticeoth1	ir5_placeref1	ir5_refother1	ir5_firstplace1	ir5_facilityname1	ir5_placeoth1	ir5_treatstart1	ir5_treattoday1	ir5_whystop1	ir5_stopother1	ir5_currentsame1	ir5_whychange1	ir5_whychangeother1	ir5_contactdate1	ir5_firststatus1	ir5_firstother1	ir5_secondcontact1	ir5_date1	ir5_howtreated1	ir5_whoassessed1	ir5_assessother1	ir5_babyinject1	ir5_facility1	ir5_othfacilty1	ir5_whoinject1	ir5_syrupgiv1	ir5_syrupwhere1	ir5_workervisit1	ir5_visitother1	ir5_condition1	ir5_passdiar1	ir5_skinrash1	ir5_urinepass1	ir5_urinefreq1	ir5_babyswell1	ir5_treatchange1	ir5_date2	ir5_howtreated2	ir5_whoassessed2	ir5_assessother2
1-7	CRF5	Yes	2017-09-08	Infant is available		Mother		2017-09-07	ANM		ASHA		CHC			2017-09-08	Yes			Yes			2017-09-11	Infant is available		Mother	2017-09-08	Outpatient	ANM		No				Yes	Home	ASHA			No	No	No	Not sure	No	No change	2017-09-09	Home	No one
1-17	CRF5	Yes	2017-09-01	Infant is available		Mother		2017-09-01	Other	DOCTOR	Self/family decision		Private hospital/Clinic	SANJEEVANI HOSPITAL BAMNIKHEDA		2017-09-01	Yes			Yes			2017-09-02	Infant is available		Mother	2017-09-01	Inpatient	Doctor		No				Yes	Health Facility	No one			No	No	No	No	No	No change	2017-09-02	Home	No one
1-29	CRF5	Yes	2017-11-27	Infant is available		Father		2017-11-27	Mother		Other	PSBI TEAM	CHC			2017-11-27	No	Child is fine now		Yes			2017-11-28	Infant is available		Mother	2017-11-27	Outpatient	Doctor		No				Yes	Health Facility	Other	PSBI TEAM		No	No	No	No	No	No change	2017-11-28	Home	No one
1-44	CRF5	Yes	2017-08-30	Infant is available		Father		2017-08-29	Mother		ASHA		CHC			2017-08-30	Yes			Yes			2017-08-31	Infant is available		Father	2017-08-30	Outpatient	Doctor		No				Yes	Health Facility	ASHA			No	No	No	Not sure	No	No change	2017-08-31	Home	No one
1-51	CRF5	Yes	2017-08-29	Infant is available		Mother		2017-08-29	Other family member		ASHA		Private hospital/Clinic	BAMNIKHEDA CLINIC		2017-08-29	Yes			Yes			2017-08-30	Infant is available		Father	2017-08-29	Outpatient	Doctor		No				Yes	Home	ASHA			No	No	No	No	No	No change	2017-08-30	Home	No one
1-61	CRF5	Yes	2017-09-12	Infant is available		Father		2017-09-11	Other family member		Self/family decision		Private hospital/Clinic	SANJEEWAN HOSPITAL		2017-09-12	Yes			Yes			2017-09-13	Infant is available		Father	2017-09-12	Outpatient	Doctor		No				Yes	Home	ASHA			No	No	No	No	No	No change	2017-09-13	Inpatient	Doctor
1-86	CRF5	Yes	2018-03-01	Infant is available		Mother		2018-02-28	Mother		Self/family decision		Private hospital/Clinic	SHERAWAT HOSPITAL		2018-03-01	Yes			Yes			2018-03-05	Infant is hospitalized		Mother	2018-03-01	Inpatient	Doctor		Yes	Private		Doctor	Yes	Health Facility	No one			No	No	No	No	No	No change	2018-03-02	Inpatient	Doctor
1-87	CRF5	Yes	2017-10-05	Infant is available		Father		2017-09-27	Mother		Self/family decision		Private hospital/Clinic	BANIKRENT FB KALIKA HOSPITAL		2017-10-05	Yes			Yes			2017-10-11	Infant is available		Father	2017-10-05	Outpatient	Doctor		No				Yes	Health Facility	Other	PSBI TEAM		No	No	No	No	No	No change	2017-10-06	Outpatient	Doctor
1-96	CRF5	Yes	2018-06-08	Infant is available		Mother		2018-06-08	Mother		Other	PSBI TEAM	CHC			2018-06-08	Yes			Yes			2018-06-09	Infant is available		Mother	2018-06-08	Outpatient	Doctor		Yes	CHC		Doctor	Yes	Home	Other	PSBI TEAM		No	No	No	No	No	No change	2018-06-09	Outpatient	Doctor
1-98	CRF5	Yes	2018-03-14	Infant is available		Father		2018-03-13	Mother		ASHA		Government hospital			2018-03-14	Yes			Yes			2018-03-18	Infant is available		Father	2018-03-14	Inpatient	Doctor		No				Don't know		ASHA			No	No	No	No	No	No change	2018-03-15	Inpatient	Doctor
1-98	CRF5	Yes	2018-04-07	Infant is available		Mother		2018-04-06	Mother		Other	PSBI TEAM	CHC			2018-04-07	Yes			Yes			2018-04-09	Infant is available		Father	2018-04-07	Outpatient	Doctor		Yes	CHC		Nurse	Yes	Home	Other	PSBI TEAM		No	No	No	No	No	No change	2018-04-09	Outpatient	Doctor
1-98	CRF5	Yes	2018-04-26	Infant is available		Mother		2018-04-25	Mother		Other	PSBI TEAM	CHC			2018-04-26	Yes			Yes			2018-04-29	Infant is available		Father	2018-04-26	Outpatient	Doctor		No				Yes	Home	Other	PSBI TEAM		No	No	No	No	No	No change	2018-04-27	Outpatient	Doctor
1-99	CRF5	Yes	2018-06-04	Infant is hospitalized		Father		2018-06-03	Other family member		Self/family decision		Private hospital/Clinic	SEHRAWAT HOSPITAL		2018-06-04	Yes			Yes			2018-06-07	Infant is available		Mother	2018-06-04	Inpatient	Doctor		No				Yes	Health Facility	Other	PSBI TEAM		No	No	No	No	No	No change	2018-06-05	Inpatient	Doctor
1-112	CRF5	Yes	2018-06-08	Infant is available		Mother		2018-06-07	Mother		Other	PSBI TEAM	CHC			2018-06-08	Yes			Yes			2018-06-09	Infant is available		Mother	2018-06-08	Outpatient	Doctor		Yes	CHC		Nurse	Yes	Home	Other	PSBI TEAM		No	No	No	No	No	No change	2018-06-09	Outpatient	Doctor
1-128	CRF5	Yes	2018-06-25	Infant is available		Mother		2018-06-24	Mother		Other	PSBI TEAM	CHC			2018-06-25	Yes			Yes			2018-06-26	Infant is available		Mother	2018-06-25	Outpatient	Doctor		Yes	CHC		Nurse	Yes	Home	Other	PSBI TEAM		No	No	No	No	No	No change	2018-06-26	Outpatient	Doctor
1-129	CRF5	Yes	2018-05-17	Infant is available		Mother		2018-05-16	Mother		Self/family decision		Private hospital/Clinic	SHANTI MALIK NURSING HOME		2018-05-17	Yes			Yes			2018-05-18	Infant is available		Mother	2018-05-17	Outpatient	Doctor		No				Yes	Home	Other	PSBI TEAM		No	No	No	No	No	No change	2018-05-18	Home	No one
1-129	CRF5	Yes	2018-06-16	Infant is hospitalized		Other	DADI	2018-06-15	Other family member		Self/family decision		Private hospital/Clinic	SACHIN HOSPITAL PALWAL		2018-06-16	Yes			Yes			2018-06-18	Infant is hospitalized		Father	2018-06-16	Inpatient	Doctor		No				Don't know		No one			No	No	No	No	No	No change	2018-06-17	Inpatient	Doctor
1-132	CRF5	Yes	2018-06-19	Infant is hospitalized		Father		2018-06-17	ASHA		Self/family decision		Private hospital/Clinic	SACHIN HOSPITAL PALWAL		2018-06-17	Yes			Yes			2018-06-20	Infant is available		Mother	2018-06-19	Inpatient	Doctor		No				Yes	Health Facility	No one			No	No	No	No	No	No change	2018-06-20	Inpatient	Doctor
1-137	CRF5	Yes	2018-09-25	Infant is available		Father		2018-09-25	Mother		Other	PSBI TEAM	CHC			2018-09-25	Yes			Yes			2018-09-26	Infant is available		Father	2018-09-25	Outpatient	Doctor		Yes	CHC		Nurse	Yes	Health Facility	Other	PSBI TEAM		No	No	No	No	No	No change	2018-09-26	Outpatient	Doctor
1-138	CRF5	Yes	2018-07-06	Infant is available		Father		2018-07-05	Mother		Self/family decision		Private hospital/Clinic	BALLABHGARH PVT HOSPITAL		2018-07-06	Yes			Yes			2018-07-11	Infant is available		Father	2018-07-06	Home	Doctor		No				Yes	Home	No one			No	No	No	No	No	No change	2018-07-07	Inpatient	Doctor
1-142	CRF5	Yes	2018-06-09	Infant is available		Mother		2018-06-08	Mother		Other	PSBI TEAM	CHC			2018-06-09	Yes			Yes			2018-06-10	Infant is available		Mother	2018-06-09	Outpatient	Doctor		Yes	CHC		Doctor	Yes	Home	Other	PSBI TEAM		No	No	No	No	No	No change	2018-06-10	Outpatient	RMP
1-144	CRF5	Yes	2018-05-07	Infant is available		Mother		2018-05-07	Mother		Other	PSBI TEAM	CHC			2018-05-07	Yes			Yes			2018-05-08	Infant is available		Mother	2018-05-07	Outpatient	Doctor		Yes	CHC		Nurse	Yes	Home	Other	PSBI TEAM		Yes	No	No	No	No	No change	2018-05-08	Outpatient	Doctor
1-145	CRF5	Yes	2018-07-23	Infant is available		Father		2018-07-23	Mother		Self/family decision		Private hospital/Clinic	SEHRAWAT		2018-07-23	Yes			Yes			2018-07-24	Infant is available		Father	2018-07-23	Outpatient	Doctor		No				Yes	Health Facility	Other	PSBI TEAM		No	No	No	No	No	No change	2018-07-24	Home	No one
1-149	CRF5	Yes	2018-08-13	Infant is available		Mother		2018-08-13	Other family member		Self/family decision		Private hospital/Clinic	SEHRAWAT HOSPITAL		2018-08-13	Yes			Yes			2018-08-14	Infant is available		Mother	2018-08-13	Inpatient	Doctor		Yes	Private		Doctor	Don't know		No one			No	No	No	No	No	No change	2018-08-14	Inpatient	Doctor
1-161	CRF5	Yes	2018-06-19	Infant is available		Father		2018-06-18	Other family member		Other	PSBI TEAM	CHC			2018-06-19	Yes			No	Referred by provider		2018-06-20	Infant is available		Mother	2018-06-19	Outpatient	Doctor		Yes	CHC		Doctor	Yes	Home	Other	PSBI TEAM		No	No	No	No	No	No change	2018-06-20	Home	No one
1-162	CRF5	Yes	2018-08-24	Infant is available		Father		2018-08-24	Mother		Other	PSBI TEAM	CHC			2018-08-24	Yes			Yes			2018-08-25	Infant is available		Father	2018-08-24	Outpatient	Doctor		Yes	CHC		Nurse	Yes	Home	Other	PSBI TEAM		No	No	No	No	No	No change	2018-08-25	Outpatient	Doctor
1-163	CRF5	Yes	2018-07-14	Infant is available		Mother		2018-07-13	Mother		Other	PSBI TEAM	CHC			2018-07-14	Yes			No	Referred by provider		2018-07-15	Infant is available		Mother	2018-07-14	Outpatient	Doctor		Yes	CHC		Doctor	Yes	Health Facility	Other	PSBI TEAM		No	No	No	No	No	No change	2018-07-15	Inpatient	Doctor
1-168	CRF5	Yes	2018-08-06	Infant is available		Father		2018-08-06	Mother		Other	PSBI TEAM	CHC			2018-08-06	Yes			Yes			2018-08-07	Infant is available		Father	2018-08-06	Outpatient	Doctor		Yes	CHC		Nurse	Yes	Home	Other	PSBI TEAM		No	No	No	No	No	No change	2018-08-07	Outpatient	Doctor
1-181	CRF5	Yes	2018-08-27	Infant is available		Mother		2018-08-27	Mother		Other	PSBI TEAM	CHC			2018-08-27	Yes			Yes			2018-08-28	Infant is available		Father	2018-08-27	Outpatient	Doctor		Yes	CHC		Nurse	Yes	Home	Other	PSBI TEAM		No	No	No	No	No	No change	2018-08-28	Inpatient	Doctor
1-205	CRF5	Yes	2018-09-11	Other	BACHA MATHURA ME HAI	Other	DADI	2018-09-10	Mother		Self/family decision		Private hospital/Clinic	ROY CLINIC		2018-09-11	Yes			Yes			2018-09-12	Infant is available		Mother	2018-09-11	Outpatient	Doctor		No				Yes	Home	No one			No	No	No	No	No	No change	2018-09-12	Home	No one
1-240	CRF5	Yes	2018-05-29	Infant is available		Mother		2018-05-29	Mother		ASHA		Government hospital			2018-05-29	Yes			Yes			2018-05-30	Infant is available		Mother	2018-05-29	Outpatient	Doctor		No				Yes	Home	Other	PSBI TEAM		No	No	No	No	No	No change	2018-05-30	Outpatient	Doctor
1-244	CRF5	Yes	2018-11-20	Infant is available		Father		2018-11-18	Mother		Other	PSBI TEAM	CHC			2018-11-20	Yes			Yes			2018-11-21	Infant is available		Father	2018-11-20	Outpatient	Doctor		Yes	CHC		Doctor	Yes	Home	Other	PSBI TEAM		No	No	No	No	No	No change	2018-11-21	Outpatient	Doctor
1-248	CRF5	Yes	2018-08-23	Infant is available		Mother		2018-08-22	Mother		Self/family decision		CHC			2018-08-23	Yes			Yes			2018-08-24	Infant is available		Father	2018-08-23	Outpatient	Doctor		Yes	CHC		Nurse	Yes	Health Facility	Other	SOMAARTH		No	No	No	No	No	No change	2018-08-24	Outpatient	Doctor
1-250	CRF5	Yes	2019-01-02	Infant is available		Mother		2019-01-01	Mother		ASHA		CHC			2019-01-02	Yes			Yes			2019-01-03	Infant is available		Father	2019-01-02	Outpatient	Doctor		Yes	CHC		Nurse	Yes	Home	No one			Yes	No	No	No	No	No change	2019-01-03	Outpatient	Doctor
1-266	CRF5	Yes	2018-08-25	Infant is available		Mother		2018-08-24	Mother		Other	PSBI TEAM	CHC			2018-08-25	Yes			Yes			2018-08-27	Infant is available		Father	2018-08-25	Outpatient	Doctor		Yes	CHC		Nurse	Yes	Home	Other	PSBI TEAM		No	No	No	No	No	No change	2018-08-26	Home	No one
1-286	CRF5	Yes	2018-11-13	Infant is available		Mother		2018-11-12	Mother		Self/family decision		Private hospital/Clinic	GOYAL NURSING HOME		2018-11-12	Yes			Yes			2018-11-14	Infant is available		Mother	2018-11-12	Outpatient	Doctor		No				Yes	Home	No one			No	No	No	No	No	No change	2018-11-13	Home	No one
1-333	CRF5	Yes	2017-09-04	Infant is available		Mother		2017-09-03	Mother		Self/family decision		Private hospital/Clinic	SOMARTH CLINIC		2017-09-04	Yes			Yes			2017-09-05	Infant is available		Mother	2017-09-04	Outpatient	Doctor		No				Yes	Home	Other	PSBI TEAM		No	No	No	No	No	No change	2017-09-05	Outpatient	No one
1-336	CRF5	Yes	2017-09-05	Infant is available		Father		2017-09-05	Other family member		Self/family decision		Private hospital/Clinic	SOMARTH CLINIC		2017-09-05	Yes			Yes			2017-09-06	Infant is available		Mother	2017-09-05	Outpatient	Doctor		No				Yes	Home	ASHA			No	No	No	No	No	No change	2017-09-06	Home	No one
1-345	CRF5	Yes	2017-09-04	Infant is available		Father		2017-09-03	Mother		ASHA		Private hospital/Clinic	SOMARTH CLINIC		2017-09-04	Yes			Yes			2017-09-05	Infant is available		Mother	2017-09-04	Outpatient	Doctor		No				Yes	Home	ASHA			No	No	No	Not sure	No	No change	2017-09-05	Home	No one
1-356	CRF5	Yes	2017-09-18	Infant is available		Mother		2017-09-16	Mother		ASHA		Private hospital/Clinic	SOMARTH CLINIC		2017-09-18	Yes			Yes			2017-09-19	Infant is available		Mother	2017-09-18	Outpatient	Doctor		No				Yes	Home	ASHA			No	Yes	No	Not sure	No	No change	2017-09-19	Home	No one
1-357	CRF5	Yes	2017-09-16	Infant is available		Father		2017-09-16	Mother		Self/family decision		Private hospital/Clinic	SOMARTH CLINIC		2017-09-16	Yes			Yes			2017-09-18	Infant is available		Father	2017-09-16	Outpatient	Doctor		Yes	Other	SOMARTH CLINIC	Doctor	Yes	Health Facility	Other	PSBI TEAM		No	No	No	Not sure	No	No change	2017-09-17	Home	No one
1-361	CRF5	Yes	2018-06-08	Infant is available		Mother		2018-06-07	Other family member		Other	PSBI TEAM	Private hospital/Clinic	SOMARTH CLINIC		2018-06-08	Yes			Yes			2018-06-09	Infant is available		Mother	2018-06-08	Outpatient	Doctor		Yes	Other	SOMARTH CLINIC	Doctor	Yes	Home	Other	PSBI TEAM		No	No	No	No	No	No change	2018-06-09	Outpatient	Doctor
1-371	CRF5	Yes	2018-11-19	Infant is available		Father		2018-11-17	Mother		Other	PSBI TEAM	CHC			2018-11-19	Yes			Yes			2018-11-20	Infant is available		Father	2018-11-19	Outpatient	Doctor		No				Yes	Home	Other	PSBI TEAM		No	No	No	No	No	No change	2018-11-20	Home	No one
1-372	CRF5	Yes	2018-03-05	Infant is hospitalized		Father		2018-03-02	Other family member		Self/family decision		CHC			2018-03-04	Yes			No	Referred by provider		2018-03-06	Infant is hospitalized		Father	2018-03-05	Inpatient	Doctor		No				Yes	Health Facility	Other	PSBI TEAM		No	No	No	No	No	No change	2018-03-06	Inpatient	Doctor
1-373	CRF5	Yes	2018-04-16	Infant is available		Father		2018-04-15	Other family member		ASHA		Government hospital			2018-04-16	Yes			Yes			2018-04-17	Infant is available		Other	2018-04-16	Outpatient	Doctor		Yes	DH		Doctor	Yes	Home	ASHA			No	No	No	No	No	No change	2018-04-17	Outpatient	Doctor
1-374	CRF5	Yes	2018-03-05	Infant is available		Mother		2018-03-03	Mother		Other	PSBI TEAM	CHC			2018-03-05	Yes			Yes			2018-03-08	Infant is available		Father	2018-03-05	Outpatient	Doctor		No				Yes	Home	Other	PSBI TEAM		No	No	No	No	No	No change	2018-03-06	Home	Other	ASHA
1-375	CRF5	Yes	2018-04-19	Infant is available		Mother		2018-04-18	Mother		Other	PSBI TEAM	Government hospital			2018-04-19	Yes			Yes			2018-04-22	Infant is available		Mother	2018-04-19	Outpatient	Doctor		No				Yes	Home	Other	PSBI TEAM		No	No	No	No	No	No change	2018-04-20	Home	No one
1-378	CRF5	Yes	2018-04-19	Infant is available		Father		2018-04-18	Other family member		Other	PSBI TEAM	CHC			2018-04-19	Yes			Yes			2018-04-20	Infant is available		Mother	2018-04-19	Outpatient	Doctor		Yes	CHC		Doctor	Yes	Home	Other	PSBI TEAM		No	No	No	No	No	No change	2018-04-20	Outpatient	Doctor
1-379	CRF5	Yes	2018-08-14	Infant is available		Father		2018-08-13	Mother		Other	PSBI TEAM	CHC			2018-08-14	Yes			Yes			2018-08-15	Infant is available		Father	2018-08-14	Outpatient	Doctor		Yes	CHC		Nurse	Yes	Home	Other	PSBI TEAM		No	No	No	No	No	No change	2018-08-15	Outpatient	Doctor
1-379	CRF5	Yes	2018-07-11	Infant is available		Father		2018-07-10	Mother		Self/family decision		Private hospital/Clinic	SEHRAWAT HOSPITAL		2018-07-11	Yes			Yes			2018-07-12	Infant is available		Mother	2018-07-11	Outpatient	Doctor		No				Yes	Home	Other	PSBI TEAM		No	No	No	No	No	No change	2018-07-12	Home	No one
1-381	CRF5	Yes	2018-04-07	Infant is available		Mother		2018-04-07	Other family member		Other	PSBI TEAM	CHC			2018-04-07	Yes			Yes			2018-04-10	Infant is available		Mother	2018-04-07	Outpatient	Doctor		No				Yes	Home	Other	PSBI TEAM		No	No	No	No	No	No change	2018-04-08	Home	Other	ASHA
1-402	CRF5	Yes	2018-10-12	Infant is available		Mother		2018-10-11	Mother		Self/family decision		Private hospital/Clinic	SOMARTH		2018-10-12	Yes			No	Referred by provider		2018-10-13	Infant is available		Mother	2018-10-12	Inpatient	Doctor		Yes	Other	SAMARTH CLINIC	Nurse	Yes	Health Facility	Other	PSBI TEAM		No	No	No	No	No	No change	2018-10-13	Inpatient	Doctor
1-408	CRF5	Yes	2018-09-27	Infant is available		Father		2018-09-25	Mother		Other	PSBI TEAM	Private hospital/Clinic	SOMAARTH CLINIC		2018-09-27	Yes			Yes			2018-09-28	Infant is available		Father	2018-09-27	Outpatient	Doctor		No				Yes	Home	Other	PSBI TEAM		No	No	No	No	No	No change	2018-09-28	Home	No one
1-413	CRF5	Yes	2018-10-10	Infant is available		Father		2018-10-09	Mother		Other	PSBI TEAM	CHC			2018-10-10	Yes			No	No improvement		2018-10-11	Infant is hospitalized		Father	2018-10-10	Inpatient	Doctor		No				Yes	Health Facility	No one			No	No	No	No	No	No change	2018-10-11	Inpatient	Doctor
1-435	CRF5	Yes	2017-10-25	Infant is available		Mother		2017-10-24	Other family member		Self/family decision		Private hospital/Clinic	KHATELA CLINIC		2017-10-25	Yes			Yes			2017-10-26	Infant is available		Mother	2017-10-25	Outpatient	Doctor		No				Yes	Home	ASHA			No	No	No	No	No	No change	2017-10-26	Home	No one
1-444	CRF5	Yes	2017-09-07	Infant is available		Mother		2017-09-07	ASHA		Other	PSBI TEAM	Private hospital/Clinic	SOMAARTH CLINIC		2017-09-07	Yes			Yes			2017-09-11	Infant is available		Mother	2017-09-07	Outpatient	Doctor		No				Yes	Home	ASHA			No	No	No	No	No	No change	2017-09-08	Home	No one
1-453	CRF5	Yes	2017-08-31	Infant is available		Mother		9999-09-09	ASHA		Other	PSBI TEAM	CHC			2017-08-31	Yes			Yes			2017-09-01	Infant is available		Father	2017-08-31	Outpatient	Doctor		No				Yes	Home	ASHA			No	No	No	No	No	No change	2017-09-01	Home	No one
1-455	CRF5	Yes	2017-10-17	Infant is available		Father		2017-10-16	ASHA		ASHA		Private hospital/Clinic	SOMAARTH CLINIC		2017-10-17	Yes			Yes			2017-10-18	Infant is available		Mother	2017-10-17	Outpatient	Doctor		No				Yes	Home	ASHA			No	No	No	No	No	No change	2017-10-18	Home	No one
1-465	CRF5	Yes	2017-09-05	Infant is available		Mother		2017-08-30	Mother		Self/family decision		Private hospital/Clinic	NIDAN		2017-09-05	Yes			Yes			2017-09-06	Infant is hospitalized		Mother	2017-09-05	Inpatient	Doctor		Don't know				Don't know		No one			No	No	No	No	No	No change	2017-09-06	Inpatient	Doctor
1-470	CRF5	Yes	2017-12-02	Infant is available		Mother		2017-12-01	Mother		ASHA		Private hospital/Clinic	SOMARTH		2017-12-01	Yes			No	Referred by provider		2017-12-03	Infant is available		Mother	2017-12-01	Outpatient	Doctor		Yes	Other	SOMAARTH	Doctor	Yes	Health Facility	ASHA			No	No	No	No	No	No change	2017-12-02	Home	No one
1-483	CRF5	Yes	2017-09-26	Infant is available		Father		2017-09-26	Mother		Self/family decision		CHC			2017-09-26	Yes			Yes			2017-09-27	Infant is available		Mother	2017-09-26	Outpatient	Doctor		No				Yes	Home	Other	PSBI TEAM		No	No	No	No	No	No change	2017-09-27	Home	No one
1-483	CRF5	Yes	2017-10-16	Infant is available		Mother		2017-10-15	Other family member		ASHA		Private hospital/Clinic	SOMAARTH CLINIC		2017-10-16	Yes			Yes			2017-10-17	Infant is available		Mother	2017-10-16	Outpatient	Doctor		No				Yes	Home	ASHA			No	No	No	No	No	No change	2017-10-17	Home	No one
1-490	CRF5	Yes	2017-11-21	Infant is available		Father		2017-11-21	Mother		Other	PSBI TEAM	Private hospital/Clinic	SOMAARTH CLINIC		2017-11-21	Yes			Yes			2017-11-22	Infant is available		Father	2017-11-21	Outpatient	Doctor		Yes	Other	SOMAARTH CLINIC	Doctor	Yes	Home	Other	PSBI TEAM		No	No	No	No	No	No change	2017-11-22	Outpatient	Doctor
1-493	CRF5	Yes	2017-09-08	Infant is available		Mother		2017-09-08	ASHA		ASHA		CHC			2017-09-08	Yes			Yes			2017-09-09	Infant is available		Mother	2017-09-08	Outpatient	Doctor		Yes	CHC		Doctor	Yes	Home	No one			No	No	No	No	No	No change	2017-09-09	Home	No one
1-495	CRF5	Yes	2017-09-12	Infant is available		Mother		2017-09-12	ASHA		Other	PSBI TEAM	CHC			2017-09-12	Yes			Yes			2017-09-15	Infant is available		Mother	2017-09-12	Outpatient	Doctor		No				Yes	Home	ASHA			No	No	No	No	No	No change	2017-09-13	Home	No one
1-500	CRF5	Yes	2017-12-23	Infant is available		Father		2017-12-22	Mother		Other	PSBI TEAM	Private hospital/Clinic	PVT. SOMARTH CLINIC		2017-12-23	Yes			Yes			2017-12-24	Infant is available		Father	2017-12-23	Outpatient	Doctor		Yes	Other	SOMARTH CLINIC	Doctor	Yes	Home	Other	PSBI TEAM		No	No	No	No	No	No change	2017-12-24	Home	No one
1-508	CRF5	Yes	2017-10-09	Infant is available		Mother		2017-10-08	Mother		Other	PSBI TEAM	Private hospital/Clinic	SOMAARTH CLINIC		2017-10-09	Yes			Yes			2017-10-10	Infant is available		Mother	2017-10-09	Outpatient	Doctor		No				Yes	Home	ASHA			No	No	No	No	No	No change	2017-10-10	Home	No one
1-513	CRF5	Yes	2017-10-16	Infant is available		Mother		2017-10-16	Mother		ASHA		Private hospital/Clinic	KHATELA CLINIC		2017-10-16	Yes			Yes			2017-10-17	Infant is available		Father	2017-10-16	Outpatient	Doctor		No				Yes	Home	ASHA			No	No	No	No	No	No change	2017-10-17	Home	No one
1-515	CRF5	Yes	2018-05-09	Infant is available		Mother		2018-05-08	Mother		Other	PSBI TEAM	CHC			2018-05-09	Yes			Yes			2018-05-10	Infant is available		Mother	2018-05-09	Outpatient	Doctor		Yes	CHC		Doctor	Yes	Home	Other	PSBI TEAM		No	No	No	No	No	No change	2018-05-10	Outpatient	Doctor
1-530	CRF5	Yes	2018-03-16	Infant is available		Mother		2018-03-16	Mother		ASHA		CHC			2018-03-16	Yes			Yes			2018-03-19	Infant is available		Mother	2018-03-16	Inpatient	Doctor		Yes	CHC		Doctor	Yes	Health Facility	ASHA			No	No	No	No	No	No change	2018-03-17	Inpatient	Doctor
1-534	CRF5	Yes	2018-05-10	Infant is available		Father		2018-05-09	Other family member		Other	PSBI TEAM	CHC			2018-05-10	Yes			Yes			2018-05-11	Infant is available		Mother	2018-05-10	Outpatient	Doctor		Yes	CHC		Nurse	Yes	Home	ASHA			No	No	No	No	No	No change	2018-05-11	Outpatient	Doctor
1-540	CRF5	Yes	2018-05-14	Infant is available		Father		2018-05-14	Mother		Other	PSBI TEAM	CHC			2018-05-14	Yes			Yes			2018-05-15	Infant is available		Mother	2018-05-14	Outpatient	Doctor		Yes	CHC		Doctor	Yes	Home	Other	PSBI TEAM		No	No	No	No	No	No change	2018-05-15	Outpatient	Doctor
1-541	CRF5	Yes	2018-09-24	Infant is available		Mother		2018-09-23	Mother		Other	PSBI TEAM	CHC			2018-09-24	Yes			Yes			2018-09-25	Infant is available		Mother	2018-09-24	Outpatient	Doctor		Yes	CHC		Nurse	Yes	Home	Other	PSBI TEAM		No	No	No	No	No	No change	2018-09-25	Outpatient	Doctor
1-549	CRF5	Yes	2018-06-16	Infant is hospitalized		Other	DADI	2018-06-15	Other family member		Self/family decision		Private hospital/Clinic	MANOJ HOSPITAL PANHARA		2018-06-15	Yes			Yes			2018-06-17	Infant is hospitalized		Other	2018-06-16	Inpatient	Doctor		Yes	Private		Nurse	Yes	Health Facility	Other	PSBI TEAM		No	No	No	No	No	No change	2018-06-17	Inpatient	Doctor
1-553	CRF5	Yes	2018-07-13	Infant is available		Father		2018-07-11	Mother		Self/family decision		Private hospital/Clinic	SHANTI MALIK		2018-07-13	Yes			Yes			2018-07-14	Infant is available		Father	2018-07-13	Outpatient	Doctor		No				Yes	Home	Other	PSBI TEAM		No	No	No	No	No	No change	2018-07-14	Home	No one
1-569	CRF5	Yes	2018-08-29	Infant is available		Mother		2018-08-26	Mother		Other	PSBI TEAM	CHC			2018-08-29	Yes			No	Referred by provider		2018-08-31	Infant is available		Mother	2018-08-29	Outpatient	Doctor		No				Yes	Home	Other	PSBI TEAM		No	No	No	No	No	No change	2018-08-30	Home	No one
1-576	CRF5	Yes	2018-06-04	Infant is available		Other	GRAND MOTHER	2018-06-04	Other family member		Other	PSBI TEAM	CHC			2018-06-04	Yes			Yes			2018-06-05	Infant is available		Father	2018-06-04	Outpatient	Doctor		Yes	CHC		Nurse	Yes	Home	Other	PSBI TEAM		No	No	No	No	No	No change	2018-06-05	Outpatient	Doctor
1-582	CRF5	Yes	2018-09-10	Infant is available		Mother		2018-09-09	Mother		Other	PSBI TEAM	CHC			2018-09-10	Yes			Yes			2018-09-11	Infant is available		Mother	2018-09-10	Outpatient	Doctor		Yes	CHC		Nurse	Yes	Home	Other	PSBI TEAM		No	No	No	No	No	No change	2018-09-11	Outpatient	Doctor
1-588	CRF5	Yes	2018-04-02	Infant is available		Mother		2018-04-01	ASHA		Self/family decision		Private hospital/Clinic	SHANTI NURSING HOME PALWAL		2018-04-02	Yes			No	Referred by provider		2018-04-09	Infant is available		Mother	2018-04-02	Inpatient	Doctor		No				Yes	Health Facility	ASHA			No	No	No	No	No	No change	2018-04-03	Inpatient	Doctor
1-604	CRF5	Yes	2018-08-29	Infant is available		Father		2018-08-27	Mother		Other	PSBI TEAM	CHC			2018-08-29	Yes			Yes			2018-08-31	Infant is available		Father	2018-08-29	Outpatient	Doctor		Yes	CHC		Nurse	Yes	Home	Other	PSBI		No	No	No	No	No	No change	2018-08-30	Outpatient	Doctor
1-612	CRF5	Yes	2018-09-15	Infant is available		Father		2018-09-14	Other family member		Other	PSBI TEAM	CHC			2018-09-15	Yes			Yes			2018-09-16	Infant is available		Mother	2018-09-15	Outpatient	Doctor		Yes	CHC		Doctor	Yes	Health Facility	Other	PSBI TEAM		No	No	No	No	No	No change	2018-09-16	Outpatient	Doctor
1-616	CRF5	Yes	2018-09-04	Infant is available		Father		2018-09-02	Mother		Other	PSBI TEAM	CHC			2018-09-04	Yes			Yes			2018-09-06	Infant is available		Father	2018-09-04	Outpatient	Doctor		Yes	CHC		Doctor	Yes	Home	Other	PSBI TEAM		No	No	No	No	No	No change	2018-09-05	Outpatient	Doctor
1-617	CRF5	Yes	2018-11-25	Infant is available		Father		2018-11-24	Mother		Self/family decision		Private hospital/Clinic	PVT BAMLIKHERA		2018-11-25	Yes			Yes			2018-11-26	Infant is available		Father	2018-11-25	Outpatient	Doctor		No				Yes	Home	Other	PSBI TEAM		No	No	No	No	No	No change	2018-11-26	Home	No one
1-624	CRF5	Yes	2018-09-14	Infant is available		Mother		2018-09-14	Mother		Self/family decision		Private hospital/Clinic	SOMAARTH		2018-09-14	Yes			Yes			2018-09-15	Infant is available		Mother	2018-09-14	Outpatient	Doctor		Yes	Other	SOMAARTH CLINIC	Nurse	Yes	Home	Other	PSBI TEAM		No	No	No	No	No	No change	2018-09-15	Outpatient	Doctor
1-625	CRF5	Yes	2018-09-27	Infant is available		Mother		2018-09-26	Mother		Self/family decision		Private hospital/Clinic	YUSUF CLINIC		2018-09-27	Yes			Yes			2018-09-30	Infant is available		Mother	2018-09-27	Outpatient	Doctor		No				Yes	Home	Other	PSBI TEAM		No	No	No	No	No	No change	2018-09-28	Home	No one
1-633	CRF5	Yes	2018-11-01	Infant is available		Father		2018-10-31	Mother		Self/family decision		Private hospital/Clinic	PVT BAMNIKHERA		2018-11-01	Yes			Yes			2018-11-02	Infant is available		Father	2018-11-01	Outpatient	Doctor		No				Yes	Home	Other	PSBI TEAM		No	No	No	No	No	No change	2018-11-02	Outpatient	Doctor
1-633	CRF5	Yes	2018-12-16	Infant is available		Father		2018-12-15	Mother		Self/family decision		RMP	LOCAL RMP		2018-12-16	Yes			Yes			2018-12-17	Infant is available		Father	2018-12-16	Outpatient	RMP		No				Yes	Home	Other	PSBI TEAM		No	No	No	No	No	No change	2018-12-17	Outpatient	ANM
1-638	CRF5	Yes	2018-11-22	Infant is available		Father		2018-11-21	Mother		Self/family decision		RMP	LOCAL RMP SARAI		2018-11-22	Yes			Yes			2018-11-23	Infant is available		Father	2018-11-22	Outpatient	RMP		No				Yes	Home	Other	PSBI TEAM		No	No	No	No	No	No change	2018-11-23	Outpatient	Doctor
1-656	CRF5	Yes	2017-09-04	Infant is available		Mother		2017-09-03	Mother		Other	PSBI TEAM	CHC			2017-09-04	Yes			Yes			2017-09-05	Infant is available		Mother	2017-09-04	Outpatient	Doctor		Yes	CHC		Doctor	Yes	Home	Other	SOMARTH		No	No	No	No	No	No change	2017-09-05	Outpatient	Doctor
1-658	CRF5	Yes	2017-10-06	Infant is available		Mother		2017-10-06	ASHA		ASHA		Government hospital			2017-10-06	Yes			Yes			2017-10-07	Infant is available		Father	2017-10-06	Outpatient	Doctor		No				Yes	Health Facility	Other	PSBI TEAM		No	No	No	No	No	No change	2017-10-07	Outpatient	Doctor
1-662	CRF5	Yes	2017-09-08	Infant is available		Father		2017-09-08	Other family member		Other	PSBI TEAM	CHC			2017-09-08	Yes			No	No improvement		2017-09-09	Infant is available		Father	2017-09-08	Outpatient	Doctor		Yes	CHC		Nurse	Yes	Home	Other	PSBI TEAM		No	No	No	No	No	No change	2017-09-09	Outpatient	Doctor
1-663	CRF5	Yes	2017-09-10	Infant is available		Other	DADA	2017-09-10	Other family member		Self/family decision		Private hospital/Clinic	SEHRAWAT HOSPITAL		2017-09-10	Yes			Yes			2017-09-11	Infant is available		Mother	2017-09-10	Outpatient	Doctor		No				Yes	Home	Other	PSBI TEAM		No	No	No	No	No	No change	2017-09-11	Home	No one
1-663	CRF5	Yes	2017-09-29	Infant is available		Father		2017-09-28	Mother		Self/family decision		Private hospital/Clinic	RAHUL NURSING HOME		2017-09-29	Yes			Yes			2017-09-30	Infant is available		Other	2017-09-29	Outpatient	Doctor		No				Yes	Home	ASHA			No	No	No	No	No	No change	2017-09-30	Home	No one
1-674	CRF5	Yes	2017-08-16	Infant is available		Mother		2017-08-15	Mother		ASHA		CHC			2017-08-16	Yes			Yes			2017-08-17	Infant is available		Mother	2017-08-16	Outpatient	Doctor		No				Yes	Home	Other	PSBI TEAM		No	No	No	No	No	No change	2017-08-17	Home	No one
1-699	CRF5	Yes	2017-08-28	Infant is available		Other	DADI	2017-08-28	ASHA		Self/family decision		Government hospital			2017-08-28	Yes			Yes			2017-08-29	Infant is available		Mother	2017-08-28	Outpatient	Doctor		No				Yes	Home	ASHA			No	No	No	No	No	No change	2017-08-29	Outpatient	Doctor
1-705	CRF5	Yes	2017-09-15	Infant is available		Mother		2017-09-15	Other family member		Other	PSBI TEAM	CHC			2017-09-15	Yes			Yes			2017-09-16	Infant is available		Mother	2017-09-15	Outpatient	Doctor		No				Yes	Home	ASHA			No	No	No	No	No	No change	2017-09-16	Home	No one
1-706	CRF5	Yes	2017-08-28	Infant is available		Mother		2017-08-27	Other family member		Other	PSBI TEAM	CHC			2017-08-28	Yes			No	Referred by provider		2017-08-29	Infant is available		Mother	2017-08-28	Outpatient	Doctor		Yes	CHC		Nurse	Yes	Home	Other	PSBI TEAM		No	No	No	No	No	No change	2017-08-29	Home	No one
1-713	CRF5	Yes	2017-09-25	Infant is available		Mother		2017-09-25	Other family member		Self/family decision		Private hospital/Clinic	SEHRAWAT HOSPITAL		2017-09-25	Yes			Yes			2017-09-26	Infant is available		Mother	2017-09-25	Outpatient	Nurse		No				Yes	Health Facility	ASHA			No	No	No	No	No	No change	2017-09-26	Home	No one
1-722	CRF5	Yes	2017-10-03	Infant is available		Father		2017-10-03	Other family member		Other	PSBI TEAM	Government hospital			2017-10-03	Yes			Yes			2017-10-04	Infant is available		Mother	2017-10-03	Outpatient	Doctor		No				Yes	Home	Other	PSBI STAFF		No	No	No	No	No	No change	2017-10-04	Home	No one
1-726	CRF5	Yes	2018-05-21	Infant is available		Mother		2018-05-20	Mother		Other	PSBI TEAM	CHC			2018-05-21	Yes			Yes			2018-05-22	Infant is available		Mother	2018-05-21	Outpatient	Doctor		Yes	CHC		Doctor	Yes	Health Facility	ASHA			No	No	No	No	No	No change	2018-05-22	Home	No one
1-726	CRF5	Yes	2018-06-04	Infant is available		Mother		2018-06-03	Other family member		Other	PSBI TEAM	CHC			2018-06-04	Yes			Yes			2018-06-05	Infant is available		Mother	2018-06-04	Outpatient	Doctor		Yes	CHC		Nurse	Yes	Home	ASHA			No	No	No	No	No	No change	2018-06-05	Outpatient	Doctor
1-729	CRF5	Yes	2018-09-05	Infant is available		Father		2018-09-05	Mother		Other	PSBI TEAM	CHC			2018-09-05	Yes			Yes			2018-09-06	Infant is available		Father	2018-09-05	Outpatient	Doctor		Yes	CHC		Nurse	Yes	Home	Other	PSBI TEAM		No	No	No	No	No	No change	2018-09-06	Outpatient	ANM
1-730	CRF5	Yes	2018-06-25	Infant is available		Father		2018-06-25	Mother		Other	PSBI TEAM	CHC			2018-06-25	Yes			Yes			2018-06-26	Infant is available		Mother	2018-06-25	Outpatient	Doctor		Yes	CHC		Doctor	Yes	Home	ASHA			No	No	No	No	No	No change	2018-06-26	Home	No one
1-731	CRF5	Yes	2018-06-11	Infant is available		Mother		2018-06-11	Other family member		Other	PSBI TEAM	CHC			2018-06-11	Yes			Yes			2018-06-12	Infant is available		Mother	2018-06-11	Outpatient	Doctor		Yes	CHC		Doctor	Yes	Home	Other	PSBI TEAM		No	No	No	No	No	No change	2018-06-12	Outpatient	Doctor
1-734	CRF5	Yes	2018-06-25	Infant is available		Mother		2018-06-21	Mother		Self/family decision		Government hospital			2018-06-25	Yes			No	Referred by provider		2018-06-26	Infant is available		Mother	2018-06-25	Outpatient	Doctor		Yes	DH		Doctor	Yes	Home	Other	PSBI TEAM		No	No	No	No	No	No change	2018-06-26	Outpatient	Doctor
1-735	CRF5	Yes	2018-08-25	Infant is available		Mother		2018-08-23	Mother		ASHA		Government hospital			2018-08-25	Yes			Yes			2018-08-27	Infant is available		Mother	2018-08-25	Inpatient	Doctor		Yes	DH		Nurse	Yes	Health Facility	ASHA			No	No	No	No	No	No change	2018-08-26	Inpatient	Doctor
1-743	CRF5	Yes	2018-06-25	Infant is available		Father		2018-06-24	ASHA		Other	PSBI TEAM	CHC			2018-06-25	Yes			Yes			2018-06-26	Infant is available		Mother	2018-06-25	Outpatient	Doctor		Yes	CHC		Doctor	Yes	Home	ASHA			No	No	No	No	No	No change	2018-06-26	Outpatient	Doctor
1-751	CRF5	Yes	2018-08-20	Infant is available		Father		2018-08-20	Mother		Other	PSBI TEAM	CHC			2018-08-20	Yes			Yes			2018-08-21	Infant is available		Father	2018-08-20	Outpatient	Doctor		Yes	CHC		Nurse	Yes	Home	Other	PSBI TEAM		No	No	No	No	No	No change	2018-08-21	Outpatient	Doctor
1-759	CRF5	Yes	2018-08-25	Infant is available		Mother		2018-08-24	Mother		ASHA		CHC			2018-08-25	Yes			Yes			2018-08-27	Infant is available		Father	2018-08-25	Outpatient	Doctor		Yes	CHC		Nurse	Yes	Home	Other	PSBI TEAM		No	No	No	No	No	No change	2018-08-26	Outpatient	Doctor
1-767	CRF5	Yes	2018-12-05	Infant is available		Father		2018-12-03	Other family member		Other	PSBI TEAM	CHC			2018-12-05	Yes			Yes			2018-12-06	Infant is available		Mother	2018-12-05	Outpatient	Doctor		Yes	CHC		Doctor	Yes	Home	Other	PSBI TEAM		No	No	No	No	No	No change	2018-12-06	Outpatient	Nurse
1-772	CRF5	Yes	2018-08-17	Infant is available		Father		2018-08-17	ASHA		ASHA		Government hospital			2018-08-17	Yes			Yes			2018-08-18	Infant is available		Father	2018-08-17	Outpatient	Doctor		No				Yes	Health Facility	ASHA			No	No	No	No	No	No change	2018-08-18	Home	No one
1-776	CRF5	Yes	2018-12-04	Infant is available		Father		2018-11-30	Mother		ASHA		CHC			2018-12-04	Yes			Yes			2018-12-05	Infant is available		Father	2018-12-04	Outpatient	Doctor		Yes	CHC		Nurse	Yes	Home	Other	PSBI TEAM		No	No	No	No	No	No change	2018-12-05	Outpatient	Nurse
1-784	CRF5	Yes	2018-11-17	Infant is available		Father		2018-11-17	Mother		Self/family decision		Private hospital/Clinic	P.V.T CLINIC MITROL		2018-11-17	Yes			Yes			2018-11-18	Infant is available		Father	2018-11-17	Outpatient	Doctor		No				Yes	Home	Other	PSBI TEAM		No	No	No	No	No	No change	2018-11-18	Home	No one
1-791	CRF5	Yes	2019-01-08	Infant is available		Father		2019-01-06	Mother		Other	PSBI TEAM	CHC			2019-01-08	Yes			Yes			2019-01-09	Infant is available		Father	2019-01-08	Outpatient	Doctor		No				Yes	Home	Other	PSBI TEAM		No	No	No	No	No	No change	2019-01-09	Home	No one
1-794	CRF5	Yes	2018-03-05	Infant is available		Father		2018-02-28	Other family member		Other	PSBI TEAM	Sub-centre/ANM			2018-03-05	Yes			Yes			2018-03-09	Infant is available		Mother	2018-03-05	Outpatient	ANM		No				Yes	Home	ASHA			No	No	No	No	No	No change	2018-03-06	Home	No one
1-836	CRF5	Yes	2017-10-28	Infant is available		Mother		2017-10-27	Mother		ASHA		Government hospital			2017-10-28	Yes			Yes			2017-11-01	Infant is available		Father	2017-10-28	Outpatient	Doctor		No				Yes	Home	ASHA			No	No	No	No	No	No change	2017-10-29	Home	No one
1-849	CRF5	Yes	2017-12-05	Infant is available		Mother		2017-12-05	Mother		ANM		Government hospital			2017-12-05	Yes			Yes			2017-12-06	Infant is available		Mother	2017-12-05	Outpatient	Doctor		No				Yes	Home	ASHA			No	No	No	No	No	No change	2017-12-06	Home	No one
1-851	CRF5	Yes	2018-01-06	Infant is available		Other	GRAND MOTHER	2018-01-05	ASHA		ASHA		CHC			2018-01-06	Yes			Yes			2018-01-07	Infant is available		Mother	2018-01-06	Outpatient	Nurse		No				Yes	Home	ASHA			No	No	No	No	No	No change	2018-01-07	Home	No one
1-852	CRF5	Yes	2018-02-02	Infant is available		Mother		2018-02-01	Mother		Self/family decision		Private hospital/Clinic	SHANTI MALIK, NURSING HOME		2018-02-02	Yes			Yes			2018-02-04	Infant is available		Mother	2018-02-02	Inpatient	Doctor		No				Yes	Health Facility	Other	PSBI STAFF		No	No	No	No	No	No change	2018-02-03	Inpatient	Doctor
1-856	CRF5	Yes	2017-09-16	Infant is available		Mother		2017-09-16	Other family member		Self/family decision		Private hospital/Clinic	SANJEEVAN HOSPITAL		2017-09-16	Yes			Yes			2017-09-17	Infant is available		Mother	2017-09-16	Outpatient	Doctor		No				Yes	Home	ASHA			No	No	No	No	No	No change	2017-09-17	Home	No one
1-857	CRF5	Yes	2017-12-10	Infant is available		Mother		2017-12-10	Mother		ASHA		CHC			2017-12-10	No	Child is fine now		Yes			2017-12-14	Infant is available		Mother	2017-12-10	Outpatient	Doctor		No				Yes	Health Facility	ASHA			No	No	No	No	No	No change	2017-12-11	Home	No one
1-858	CRF5	Yes	2017-11-16	Infant is available		Mother		2017-11-16	Mother		ASHA		Government hospital			2017-11-16	Yes			Yes			2017-11-19	Infant is available		Mother	2017-11-16	Outpatient	Doctor		No				Yes	Home	Other	PSBI TEAM		No	No	No	No	No	No change	2017-11-17	Home	No one
1-859	CRF5	Yes	2017-12-14	Infant is available		Mother		2017-12-14	ASHA		ASHA		Private hospital/Clinic	SOMARTH CLINIC		2017-12-14	Yes			Yes			2017-12-15	Infant is available		Mother	2017-12-14	Outpatient	Doctor		Yes	Other	SAMARTH CLINIC	Doctor	Yes	Health Facility	ASHA			No	No	No	No	No	No change	2017-12-15	Home	No one
1-861	CRF5	Yes	2018-04-20	Infant is available		Mother		2018-04-23	Mother		Other	PSBI TEAM	Private hospital/Clinic	SOMARTH CLINIC		2018-04-24	Yes			Yes			2018-04-25	Infant is available		Mother	2018-04-24	Outpatient	Doctor		Yes	Other	SOMAARTH CLINIC	Doctor	Yes	Home	ASHA			No	No	No	No	No	No change	2018-04-25	Outpatient	Doctor
1-866	CRF5	Yes	2018-07-11	Infant is available		Father		2018-07-10	Mother		Self/family decision		Private hospital/Clinic	RAHUL HOSPITAL		2018-07-11	Yes			Yes			2018-07-18	Infant is available		Father	2018-07-11	Outpatient	Doctor		No				Yes	Home	Other	PSBI TEAM		No	No	No	No	No	No change	2018-07-12	Home	No one
1-866	CRF5	Yes	2018-08-13	Infant is available		Other	GRAND MOTHER	2018-08-11	Mother		Other	PSBI TEAM	CHC			2018-08-13	Yes			Yes			2018-08-14	Infant is available		Mother	2018-08-13	Outpatient	Doctor		Yes	CHC		Doctor	Yes	Home	Other	PSBI TEAM		No	No	No	No	No	No change	2018-08-14	Outpatient	Doctor
1-872	CRF5	Yes	2018-06-23	Infant is available		Mother		2018-06-22	ASHA		Other	PSBI TEAM	CHC			2018-06-23	Yes			Yes			2018-06-25	Infant is available		Father	2018-06-23	Outpatient	Doctor		Yes	CHC		Nurse	Yes	Home	ASHA			No	No	No	No	No	No change	2018-06-24	Outpatient	Doctor
1-892	CRF5	Yes	2018-07-23	Infant is available		Father		2018-07-23	Mother		Self/family decision		Private hospital/Clinic	AMINA HOSPITAL		2018-07-23	Yes			Yes			2018-07-26	Infant is available		Mother	2018-07-23	Inpatient	Doctor		No				No		No one			No	No	No	No	No	No change	2018-07-24	Inpatient	Doctor
1-894	CRF5	Yes	2018-05-10	Infant is available		Mother		2018-05-10	Mother		Other	PSBI TEAM	CHC			2018-05-10	Yes			Yes			2018-05-11	Infant is available		Mother	2018-05-10	Outpatient	Doctor		Yes	CHC		Nurse	Yes	Home	Other	PSBI TEAM		No	No	No	No	No	No change	2018-05-11	Outpatient	Doctor
1-900	CRF5	Yes	2018-07-05	Infant is hospitalized		Father		2018-07-05	Mother		ASHA		Government hospital			2018-07-05	Yes			No	Referred by provider		2018-07-06	Infant is hospitalized		Father	2018-07-05	Inpatient	Doctor		Yes	CHC		Doctor	Yes	Health Facility	No one			No	No	No	No	No	No change	2018-07-06	Inpatient	Doctor
1-907	CRF5	Yes	2018-10-06	Infant is available		Mother		2018-10-06	Other family member		Self/family decision		CHC			2018-10-06	Yes			Yes			2018-10-07	Infant is available		Mother	2018-10-06	Outpatient	Doctor		Yes	CHC		Nurse	Yes	Home	Other	PSBI TEAM		No	No	No	No	No	No change	2018-10-07	Outpatient	Doctor
1-910	CRF5	Yes	2018-09-25	Infant is available		Mother		2018-09-25	Mother		Other	PSBI TEAM	CHC			2018-09-25	Yes			Yes			2018-09-26	Infant is available		Mother	2018-09-25	Outpatient	Doctor		Yes	CHC		Nurse	Yes	Home	Other	PSBI TEAM		No	No	No	No	No	No change	2018-09-26	Outpatient	Doctor
1-912	CRF5	Yes	2018-09-16	Infant is available		Father		2018-09-15	Mother		ASHA		CHC			2018-09-17	Yes			No	No improvement		2018-09-18	Infant is available		Father	2018-09-17	Outpatient	Doctor		No				Yes	Health Facility	ASHA			No	No	No	No	No	No change	2018-09-18	Inpatient	Doctor
1-912	CRF5	Yes	2018-08-28	Infant is available		Mother		2018-08-27	Mother		ASHA		Government hospital			2018-08-28	Yes			Yes			2018-08-29	Infant is hospitalized		Mother	2018-08-28	Inpatient	Doctor		Yes	DH		Nurse	Yes	Health Facility	Other	PSBI TEAM		No	No	No	No	No	No change	2018-08-29	Inpatient	Doctor
1-914	CRF5	Yes	2018-06-12	Infant is available		Mother		2018-06-12	Other family member		Other	PSBI TEAM	CHC			2018-06-12	Yes			Yes			2018-06-13	Infant is available		Mother	2018-06-12	Outpatient	Doctor		Yes	CHC		Doctor	Yes	Home	Other	PSBI TEAM		No	No	No	No	No	No change	2018-06-13	Outpatient	Doctor
1-918	CRF5	Yes	2018-04-28	Infant is available		Mother		2018-04-27	Mother		Other	PSBI TEAM	Private hospital/Clinic	SOMARTH CLINIC		2018-04-28	Yes			Yes			2018-04-29	Infant is available		Mother	2018-04-28	Outpatient	Doctor		Yes	Other	SOMARTH CLINIC	Doctor	Yes	Home	Other	PSBI TEAM		No	No	No	No	No	No change	2018-04-29	Outpatient	Doctor
1-920	CRF5	Yes	2018-07-26	Infant is available		Mother		2018-07-26	Mother		Other	PSBI TEAM	CHC			2018-07-26	Yes			No	Referred by provider		2018-07-27	Infant is available		Mother	2018-07-26	Outpatient	Doctor		Yes	CHC		Doctor	Yes	Home	Other	PSBI TEAM		No	No	No	No	No	No change	2018-07-27	Outpatient	Doctor
1-922	CRF5	Yes	2018-08-28	Infant is available		Mother		2018-08-25	Mother		Self/family decision		Private hospital/Clinic	PALWAL CLINIC		2018-08-28	Yes			Yes			2018-08-29	Infant is available		Father	2018-08-28	Outpatient	Doctor		No				Yes	Home	No one			No	No	No	No	No	No change	2018-08-29	Home	No one
1-926	CRF5	Yes	2018-12-20	Infant is available		Father		2018-12-19	Mother		Self/family decision		Private hospital/Clinic	PVT HODAL		2018-12-20	Yes			Yes			2018-12-21	Infant is available		Father	2018-12-20	Outpatient	Doctor		No				Yes	Home	Other	PSBI TEAM		No	No	No	No	No	No change	2018-12-21	Outpatient	Doctor
1-928	CRF5	Yes	2018-12-16	Infant is available		Mother		2018-12-15	Mother		Self/family decision		Private hospital/Clinic	PVT HOSPITAL NIDAN		2018-12-16	Yes			Yes			2018-12-17	Infant is available		Mother	2018-12-16	Outpatient	Doctor		Yes	Private		Doctor	No		No one			No	No	No	No	No	No change	2018-12-17	Outpatient	Doctor
1-933	CRF5	Yes	2018-09-24	Infant is available		Father		2018-09-23	Other family member		Other	PSBI TEAM	CHC			2018-09-24	Yes			No	Referred by provider		2018-09-25	Infant is available		Father	2018-09-24	Outpatient	Doctor		Yes	CHC		Nurse	Yes	Home	Other	PSBI TEAM		No	No	No	No	No	No change	2018-09-25	Home	No one
1-948	CRF5	Yes	2018-11-09	Infant is available		Father		2018-11-08	Mother		Other	PSBI TEAM	Private hospital/Clinic	SOMARTH CLINIC		2018-11-09	Yes			Yes			2018-11-10	Infant is available		Father	2018-11-09	Outpatient	Doctor		Yes	Other	SOMARTH CLINIC	Doctor	Yes	Home	Other	PSBI TEAM		No	No	No	No	No	No change	2018-11-10	Outpatient	Doctor
1-953	CRF5	Yes	2017-08-22	Infant is available		Mother		2017-08-22	Mother		Other	PSBI TEAM	Private hospital/Clinic	SOMARTH		2017-08-22	Yes			No	Referred by provider		2017-08-24	Infant is available		Father	2017-08-22	Outpatient	Doctor		No				Yes	Home	ASHA			No	No	No	No	No	No change	2017-08-23	Home	No one
1-954	CRF5	Yes	2017-08-26	Infant is available		Mother		2017-08-26	Mother		Other	PSBI TEAM	CHC			2017-08-26	Yes			Yes			2017-08-27	Infant is available		Mother	2017-08-26	Outpatient	Doctor		No				Yes	Home	ASHA			No	No	No	No	No	No change	2017-08-27	Home	No one
1-958	CRF5	Yes	2017-11-02	Infant is available		Father		2017-11-02	Other family member		Self/family decision		Private hospital/Clinic	SEHRAWAT HOSPITAL		2017-11-02	Yes			Yes			2017-11-05	Infant is available		Father	2017-11-02	Outpatient	Doctor		No				Yes	Home	Other	PSBI TEAM		No	No	No	No	No	No change	2017-11-03	Home	No one
1-963	CRF5	Yes	2018-02-26	Infant is available		Mother		2018-02-25	Mother		Self/family decision		Private hospital/Clinic	SEHRAWAT HOSPITAL		2018-02-26	Yes			Yes			2018-03-01	Infant is hospitalized		Mother	2018-02-26	Inpatient	Doctor		No				Yes	Health Facility	Other	PSBI TEAM		No	No	No	No	No	No change	2018-02-27	Inpatient	Doctor
1-968	CRF5	Yes	2017-10-25	Infant is available		Other	BUAA	2017-10-24	Mother		ASHA		Private hospital/Clinic	OMAARTH KHATELA CLINIC		2017-10-25	Yes			Yes			2017-10-29	Infant is available		Mother	2017-10-25	Outpatient	Doctor		No				Yes	Home	ASHA			No	No	No	No	No	No change	2017-10-26	Home	No one
1-986	CRF5	Yes	2018-07-23	Infant is hospitalized		Mother		2018-07-23	Mother		Other	PSBI TEAM	Private hospital/Clinic	BANSAL HOSPITAL		2018-07-23	Yes			Yes			2018-07-24	Infant is hospitalized		Mother	2018-07-23	Inpatient	Doctor		Yes	Other	PVT CLINIC	Doctor	No		Other	PSBI TEAM		No	No	No	No	No	No change	2018-07-24	Inpatient	Doctor
1-986	CRF5	Yes	2018-06-24	Infant is available		Mother		2018-06-24	ASHA		ASHA		Private hospital/Clinic	SEHRAWAT HOSPITAL PALWAL		2018-06-24	Yes			Yes			2018-06-26	Infant is available		Mother	2018-06-24	Outpatient	Doctor		No				Yes	Home	ASHA			No	No	No	No	No	No change	2018-06-25	Home	Other	ASHA
1-990	CRF5	Yes	2018-07-09	Infant is available		Mother		2018-07-08	ASHA		Self/family decision		Private hospital/Clinic	PVT. HOSPITAL SIKRI		2018-07-09	Yes			Yes			2018-07-10	Infant is available		Mother	2018-07-09	Outpatient	Doctor		No				Yes	Health Facility	ASHA			No	No	No	No	No	No change	2018-07-10	Home	No one
1-1000	CRF5	Yes	2018-11-25	Infant is available		Father		2018-11-24	Mother		Self/family decision		Private hospital/Clinic	PRABHA DYAL CLINIC		2018-11-25	Yes			Yes			2018-11-26	Infant is available		Father	2018-11-25	Outpatient	Doctor		No				Yes	Home	Other	PSBI TEAM		No	No	No	No	No	No change	2018-11-26	Home	No one
1-1001	CRF5	Yes	2018-05-21	Infant is available		Mother		2018-05-21	ASHA		Self/family decision		Private hospital/Clinic	WADHA HOSPITAL BAMNIKHERA		2018-05-21	Yes			Yes			2018-05-22	Infant is available		Mother	2018-05-21	Outpatient	Doctor		No				Yes	Health Facility	ASHA			No	No	No	No	No	No change	2018-05-22	Home	No one
1-1002	CRF5	Yes	2018-05-22	Infant is available		Mother		2018-05-22	Mother		Self/family decision		Private hospital/Clinic	SOMAARTH CLINIC		2018-05-22	Yes			Yes			2018-05-23	Infant is available		Mother	2018-05-22	Outpatient	Doctor		Yes	Other	SOMAARTH CLINIC	Doctor	Yes	Home	Other	PSBI TEAM		No	No	No	No	No	No change	2018-05-23	Outpatient	Doctor
1-1003	CRF5	Yes	2018-10-02	Infant is hospitalized		Father		2018-10-02	ASHA		ASHA		Private hospital/Clinic	NIHATI HOSPITAL MATHURA		2018-10-02	Yes			Yes			2018-10-03	Infant is hospitalized		Father	2018-10-02	Inpatient	Doctor		No				Yes	Health Facility	Other	PSBI		No	No	No	No	No	No change	2018-10-03	Inpatient	Doctor
1-1004	CRF5	Yes	2018-12-12	Infant is available		Mother		2018-12-11	Mother		Other	PSBI TEAM	Private hospital/Clinic	SOMARTH CLINIC		2018-12-12	Yes			Yes			2018-12-13	Infant is available		Mother	2018-12-12	Outpatient	ANM		No				Yes	Home	Other	PSBI TEAM		No	No	No	No	No	No change	2018-12-13	Home	No one
1-1005	CRF5	Yes	2018-10-25	Infant is available		Mother		2018-10-24	Mother		Other	PSBI TEAM	CHC			2018-10-25	Yes			No	Referred by provider		2018-10-26	Infant is available		Mother	2018-10-25	Outpatient	Doctor		No				Yes	Home	Other	PSBI TEAM		No	No	No	No	No	No change	2018-10-26	Home	Other	ASHA WORKER
2-19	CRF5	Yes	2018-05-18	Infant is available		Mother		2018-05-17	Mother		Other	PSBI TEAM	CHC			2018-05-18	Yes			Yes			2018-05-20	Infant is available		Mother	2018-05-18	Outpatient	Doctor		No				Yes	Home	Other	PSBI TEAM		No	No	No	No	No	No change	2018-05-19	Home	Other	ASHA
2-51	CRF5	Yes	2018-09-13	Infant is available		Mother		2018-09-11	Mother		Other	PSBI TEAM	CHC			2018-09-13	Yes			Yes			2018-09-14	Infant is available		Mother	2018-09-13	Outpatient	Doctor		No				Yes	Health Facility	Other	PSBI TEAM		No	No	No	No	No	No change	2018-09-14	Home	No one
2-73	CRF5	Yes	2018-11-19	Infant is available		Mother		2018-11-18	Mother		Other	PSBI TEAM	CHC			2018-11-19	Yes			Yes			2018-11-20	Infant is available		Mother	2018-11-19	Outpatient	Doctor		Yes	CHC		Doctor	Yes	Health Facility	Other	PSBI TEAM		No	No	No	No	No	No change	2018-11-20	Outpatient	Doctor
2-108	CRF5	Yes	2018-10-13	Infant is available		Father		2018-10-12	Other family member		Other	PSBI TEAM	CHC			2018-10-13	Yes			Yes			2018-10-14	Infant is available		Father	2018-10-13	Outpatient	Doctor		Yes	CHC		Doctor	Yes	Health Facility	Other	PSBI TEAM		No	No	No	No	No	No change	2018-10-14	Outpatient	Doctor
2-126	CRF5	Yes	2018-07-20	Infant is available		Mother		2018-07-18	Mother		Other	PSBI TEAM	CHC			2018-07-20	Yes			Yes			2018-07-21	Infant is available		Mother	2018-07-20	Outpatient	Doctor		Yes	CHC		Doctor	Yes	Home	Other	PSBI TEAM		No	No	No	No	No	No change	2018-07-21	Outpatient	Doctor
2-131	CRF5	Yes	2018-05-07	Infant is available		Mother		2018-05-05	Mother		Other	PSBI TEAM	CHC			2018-05-07	Yes			Yes			2018-05-09	Infant is available		Mother	2018-05-07	Outpatient	Doctor		No				Yes	Home	Other	PSBI TEAM		No	No	No	No	No	No change	2018-05-08	Home	Other	ASHA
2-141	CRF5	Yes	2018-08-31	Infant is available		Mother		2018-08-29	Mother		Other	PSBI TEAM	CHC			2018-08-31	Yes			Yes			2018-09-01	Infant is available		Mother	2018-08-31	Outpatient	Doctor		Yes	CHC		Doctor	Yes	Home	No one			No	No	No	No	No	No change	2018-09-01	Outpatient	Doctor
2-147	CRF5	Yes	2018-12-15	Infant is available		Father		2018-12-14	Other family member		Other	PSBI TEAM	CHC			2018-12-15	Yes			Yes			2018-12-16	Infant is available		Father	2018-12-15	Outpatient	Doctor		No				Yes	Health Facility	Other	PSBI TEAM		No	No	No	No	No	No change	2018-12-16	Home	No one
2-158	CRF5	Yes	2018-03-11	Infant is available		Mother		2018-03-07	Mother		Other	PSBI TEAM	CHC			2018-03-11	Yes			Yes			2018-03-14	Infant is available		Mother	2018-03-11	Outpatient	Doctor		No				Yes	Home	Other	PSBI TEAM		No	No	No	No	No	No change	2018-03-12	Home	Other	ASHA
2-174	CRF5	Yes	2018-06-14	Infant is available		Mother		2018-06-13	Mother		Self/family decision		CHC			2018-06-14	Yes			Yes			2018-06-15	Infant is available		Father	2018-06-14	Outpatient	Doctor		Yes	CHC		Doctor	No		Other	PSBI TEAM		No	No	No	No	No	No change	2018-06-15	Outpatient	Doctor
2-181	CRF5	Yes	2018-04-02	Infant is available		Mother		2018-03-31	Other family member		Other	PSBI TEAM	CHC			2018-04-02	Yes			Yes			2018-04-05	Infant is available		Mother	2018-04-02	Outpatient	Doctor		No				Yes	Home	Other	PSBI TEAM		No	No	No	No	No	No change	2018-04-03	Home	Other	ASHA
2-215	CRF5	Yes	2018-06-11	Infant is available		Mother		2018-06-09	Mother		Other	PSBI TEAM	CHC			2018-06-11	Yes			Yes			2018-06-13	Infant is available		Mother	2018-06-11	Outpatient	Doctor		No				Yes	Home	Other	PSBI TEAM		No	No	No	No	No	No change	2018-06-12	Home	Other	ASHA
2-225	CRF5	Yes	2018-03-07	Infant is available		Mother		2018-03-02	Mother		Other	PSBI TEAM	CHC			2018-03-07	Yes			Yes			2018-03-10	Infant is available		Mother	2018-03-07	Outpatient	Doctor		No				Yes	Home	Other	PSBI TEAM		No	No	No	No	No	No change	2018-03-08	Home	Other	ASHA
2-232	CRF5	Yes	2018-02-08	Infant is available		Mother		2018-02-02	Mother		ASHA		CHC			2018-02-08	Yes			Yes			2018-02-09	Infant is available		Mother	2018-02-08	Outpatient	Doctor		No				Yes	Home	Other	PSBI TEAM		No	No	No	No	No	No change	2018-02-09	Home	No one
2-235	CRF5	Yes	2018-02-28	Infant is available		Father		2018-02-23	Other family member		Other	PSBI TEAM	CHC			2018-02-28	Yes			Yes			2018-03-03	Infant is available		Mother	2018-02-28	Outpatient	Doctor		No				Yes	Home	Other	PSBI TEAM		No	No	No	No	No	No change	2018-03-01	Home	Other	ASHA
2-249	CRF5	Yes	2018-03-09	Infant is available		Mother		2018-03-03	Mother		Other	PSBI TEAM	CHC			2018-03-09	Yes			Yes			2018-03-12	Infant is available		Mother	2018-03-09	Outpatient	Doctor		No				Yes	Home	Other	PSBI TEAM		No	No	No	No	No	No change	2018-03-10	Home	Other	ASHA
2-329	CRF5	Yes	2018-10-09	Infant is available		Mother		2018-10-09	Mother		Other	PSBI TEAM	CHC			2018-10-09	Yes			Yes			2018-10-10	Infant is available		Mother	2018-10-09	Outpatient	Doctor		Yes	CHC		Doctor	No		ASHA			No	No	No	No	No	No change	2018-10-10	Outpatient	Doctor
2-429	CRF5	Yes	2018-04-17	Infant is available		Mother		2018-04-15	Mother		Other	PSBI TEAM	CHC			2018-04-17	Yes			Yes			2018-04-19	Infant is available		Mother	2018-04-17	Outpatient	Doctor		No				Yes	Home	Other	PSBI TEAM		No	No	No	No	No	No change	2018-04-18	Home	Other	ASHA
2-469	CRF5	Yes	2018-09-17	Infant is available		Mother		2018-09-16	Mother		Other	PSBI TEAM	CHC			2018-09-17	Yes			Yes			2018-09-18	Infant is available		Mother	2018-09-17	Outpatient	Doctor		No				Yes	Health Facility	ASHA			No	No	No	No	No	No change	2018-09-18	Outpatient	Doctor
2-478	CRF5	Yes	2018-10-31	Infant is available		Father		2018-10-30	Mother		Other	PSBI TEAM	CHC			2018-10-31	Yes			Yes			2018-11-01	Infant is available		Mother	2018-10-31	Outpatient	Doctor		No				Yes	Health Facility	Other	PSBI TEAM		No	No	No	No	No	No change	2018-11-01	Home	No one
2-484	CRF5	Yes	2018-11-22	Infant is available		Mother		2018-11-21	Mother		Other	PSBI TEAM	CHC			2018-11-22	Yes			Yes			2018-11-23	Infant is available		Mother	2018-11-22	Outpatient	Doctor		No				Yes	Health Facility	Other	PSBI TEAM		No	No	No	No	No	No change	2018-11-23	Home	No one
2-501	CRF5	Yes	2018-03-05	Infant is available		Father		2018-03-01	Other family member		Other	PSBI TEAM	CHC			2018-03-05	Yes			Yes			2018-03-08	Infant is available		Mother	2018-03-05	Outpatient	Doctor		No				Yes	Home	Other	PSBI TEAM		No	No	No	No	No	No change	2018-03-06	Home	Other	ASHA
2-518	CRF5	Yes	2018-07-31	Infant is available		Mother		2018-07-31	Mother		Other	PSBI TEAM	CHC			2018-07-31	Yes			Yes			2018-08-01	Infant is available		Mother	2018-07-31	Outpatient	Doctor		Yes	CHC		Doctor	Yes	Home	Other	PSBI TEAM		No	No	No	No	No	No change	2018-08-01	Outpatient	Doctor
2-530	CRF5	Yes	2018-11-14	Infant is available		Mother		2018-11-13	Other family member		Other	PSBI TEAM	CHC			2018-11-14	Yes			Yes			2018-11-15	Infant is available		Mother	2018-11-14	Outpatient	Doctor		Yes	CHC		Doctor	Yes	Health Facility	Other	PSBI TEAM		No	No	No	No	No	No change	2018-11-15	Outpatient	Doctor
2-533	CRF5	Yes	2018-11-22	Infant is available		Mother		2018-11-21	Mother		Other	PSBI TEAM	CHC			2018-11-22	Yes			Yes			2018-11-23	Infant is available		Mother	2018-11-22	Outpatient	Doctor		Yes	CHC		Doctor	Yes	Health Facility	Other	PSBI TEAM		No	No	No	No	No	No change	2018-11-23	Outpatient	Doctor
2-543	CRF5	Yes	2018-08-10	Infant is available		Mother		2018-08-07	ASHA		Other	PSBI TEAM	CHC			2018-08-10	Yes			Yes			2018-08-13	Infant is available		Mother	2018-08-10	Outpatient	Doctor		No				Yes	Home	Other	PSBI TEAM		No	No	No	No	No	No change	2018-08-11	Home	Other	PSBI TEAM
2-561	CRF5	Yes	2018-05-19	Infant is available		Mother		2018-05-18	Mother		Other	PSBI TEAM	CHC			2018-05-19	Yes			Yes			2018-05-21	Infant is available		Mother	2018-05-19	Outpatient	Doctor		No				Yes	Home	Other	PSBI TEAM		No	No	No	No	No	No change	2018-05-20	Home	Other	ASHA
2-583	CRF5	Yes	2018-11-28	Infant is available		Father		2018-11-27	ASHA		Other	PSBI TEAM	CHC			2018-11-28	Yes			Yes			2018-12-01	Infant is available		Father	2018-11-28	Outpatient	Doctor		Yes	CHC		Doctor	Yes	Health Facility	ASHA			No	No	No	No	No	No change	2018-11-29	Inpatient	Doctor
2-604	CRF5	Yes	2018-06-12	Infant is available		Mother		2018-06-09	Mother		Other	PSBI TEAM	CHC			2018-06-12	Yes			Yes			2018-06-14	Infant is available		Mother	2018-06-12	Outpatient	Doctor		No				Yes	Home	Other	PSBI TEAM		No	No	No	No	No	No change	2018-06-13	Home	No one
2-604	CRF5	Yes	2018-06-23	Infant is available		Mother		2018-06-22	Mother		Other	PSBI TEAM	CHC			2018-06-23	Yes			Yes			2018-06-24	Infant is available		Mother	2018-06-23	Outpatient	Doctor		Yes	CHC		Doctor	Yes	Home	Other	PSBI TEAM		No	No	No	No	No	No change	2018-06-24	Outpatient	Doctor
2-622	CRF5	Yes	2018-07-14	Infant is available		Mother		2018-07-13	Mother		Other	PSBI TEAM	CHC			2018-07-14	Yes			Yes			2018-07-17	Infant is available		Mother	2018-07-14	Outpatient	Doctor		No				Yes	Home	Other	PSBI TEAM		No	No	No	No	No	No change	2018-07-15	Home	No one
2-635	CRF5	Yes	2018-05-24	Infant is available		Mother		2018-05-23	Mother		Other	PSBI TEAM	CHC			2018-05-24	Yes			Yes			2018-05-26	Infant is available		Mother	2018-05-24	Outpatient	Doctor		No				Yes	Home	Other	PSBI TEAM		No	No	No	No	No	No change	2018-05-25	Home	No one
2-636	CRF5	Yes	2018-03-22	Infant is available		Mother		2018-03-20	Mother		Other	PSBI TEAM	CHC			2018-03-22	Yes			Yes			2018-03-25	Infant is available		Mother	2018-03-22	Outpatient	Doctor		No				Yes	Home	Other	PSBI TEAM		No	No	No	No	No	No change	2018-03-23	Home	No one
2-670	CRF5	Yes	2018-09-14	Infant is available		Mother		2018-09-12	Mother		Other	PSBI TEAM	CHC			2018-09-14	Yes			Yes			2018-09-15	Infant is available		Mother	2018-09-14	Outpatient	Doctor		Yes	CHC		Doctor	No		Other	PSBI TEAM		No	No	No	No	No	No change	2018-09-15	Outpatient	Doctor
2-674	CRF5	Yes	2018-10-01	Infant is available		Mother		2018-09-30	Mother		Other	PSBI TEAM	CHC			2018-10-01	Yes			Yes			2018-10-03	Infant is available		Mother	2018-10-01	Outpatient	Doctor		Yes	CHC		Doctor	Yes	Health Facility	No one			No	No	No	No	No	No change	2018-10-02	Outpatient	Doctor
2-675	CRF5	Yes	2018-09-14	Infant is available		Mother		2018-09-12	Mother		Other	PSBI TEAM	CHC			2018-09-14	Yes			Yes			2018-09-15	Infant is available		Mother	2018-09-14	Outpatient	Doctor		Yes	CHC		Doctor	No		Other	PSBI TEAM NIYAJ		No	No	No	No	No	No change	2018-09-15	Outpatient	Doctor
2-677	CRF5	Yes	2018-08-07	Infant is available		Mother		2018-08-06	ASHA		Other	PSBI TEAM	CHC			2018-08-07	Yes			Yes			2018-08-08	Infant is available		Mother	2018-08-07	Outpatient	Doctor		Yes	CHC		Doctor	Yes	Home	Other	PSBI TEAM		No	No	No	No	No	No change	2018-08-08	Outpatient	Doctor
2-680	CRF5	Yes	2018-10-16	Infant is available		Mother		2018-10-15	ASHA		ASHA		CHC			2018-10-16	Yes			Yes			2018-10-17	Infant is available		Mother	2018-10-16	Outpatient	Doctor		Yes	CHC		Doctor	Yes	Health Facility	ASHA			No	No	No	No	No	No change	2018-10-17	Outpatient	Doctor
2-692	CRF5	Yes	2018-12-10	Infant is available		Father		2018-12-09	Other family member		Other	PSBI TEAM	CHC			2018-12-10	Yes			Yes			2018-12-11	Infant is available		Other	2018-12-10	Outpatient	Doctor		No				Yes	Health Facility	Other	PSBI TEAM		No	No	No	No	No	No change	2018-12-11	Home	No one
2-706	CRF5	Yes	2018-08-14	Infant is available		Mother		2018-08-11	ASHA		Other	PSBI TEAM	CHC			2018-08-14	Yes			Yes			2018-08-16	Infant is available		Mother	2018-08-14	Outpatient	Doctor		Yes	CHC		Doctor	Yes	Home	Other	PSBI TEAM		No	No	No	No	No	No change	2018-08-15	Home	Other	ASHA
2-708	CRF5	Yes	2018-11-02	Infant is available		Mother		2018-11-01	Other family member		Other	PSBI TEAM	CHC			2018-11-02	Yes			No	Referred by provider		2018-11-05	Infant is available		Mother	2018-11-02	Inpatient	Doctor		Yes	CHC		Doctor	Yes	Health Facility	Other	PSBI TEAM		No	No	No	No	No	No change	2018-11-03	Inpatient	Doctor
2-708	CRF5	Yes	2018-09-20	Infant is available		Other	TAAI	2018-09-19	Other family member		ASHA		CHC			2018-09-20	Yes			No	Referred by provider		2018-09-22	Infant is available		Other	2018-09-20	Outpatient	Doctor		Yes	CHC		Doctor	Yes	Health Facility	ASHA			No	No	No	No	No	No change	2018-09-21	Outpatient	Doctor
2-709	CRF5	Yes	2018-10-05	Infant is available		Mother		2018-10-05	Mother		Other	PSBI TEAM	PHC			2018-10-05	Yes			Yes			2018-10-08	Infant is available		Mother	2018-10-05	Outpatient	Doctor		Yes	CHC		Doctor	Yes	Health Facility	No one			No	No	No	No	No	No change	2018-10-06	Outpatient	Doctor
2-711	CRF5	Yes	2018-11-22	Infant is available		Mother		2018-11-21	Mother		Other	PSBI TEAM	CHC			2018-11-22	Yes			Yes			2018-11-23	Infant is available		Mother	2018-11-22	Outpatient	Doctor		Yes	CHC		Doctor	Yes	Health Facility	Other	PSBI TEAM		No	No	No	No	No	No change	2018-11-23	Outpatient	Doctor
3-66	CRF5	Yes	2018-03-26	Infant is available		Father		2018-03-25	Other family member		Self/family decision		Private hospital/Clinic	MOOLCHAND HOSPITAL		2018-03-26	Yes			Yes			2018-03-27	Infant is available		Father	2018-03-26	Outpatient	Doctor		No				Yes	Home	Other	PSBI TEAM		No	No	No	No	No	No change	2018-03-27	Outpatient	Doctor
3-93	CRF5	Yes	2018-10-07	Infant is available		Mother		2018-10-06	Mother		Self/family decision		Private hospital/Clinic	RAHUL NANCING HOME PALWAL		2018-10-06	Yes			Yes			2018-10-09	Infant is available		Father	2018-10-06	Outpatient	Doctor		No				Yes	Home	No one			No	No	No	No	No	No change	2018-10-07	Home	No one
3-105	CRF5	Yes	2018-10-13	Infant is available		Mother		2018-10-12	Mother		Self/family decision		Private hospital/Clinic	MANOJ CLINIC		2018-10-12	Yes			Yes			2018-10-15	Infant is available		Mother	2018-10-12	Outpatient	Doctor		No				Yes	Home	No one			No	No	No	No	No	No change	2018-10-13	Home	No one
3-125	CRF5	Yes	2018-08-30	Infant is available		Mother		2018-08-29	Mother		Self/family decision		RMP	DR MAHENDER CLINIC		2018-08-29	Yes			Yes			2018-09-01	Infant is available		Mother	2018-08-29	Outpatient	RMP		No				Yes	Home	No one			No	No	No	No	No	No change	2018-08-30	Home	No one
3-174	CRF5	Yes	2018-10-29	Infant is available		Father		2018-10-28	Other family member		Self/family decision		Private hospital/Clinic	DHARAMVEER CLINIC		2018-10-28	Yes			Yes			2018-10-31	Infant is available		Father	2018-10-28	Outpatient	RMP		No				Yes	Home	No one			No	No	No	No	No	No change	2018-10-29	Home	No one
3-189	CRF5	Yes	2018-10-22	Infant is available		Father		2018-10-18	Mother		Self/family decision		Private hospital/Clinic	PAPPI CLINIC		2018-10-19	Yes			Yes			2018-10-24	Infant is available		Mother	2018-10-19	Outpatient	Doctor		No				Yes	Home	No one			No	No	No	No	No	No change	2018-10-20	Home	No one
3-208	CRF5	Yes	2018-11-24	Infant is available		Father		2018-11-22	Mother		Self/family decision		RMP	DR. RANNI		2018-11-22	Yes			Yes			2018-11-26	Infant is available		Mother	2018-11-22	Outpatient	RMP		No				Yes	Home	No one			No	No	No	No	No	No change	2018-11-23	Home	No one
3-231	CRF5	Yes	2018-11-29	Infant is available		Mother		2018-11-28	Mother		Self/family decision		RMP	DR. PURAN CLINIC		2018-11-28	Yes			Yes			2018-12-01	Infant is available		Father	2018-11-28	Outpatient	RMP		No				Yes	Home	No one			No	No	No	No	No	No change	2018-11-29	Home	No one
3-238	CRF5	Yes	2018-08-02	Infant is available		Mother		2018-08-02	Mother		Other	PSBI TEAM	CHC			2018-08-02	Yes			Yes			2018-08-03	Infant is available		Father	2018-08-02	Outpatient	Doctor		No				Yes	Home	Other	PSBI TEAM		No	No	No	No	No	No change	2018-08-03	Home	No one
3-255	CRF5	Yes	2018-04-28	Infant is available		Mother		2018-04-26	Other family member		Self/family decision		RMP	DR.SANJU		2018-04-28	Yes			Yes			2018-04-30	Infant is available		Mother	2018-04-28	Home	RMP		No				Yes	Health Facility	ASHA			No	No	No	No	No	No change	2018-04-29	Home	RMP
3-293	CRF5	Yes	2018-07-04	Infant is available		Father		2018-07-01	Other family member		Self/family decision		Private hospital/Clinic	PVT HOSPITAL RAHUL		2018-07-01	Yes			Yes			2018-07-08	Infant is available		Mother	2018-07-01	Outpatient	Doctor		No				Yes	Home	No one			No	No	No	No	No	No change	2018-07-02	Home	No one
3-330	CRF5	Yes	2018-09-26	Infant is available		Father		2018-09-25	Mother		Self/family decision		RMP	DR. DEV MODUR		2018-09-26	Yes			Yes			2018-09-27	Infant is available		Mother	2018-09-26	Outpatient	RMP		No				Yes	Home	Other	PSBI TEAM		No	No	No	No	No	No change	2018-09-27	Home	No one
3-341	CRF5	Yes	2018-10-06	Infant is available		Father		2018-10-06	Other family member		Self/family decision		PHC			2018-10-06	Yes			No	Other	PARIVAR WALO NE BACHCHE KO KHUD RMP DR. KO DIKHAYA	2018-10-08	Infant is available		Mother	2018-10-06	Outpatient	Doctor		No				Yes	Health Facility	Other	PSBI TEAM		No	No	No	No	No	No change	2018-10-07	Home	RMP
3-342	CRF5	Yes	2018-07-26	Infant is available		Father		2018-07-26	Other family member		Other	PSBI TEAM	CHC			2018-07-26	Yes			Yes			2018-07-28	Infant is available		Father	2018-07-26	Outpatient	Doctor		Yes	CHC		Doctor	Yes	Home	Other	PSBI		No	No	No	No	No	No change	2018-07-27	Home	No one
3-384	CRF5	Yes	2018-12-04	Infant is available		Father		2018-12-01	ASHA		ASHA		PHC			2018-12-01	Yes			Yes			2018-12-06	Infant is available		Father	2018-12-01	Outpatient	Doctor		No				Yes	Home	ASHA			No	No	No	Not sure	No	No change	2018-12-02	Home	No one
3-385	CRF5	Yes	2018-11-22	Infant is available		Father		2018-11-20	Mother		Self/family decision		Government hospital			2018-11-22	Yes			Yes			2018-11-25	Infant is available		Mother	2018-11-22	Outpatient	Doctor		No				Yes	Home	ASHA			No	No	No	No	No	No change	2018-11-23	Home	No one
3-406	CRF5	Yes	2018-07-18	Infant is available		Mother		2018-07-17	Other family member		Self/family decision		Private hospital/Clinic	RAHUL NURSING HOME HODAL		2018-07-17	Yes			Yes			2018-07-20	Infant is available		Father	2018-07-17	Outpatient	Doctor		No				Yes	Health Facility	No one			No	No	No	No	No	No change	2018-07-18	Home	No one
3-411	CRF5	Yes	2018-07-24	Infant is available		Mother		2018-07-23	Mother		Self/family decision		Private hospital/Clinic	RAHUL CLINIC HODAL		2018-07-23	Yes			Yes			2018-07-26	Infant is available		Father	2018-07-23	Outpatient	Doctor		No				Yes	Home	No one			No	No	No	No	No	No change	2018-07-24	Home	No one
3-432	CRF5	Yes	2018-11-02	Infant is available		Father		2018-10-26	Mother		Self/family decision		Government hospital			2018-10-26	Yes			Yes			2018-11-08	Infant is available		Mother	2018-10-26	Inpatient	Doctor		No				Yes	Health Facility	No one			No	No	No	No	No	No change	2018-10-27	Inpatient	Doctor
3-455	CRF5	Yes	2018-12-20	Infant is available		Father		2018-12-20	Other family member		Other	PSBI TEAM	PHC			2018-12-20	Yes			No	Referred by provider		2018-12-21	Infant is available		Father	2018-12-20	Outpatient	Doctor		Yes	CHC		Doctor	Yes	Health Facility	Other	PSBI		No	No	No	No	No	No change	2018-12-21	Outpatient	Doctor
3-469	CRF5	Yes	2018-10-29	Infant is available		Mother		2018-10-28	Mother		Other	PSBI TEAM	CHC			2018-10-29	Yes			Yes			2018-10-31	Infant is available		Mother	2018-10-29	Outpatient	Doctor		No				Yes	Home	Other	PSBI		No	No	No	No	No	No change	2018-10-30	Home	No one
3-469	CRF5	Yes	2018-11-19	Infant is available		Mother		2018-11-19	Mother		Other	PSBI TEAM	CHC			2018-11-19	Yes			No	Referred by provider		2018-11-21	Other	BACHA APNI BUA KE SASURAL ME JANOLI GAON ME THA	Mother	2018-11-19	Outpatient	Doctor		Yes	CHC		Doctor	Yes	Health Facility	Other	PSBI		No	No	No	No	No	No change	2018-11-20	Home	No one
3-499	CRF5	Yes	2018-03-26	Infant is available		Mother		2018-03-26	Mother		Self/family decision		Private hospital/Clinic	BASANT NARSIM HOME		2018-03-26	Yes			Yes			2018-03-29	Infant is available		Mother	2018-03-26	Inpatient	Doctor		No				Yes	Health Facility	ASHA			No	No	No	No	No	No change	2018-03-27	Inpatient	Doctor
3-503	CRF5	Yes	2018-04-18	Infant is available		Mother		2018-04-18	ASHA		Other	PSBI TEAM	Private hospital/Clinic	SOMAARTH CLINIC KHATALA		2018-04-18	Yes			Yes			2018-04-19	Infant is available		Father	2018-04-18	Outpatient	Doctor		Yes	Other	SOMAARTH CLINIC KHATALA	Doctor	Yes	Home	ASHA			No	No	No	No	No	No change	2018-04-19	Outpatient	Doctor
3-528	CRF5	Yes	2018-10-11	Infant is available		Father		2018-10-11	Mother		Other	PSBI TEAM	CHC			2018-10-11	Yes			Yes			2018-10-12	Infant is available		Mother	2018-10-11	Outpatient	Doctor		Yes	CHC		Doctor	Yes	Health Facility	No one			No	No	No	No	No	No change	2018-10-12	Outpatient	Doctor
3-530	CRF5	Yes	2018-08-21	Infant is available		Other	DADI	2018-08-20	ASHA		ASHA		CHC			2018-08-21	Yes			Yes			2018-08-23	Infant is available		Father	2018-08-21	Outpatient	Doctor		Yes	CHC		Nurse	Yes	Home	Other	PSBI TEAM		No	No	No	No	No	No change	2018-08-22	Home	No one
3-530	CRF5	Yes	2018-09-26	Infant is available		Father		2018-09-26	Mother		Self/family decision		RMP	DR. RAHUL CLINIC HODAL		2018-09-26	Yes			Yes			2018-09-28	Infant is available		Mother	2018-09-26	Outpatient	Doctor		No				Yes	Health Facility	Other	PSBI TEAM		No	No	No	No	No	No change	2018-09-27	Home	No one
3-534	CRF5	Yes	2018-07-10	Infant is hospitalized		Mother		2018-07-10	Other family member		Self/family decision		Private hospital/Clinic	RAHUL HOSPITAL HODAL		2018-07-10	Yes			Yes			2018-07-20	Infant is available		Other	2018-07-10	Inpatient	Doctor		No				Yes	Health Facility	Other	PSBI TEAM		No	No	No	No	No	No change	2018-07-11	Inpatient	Doctor
3-558	CRF5	Yes	2018-04-07	Infant is available		Father		2018-04-05	ASHA		Other	PSBI TEAM	CHC			2018-04-07	Yes			No	Other	BACHCHE KO DH PALWAL KE LIYE REFER KIYA THA LEKIN DH PALWAL ME DR. JI PRESENT NHI THE PARIWAR STAFF MEMBER KI BAAT SE SANTUSHAT NHI HUWA PARIWAR NE PVT HOSPITAL SE ILAJJ LIYA.	2018-04-10	Infant is available		Mother	2018-04-07	Outpatient	Doctor		No				Yes	Home	ASHA			No	No	No	No	No	No change	2018-04-08	Outpatient	Doctor
3-580	CRF5	Yes	2018-07-07	Infant is available		Mother		2018-07-06	ASHA		Self/family decision		Private hospital/Clinic	KISHAN SINGH HOSPITAL HODAL		2018-07-07	Yes			Yes			2018-07-09	Infant is available		Mother	2018-07-07	Outpatient	Doctor		No				Yes	Home	ASHA			No	No	No	No	No	No change	2018-07-08	Home	No one
3-605	CRF5	Yes	2018-11-17	Infant is available		Mother		2018-11-17	ASHA		Self/family decision		RMP	DR. RANJEET (RMP)		2018-11-17	Yes			Yes			2018-11-18	Infant is available		Mother	2018-11-17	Home	RMP		No				Yes	Home	Other	PSBI TEAM		No	No	No	No	No	No change	2018-11-18	Home	No one
3-613	CRF5	Yes	2018-05-04	Infant is available		Mother		2018-05-01	Other	DOCTOR	Self/family decision		Government hospital			2018-05-01	Yes			Yes			2018-05-06	Infant is available		Mother	2018-05-01	Inpatient	Doctor		No				Yes	Health Facility	ASHA			No	No	No	No	No	No change	2018-05-02	Inpatient	Doctor
3-624	CRF5	Yes	2018-05-02	Infant is available		Mother		2018-05-01	ASHA		ASHA		PHC			2018-05-02	Yes			Yes			2018-05-03	Infant is available		Mother	2018-05-02	Outpatient	Nurse		No				Yes	Health Facility	ASHA			No	No	No	No	No	No change	2018-05-03	Home	No one
3-630	CRF5	Yes	2018-05-08	Infant is available		Mother		2018-05-07	Mother		Self/family decision		PHC			2018-05-08	Yes			Yes			2018-05-09	Infant is available		Mother	2018-05-08	Outpatient	Doctor		No				Yes	Home	ASHA			No	No	No	No	No	No change	2018-05-09	Home	No one
3-643	CRF5	Yes	2018-05-02	Infant is available		Mother		2018-04-30	ASHA		ASHA		PHC			2018-05-02	Yes			Yes			2018-05-03	Infant is available		Mother	2018-05-02	Outpatient	ANM		No				Yes	Health Facility	ASHA			No	No	No	No	No	No change	2018-05-03	Outpatient	ANM
3-646	CRF5	Yes	2018-04-05	Infant is available		Mother		2018-04-04	Other family member		ASHA		PHC			2018-04-05	Yes			Yes			2018-04-06	Infant is available		Mother	2018-04-05	Outpatient	Doctor		No				Yes	Home	Other	PSBI TEAM		No	No	No	No	No	No change	2018-04-06	Home	No one
3-655	CRF5	Yes	2018-08-14	Infant is available		Father		2018-08-12	Mother		Self/family decision		PHC			2018-08-12	Yes			Yes			2018-08-16	Infant is available		Mother	2018-08-12	Outpatient	ANM		No				Yes	Home	No one			No	No	No	No	No	No change	2018-08-13	Outpatient	ANM
3-676	CRF5	Yes	2018-08-21	Infant is available		Father		2018-08-20	Other family member		Self/family decision		Private hospital/Clinic	RAHUL CLINIC HODAL		2018-08-21	Yes			Yes			2018-08-24	Infant is available		Father	2018-08-21	Outpatient	Doctor		No				Yes	Home	Other	PSBI TEAM		No	No	No	No	No	No change	2018-08-22	Home	No one
3-679	CRF5	Yes	2018-11-15	Infant is available		Mother		2018-11-14	Other family member		Self/family decision		RMP	RADHAY RMP DR. NANGAL JAT		2018-11-14	Yes			Yes			2018-11-17	Infant is available		Father	2018-11-14	Outpatient	RMP		No				Yes	Home	No one			No	No	No	No	No	No change	2018-11-15	Home	No one
3-683	CRF5	Yes	2018-11-12	Infant is available		Father		2018-11-10	Mother		Other	PSBI TEAM	PHC			2018-11-12	Yes			Yes			2018-11-13	Infant is available		Father	2018-11-12	Outpatient	ANM		No				Yes	Home	Other	PSBI TEAM		No	No	No	No	No	No change	2018-11-13	Outpatient	ANM
3-686	CRF5	Yes	2018-10-12	Infant is available		Mother		2018-10-10	ASHA		Self/family decision		RMP	RADHE		2018-10-12	Yes			Yes			2018-10-15	Infant is available		Mother	2018-10-12	Outpatient	RMP		No				Yes	Home	Other	PSBI TEAM		No	No	No	No	No	No change	2018-10-13	Home	Other	PSBI TEAM
3-696	CRF5	Yes	2018-12-27	Infant is available		Mother		2018-12-26	ASHA		ASHA		PHC			2018-12-27	Yes			Yes			2018-12-28	Infant is available		Mother	2018-12-27	Outpatient	ANM		Yes	PHC		Nurse	Yes	Home	Other	PSBI TEAM		No	No	No	No	No	No change	2018-12-28	Outpatient	ANM
3-703	CRF5	Yes	2018-04-12	Infant is available		Mother		2018-04-10	ASHA		Other	PSBI TEAM	Private hospital/Clinic	SOMAARTH CLINIC		2018-04-12	Yes			Yes			2018-04-13	Infant is hospitalized		Other	2018-04-12	Outpatient	Doctor		Yes	Other	SOMAARTH CLINIC	Doctor	Yes	Health Facility	ASHA			No	No	No	No	No	No change	2018-04-13	Inpatient	Doctor
3-718	CRF5	Yes	2018-10-29	Infant is available		Father		2018-10-16	Mother		Self/family decision		Private hospital/Clinic	BANSAL HOSPITAL		2018-10-16	Yes			Yes			2018-10-29	Other	BACCHA DAKHIL THA 14TH DIN THIK HOKAR JAB BACCHA GHAR AYA TAB HAMARA PRATHAM SAMPARK HUA. USKE BAD USKI VISIT NAHI HUI	Mother	2018-10-16	Inpatient	Doctor		No				Yes	Health Facility	No one			No	No	No	No	No	No change	2018-10-17	Inpatient	Doctor
4-12	CRF5	Yes	2018-06-19	Infant is available		Father		2018-06-18	Mother		Self/family decision		Private hospital/Clinic	KAJAL NURSING HOME		2018-06-19	Yes			Yes			2018-06-20	Infant is available		Mother	2018-06-19	Outpatient	Doctor		No				Yes	Health Facility	Other	PSBI TEAM		No	No	No	No	No	No change	2018-06-20	Home	No one
4-23	CRF5	Yes	2018-07-30	Infant is available		Father		2018-07-30	Mother		Other	PSBI TEAM	CHC			2018-07-30	Yes			Yes			2018-08-06	Infant is available		Father	2018-07-30	Outpatient	Doctor		Yes	CHC		Nurse	Yes	Home	Other	PSBI TEAM		No	No	No	No	No	No change	2018-07-31	Home	No one
4-44	CRF5	Yes	2018-10-17	Infant is available		Mother		2018-10-13	Mother		Self/family decision		Private hospital/Clinic	PRABHU DAYAL HOSPITAL		2018-10-15	Yes			Yes			2018-10-20	Infant is available		Father	2018-10-15	Outpatient	Doctor		No				Yes	Home	No one			No	No	No	No	No	No change	2018-10-16	Home	No one
4-54	CRF5	Yes	2018-04-17	Infant is available		Father		2018-04-17	Mother		Self/family decision		Private hospital/Clinic	PVT CLINIC		2018-04-17	Yes			Yes			2018-04-18	Infant is available		Father	2018-04-17	Outpatient	Doctor		No				Yes	Home	Other	PSBI TEAM		No	No	No	No	No	No change	2018-04-18	Home	No one
4-59	CRF5	Yes	2018-04-15	Infant is available		Father		2018-04-14	Other family member		Self/family decision		Private hospital/Clinic	SEHRAWAL HOSPITAL PALWAL		2018-04-15	Yes			Yes			2018-04-16	Infant is available		Father	2018-04-15	Outpatient	Doctor		No				Yes	Home	Other	PSBI TEAM		No	No	No	No	No	No change	2018-04-16	Home	No one
4-96	CRF5	Yes	2018-11-19	Infant is available		Father		2018-11-15	Mother		Self/family decision		Private hospital/Clinic	SEHRAWAT HOSPITAL		2018-11-17	Yes			Yes			2018-11-22	Infant is available		Mother	2018-11-17	Outpatient	Doctor		No				Yes	Home	No one			No	No	No	No	No	No change	2018-11-18	Home	No one
4-136	CRF5	Yes	2018-05-24	Infant is available		Father		2018-05-23	Mother		Self/family decision		RMP	RMP		2018-05-24	Yes			Yes			2018-05-25	Infant is available		Father	2018-05-24	Outpatient	RMP		No				Yes	Home	No one			Yes	Yes	No	No	No	No change	2018-05-25	Home	No one
4-150	CRF5	Yes	2018-07-10	Infant is available		Father		2018-07-09	Mother		Self/family decision		Private hospital/Clinic	SACHIN HOSPITAL PALWAL		2018-07-10	Yes			Yes			2018-07-11	Infant is available		Father	2018-07-10	Outpatient	Doctor		No				Yes	Health Facility	ANM			No	No	No	No	No	No change	2018-07-11	Home	No one
4-155	CRF5	Yes	2018-09-11	Infant is available		Father		2018-09-10	Mother		Other	PSBI TEAM	Private hospital/Clinic	APPEX HOSPITAL		2018-09-11	Yes			No	Treatment was costly		2018-09-13	Infant is available		Mother	2018-09-11	Outpatient	Doctor		No				Yes	Home	Other	PSBI TEAM		No	No	No	No	No	No change	2018-09-12	Outpatient	Doctor
4-156	CRF5	Yes	2018-06-12	Infant is available		Mother		2018-06-10	Mother		Self/family decision		Government hospital			2018-06-12	Yes			Yes			2018-06-13	Infant is available		Mother	2018-06-12	Outpatient	Doctor		No				Yes	Home	Other	PSBI TEAM		No	No	No	No	No	No change	2018-06-13	Home	No one
4-157	CRF5	Yes	2018-09-12	Infant is available		Mother		2018-09-08	Mother		Self/family decision		RMP			2018-09-09	Yes			Yes			2018-09-14	Infant is available		Father	2018-09-09	Outpatient	RMP		No				Yes	Home	No one			No	No	No	No	No	No change	2018-09-10	Home	No one
4-160	CRF5	Yes	2018-11-23	Infant is available		Father		2018-11-21	Other	DOCTOR	Other	DR.	Government hospital			2018-11-21	Yes			No	Referred by provider		2018-11-28	Infant is available		Mother	2018-11-21	Inpatient	Doctor		Don't know				Don't know		ANM			No	No	No	No	No	No change	2018-11-22	Inpatient	Doctor
4-188	CRF5	Yes	2018-05-14	Infant is available		Father		2018-05-12	Mother		Self/family decision		Private hospital/Clinic	SEHRAWAL HOSPITAL PALWAL		2018-05-14	Yes			Yes			2018-05-15	Infant is available		Father	2018-05-14	Outpatient	Doctor		No				Yes	Home	Other	PSBI TEAM		No	No	No	No	No	No change	2018-05-15	Home	No one
4-215	CRF5	Yes	2018-10-26	Infant is available		Mother		2018-10-19	Mother		Self/family decision		Private hospital/Clinic	MOOL CHAND		2018-10-20	Yes			No	Treatment was costly		2018-10-27	Infant is available		Mother	2018-10-20	Outpatient	Doctor		No				Yes	Home	No one			No	No	No	No	No	No change	2018-10-21	Home	No one
4-217	CRF5	Yes	2018-06-19	Infant is available		Mother		2018-06-18	Mother		Self/family decision		Government hospital			2018-06-18	Yes			Yes			2018-06-20	Infant is available		Mother	2018-06-18	Outpatient	Doctor		No				Yes	Home	No one			No	No	No	No	No	No change	2018-06-19	Home	No one
4-237	CRF5	Yes	2018-07-13	Infant is available		Mother		2018-07-08	Mother		Self/family decision		Government hospital			2018-07-10	Yes			Yes			2018-07-17	Infant is available		Mother	2018-07-10	Outpatient	Doctor		No				Yes	Health Facility	No one			No	No	No	No	No	No change	2018-07-11	Home	No one
4-268	CRF5	Yes	2018-06-16	Infant is available		Mother		2018-06-16	Mother		Self/family decision		Private hospital/Clinic	SEHRAWAT HOSPITAL PALWAL		2018-06-16	Yes			Yes			2018-06-17	Infant is available		Father	2018-06-16	Outpatient	Doctor		No				Yes	Health Facility	Other	PSBI TEAM		No	No	No	No	No	No change	2018-06-17	Home	No one
4-273	CRF5	Yes	2018-06-06	Infant is available		Father		2018-06-03	Mother		Self/family decision		Private hospital/Clinic	PVT CLINIC BHANGUR		2018-06-06	Yes			Yes			2018-06-07	Infant is available		Father	2018-06-06	Outpatient	Doctor		No				Yes	Home	Other	PSBI		No	No	No	No	No	No change	2018-06-07	Home	No one
4-285	CRF5	Yes	2018-06-04	Infant is available		Father		2018-06-01	Mother		Self/family decision		Private hospital/Clinic	SEHRAWAT HOSPITAL PALWAL		2018-06-04	Yes			Yes			2018-06-05	Infant is available		Father	2018-06-04	Outpatient	Doctor		No				Yes	Home	Other	PSBI		No	No	No	No	No	No change	2018-06-05	Home	No one
4-297	CRF5	Yes	2018-07-26	Infant is available		Father		2018-07-24	Mother		Self/family decision		Private hospital/Clinic	SEHRAWAT HOSPITAL		2018-07-26	Yes			Yes			2018-07-30	Infant is available		Father	2018-07-26	Inpatient	Doctor		No				Yes	Health Facility	Other	PSBI TEAM		No	No	No	No	No	No change	2018-07-27	Inpatient	Doctor
4-329	CRF5	Yes	2018-09-13	Infant is available		Father		2018-09-08	Mother		Other	PSBI TEAM	Government hospital			2018-09-13	Yes			Yes			2018-09-20	Infant is available		Father	2018-09-13	Outpatient	Doctor		No				Yes	Home	Other	PSBI TEAM		No	No	No	No	No	No change	2018-09-14	Home	No one
4-360	CRF5	Yes	2018-12-28	Infant is available		Mother		2018-12-15	Mother		Self/family decision		Private hospital/Clinic	RAHUL HOSPITAL		2018-12-16	Yes			Yes			2018-12-31	Infant is available		Father	2018-12-16	Inpatient	Nurse		Yes	Private		Nurse	No		No one			No	No	No	No	No	No change	2018-12-17	Inpatient	Nurse
4-369	CRF5	Yes	2018-06-08	Infant is available		Mother		2018-06-04	Mother		Self/family decision		Government hospital			2018-06-08	Yes			Yes			2018-06-09	Infant is available		Father	2018-06-08	Outpatient	Doctor		No				Yes	Home	Other	PSBI TEAM		No	No	No	No	No	No change	2018-06-09	Home	No one
4-387	CRF5	Yes	2018-05-19	Infant is available		Father		2018-05-17	Mother		Self/family decision		Private hospital/Clinic	SEHRAWAT HOSPITAL PALWAL		2018-05-19	Yes			Yes			2018-05-20	Infant is available		Father	2018-05-19	Outpatient	Doctor		No				Yes	Home	Other	PSBI TEAM		No	No	No	No	No	No change	2018-05-20	Home	No one
4-390	CRF5	Yes	2018-07-19	Infant is available		Mother		2018-07-19	Mother		Self/family decision		Private hospital/Clinic	SACHIN HOSPITAL		2018-07-19	Yes			Yes			2018-07-23	Infant is available		Mother	2018-07-19	Inpatient	Doctor		Yes	Private		Nurse	Yes	Health Facility	Other	PSBI TEAM		No	No	No	No	No	Don't know	2018-07-20	Inpatient	Doctor
4-390	CRF5	Yes	2018-08-10	Infant is available		Mother		2018-08-08	Mother		Other	PSBI TEAM	Government hospital			2018-08-10	Yes			Yes			2018-08-14	Infant is available		Mother	2018-08-10	Outpatient	Doctor		No				Yes	Home	Other	PSBI TEAM		No	No	No	No	No	No change	2018-08-11	Home	No one
4-407	CRF5	Yes	2018-07-16	Infant is available		Father		2018-07-15	Mother		Other	PSBI TEAM	Government hospital			2018-07-16	Yes			Yes			2018-07-23	Infant is available		Father	2018-07-16	Outpatient	Doctor		No				Yes	Home	Other	PSBI TEAM		No	No	No	No	No	No change	2018-07-17	Home	No one
4-413	CRF5	Yes	2018-05-18	Infant is available		Father		2018-05-16	Mother		Other	DR.	Government hospital			2018-05-16	Yes			Yes			2018-05-19	Infant is available		Father	2018-05-16	Inpatient	Doctor		No				Yes	Health Facility	No one			No	No	No	No	No	No change	2018-05-17	Inpatient	Doctor
4-513	CRF5	Yes	2018-09-22	Infant is available		Father		2018-09-20	Mother		Self/family decision		CHC			2018-09-21	Yes			Yes			2018-09-24	Infant is available		Father	2018-09-21	Outpatient	Doctor		No				Yes	Home	Other	PSBI TEAM		No	No	No	No	No	No change	2018-09-22	Home	No one
4-519	CRF5	Yes	2018-09-11	Infant is available		Mother		2018-09-10	Mother		Other	PSBI TEAM	Government hospital			2018-09-11	Yes			Yes			2018-09-13	Infant is available		Father	2018-09-11	Outpatient	Doctor		No				Yes	Home	Other	PSBI TEAM		No	No	No	No	No	No change	2018-09-12	Home	No one
4-526	CRF5	Yes	2018-09-23	Infant is hospitalized		Father		2018-09-22	ASHA		Self/family decision		Government hospital			2018-09-22	Yes			Yes			2018-09-25	Infant is hospitalized		Mother	2018-09-22	Inpatient	Doctor		No				Don't know		No one			No	No	No	No	No	Don't know	2018-09-23	Inpatient	Doctor
4-532	CRF5	Yes	2018-09-22	Infant is available		Father		2018-09-18	Mother		Self/family decision		Private hospital/Clinic	SHANTI MALIK HOSPITAL		2018-09-19	Yes			Yes			2018-09-23	Infant is available		Mother	2018-09-19	Inpatient	Doctor		Yes	Private		Nurse	No		No one			No	No	No	No	No	No change	2018-09-20	Inpatient	Doctor
4-561	CRF5	Yes	2018-09-23	Infant is available		Mother		2018-09-21	Mother		Self/family decision		RMP	RAJU		2018-09-22	Yes			Yes			2018-09-27	Infant is available		Mother	2018-09-22	Outpatient	RMP		No				Yes	Home	No one			No	No	No	No	No	No change	2018-09-23	Home	No one
4-580	CRF5	Yes	2018-10-13	Infant is available		Father		2018-10-09	Mother		Self/family decision		Private hospital/Clinic	NIDAN HOSPITAL		2018-10-09	Yes			Yes			2018-10-16	Infant is available		Mother	2018-10-09	Outpatient	Doctor		No				Yes	Home	No one			No	No	No	No	No	No change	2018-10-10	Home	No one
4-656	CRF5	Yes	2018-04-24	Infant is available		Mother		2018-04-23	Mother		Self/family decision		Private hospital/Clinic	PVT. CLINIC HATHIN		2018-04-24	Yes			Yes			2018-05-01	Infant is available		Mother	2018-04-24	Outpatient	RMP		No				Yes	Home	Other	PSBI TEAM		Yes	No	No	No	No	No change	2018-04-25	Home	RMP
4-742	CRF5	Yes	2018-05-01	Infant is available		Father		2018-04-30	Other family member		Self/family decision		Private hospital/Clinic	SACHIN HOSPITAL PALWAL		2018-05-01	No	No improvement		Yes			2018-05-02	Infant is available		Father	2018-05-01	Inpatient	Doctor		No				Yes	Health Facility	No one			No	No	No	No	No	No change	2018-05-02	Inpatient	Doctor
4-858	CRF5	Yes	2018-05-08	Infant is available		Father		2018-05-06	Mother		Self/family decision		Private hospital/Clinic	NIDAN HOSPITAL PALWAL		2018-05-08	Yes			Yes			2018-05-09	Infant is available		Father	2018-05-08	Inpatient	Doctor		No				Yes	Health Facility	Other	PSBI		Yes	Yes	No	No	No	No change	2018-05-09	Inpatient	Doctor
4-865	CRF5	Yes	2018-05-03	Infant is available		Father		2018-05-01	Mother		Self/family decision		Private hospital/Clinic	SATYA SAI HOSPITAL PALWAL		2018-05-03	Yes			Yes			2018-05-04	Infant is available		Father	2018-05-03	Inpatient	Doctor		No				Yes	Health Facility	Other	PSBI		No	No	No	No	No	No change	2018-05-04	Inpatient	Doctor
4-882	CRF5	Yes	2018-06-20	Infant is available		Mother		2018-06-19	Mother		Self/family decision		Government hospital			2018-06-19	Yes			Yes			2018-06-20	Infant is available		Mother	2018-06-19	Outpatient	Doctor		No				Yes	Health Facility	No one			No	No	No	No	No	No change	2018-06-20	Home	No one
4-899	CRF5	Yes	2018-06-07	Infant is available		Father		2018-06-03	Mother		Self/family decision		Government hospital			2018-06-07	Yes			Yes			2018-06-08	Infant is available		Father	2018-06-07	Inpatient	Doctor		No				Yes	Health Facility	Other	PSBI TEAM		No	No	No	No	No	No change	2018-06-08	Inpatient	Doctor
4-972	CRF5	Yes	2018-10-16	Infant is available		Father		2018-10-14	ASHA		ASHA		Government hospital			2018-10-16	Yes			Yes			2018-10-18	Infant is available		Father	2018-10-16	Outpatient	Doctor		No				Yes	Health Facility	Other	PSBI TEAM			No	No	No	No	No change	2018-10-17	Home	No one
5-20	CRF5	Yes	2018-04-20	Infant is available		Mother		2018-04-15	Mother		Self/family decision		Private hospital/Clinic	SEHRAWAT HOSPITAL, PALWAL		2018-04-15	Yes			Yes			2018-04-24	Infant is available		Father	2018-04-15	Inpatient	Doctor		Don't know				Yes	Health Facility	No one			No	No	No	No	No	No change	2018-04-16	Inpatient	Doctor
5-36	CRF5	Yes	2018-04-02	Infant is available		Mother		2018-02-23	Mother		Self/family decision		Government hospital			2018-02-23	Yes			Yes			2018-04-12	Infant is available		Mother	2018-02-23	Inpatient	Doctor		Don't know				Yes	Health Facility	No one			No	No	No	No		No change	2018-02-24	Inpatient	Doctor
5-37	CRF5	Yes	2018-05-02	Infant is available		Mother		2018-04-26	Mother		Self/family decision		Private hospital/Clinic	SACHIN HOSPITAL, PALWAL		2018-04-26	Yes			Yes			2018-05-04	Infant is available		Mother	2018-04-26	Inpatient	Doctor		Don't know				Yes	Health Facility	No one			No	No	No	No		No change	2018-04-27	Inpatient	Doctor
5-45	CRF5	Yes	2018-05-18	Infant is available		Mother		2018-05-15	Mother		Self/family decision		Private hospital/Clinic	BAMANKHEDA		2018-05-15	Yes			Yes			2018-05-19	Infant is available		Mother	2018-05-15	Outpatient	Doctor		No				Yes	Home	No one			No	No	No	No		No change	2018-05-16	Home	No one
5-53	CRF5	Yes	2018-09-14	Infant is available		Mother		2018-09-13	Mother		Self/family decision		Private hospital/Clinic	DR RAHUL		2018-09-14	Yes			Yes			2018-09-15	Infant is available		Mother	2018-09-14	Outpatient	Doctor		No				Yes	Home	Other	SOMARTH		No	No	No	No	No	No change	2018-09-15	Outpatient	No one
5-62	CRF5	Yes	2018-07-16	Infant is available		Mother		2018-07-08	Mother		Self/family decision		Private hospital/Clinic	RAHUL HOSPITAL, PALWAL		2018-07-10	Yes			Yes			2018-07-17	Infant is available		Mother	2018-07-10	Inpatient	Doctor		No				Don't know		No one			No	No	No	Not sure	No	Don't know	2018-07-11	Inpatient	Doctor
5-68	CRF5	Yes	2018-07-09	Infant is available		Father		2018-07-09	Other family member		Self/family decision		Private hospital/Clinic	VRIJ RAHUL HOSPITAL		2018-07-09	Yes			No	Other	SOMAARTH KE KAHANE PA CHC, AURANGABAD DIKHAYA	2018-07-10	Infant is available		Father	2018-07-10	Outpatient	Doctor		Yes	CHC		Nurse	Yes	Health Facility	ASHA			No	No	No	No	No	No change	2018-07-11	Outpatient	Doctor
5-78	CRF5	Yes	2018-05-22	Infant is available		Mother		2018-05-21	Mother		Self/family decision		RMP	DR HEMCHAND SE		2018-05-22	Yes			Yes			2018-05-23	Infant is available		Father	2018-05-22	Outpatient	RMP		No				Yes	Home	ASHA			No	No	No	No		No change	2018-05-23	Home	No one
5-79	CRF5	Yes	2018-05-21	Infant is available		Mother		2018-05-13	Mother		Self/family decision		Government hospital			2018-05-13	Yes			Yes			2018-05-22	Infant is available		Father	2018-05-13	Inpatient	Doctor		Don't know				Don't know		No one								Don't know	2018-05-14	Inpatient	Doctor
5-94	CRF5	Yes	2018-07-06	Infant is available		Mother		2018-07-05	Mother		Other	PSBI TEAM	CHC			2018-07-06	Yes			Yes			2018-07-07	Infant is available		Father	2018-07-06	Outpatient	Doctor		Yes	CHC		Nurse	Yes	Health Facility	Other	SOMARTH FOLLOW		No	No	No	No	No	No change	2018-07-07	Outpatient	Doctor
5-104	CRF5	Yes	2018-07-26	Infant is available		Father		2018-07-24	Mother		Self/family decision		Private hospital/Clinic	RAHUL HOSPITAL		2018-07-26	Yes			Yes			2018-07-27	Infant is available		Mother	2018-07-26	Outpatient	Doctor		No				Yes	Health Facility	Other	SOMMARTH		Yes	No	No	No	No	No change	2018-07-27	Home	No one
5-111	CRF5	Yes	2018-08-11	Infant is available		Mother		2018-08-05	Mother		Self/family decision		Private hospital/Clinic	HOSPITAL ANIL BAMS		2018-08-06	Yes			No	No improvement		2018-08-13	Infant is available		Mother	2018-08-13	Outpatient	Doctor		No				Yes	Health Facility	Other	SOMMARTH		No	No	No	No	No	No change	2018-08-14	Home	No one
5-123	CRF5	Yes	2018-08-04	Infant is available		Mother		2018-07-27	Mother		Self/family decision		Private hospital/Clinic	SACHIN HOSPITAL		2018-07-28	Yes			Yes			2018-08-06	Infant is available		Mother	2018-07-28	Inpatient	Doctor		Don't know				Yes	Health Facility	No one			No	No	No	No		No change	2018-07-29	Inpatient	Doctor
5-159	CRF5	Yes	2018-08-25	Infant is available		Mother		2018-08-24	Mother		Other	PSBI TEAM	CHC			2018-08-25	Yes			No	No improvement		2018-08-27	Infant is available		Mother	2018-08-25	Outpatient	Doctor		No				No		Other	SOMMARTH		No	No	No	No	No	No change	2018-08-26	Outpatient	Doctor
5-169	CRF5	Yes	2018-10-01	Infant is available		Other	GRAND MOTHER	2018-09-29	ASHA		ASHA		Private hospital/Clinic	SOMARTH		2018-10-01	Yes			Yes			2018-10-03	Infant is available		Mother	2018-10-01	Outpatient	Doctor		Yes	Other	SOMMARTH	Doctor	Yes	Health Facility	ASHA			No	No	No	No	No	No change	2018-10-02	Outpatient	ANM
5-170	CRF5	Yes	2018-10-30	Infant is available		Father		2018-10-30	ASHA		ASHA		Private hospital/Clinic	SOMARTH HOSPITAL		2018-10-30	Yes			No	Referred by provider		2018-10-31	Infant is available		Father	2018-10-30	Outpatient	Doctor		Yes	Other	SOMMARTH	Nurse	Yes	Health Facility	ASHA			No	No	No	No	No	No change	2018-10-31	Home	No one
5-190	CRF5	Yes	2018-09-19	Infant is available		Mother		2018-09-18	Mother		Self/family decision		CHC			2018-09-19	Yes			Yes			2018-09-20	Infant is available		Father	2018-09-19	Outpatient	Doctor		No				Yes	Health Facility	Other	SOMARTH		Yes	No	No	No		No change	2018-09-20	Outpatient	Doctor
5-194	CRF5	Yes	2018-10-03	Infant is available		Mother		2018-10-02	Mother		Other	PSBI TEAM	CHC			2018-10-03	Yes			Yes			2018-10-04	Infant is available		Father	2018-10-03	Outpatient	Doctor		Yes	CHC		Nurse	Yes	Health Facility	ASHA			No	No	No	No	No	No change	2018-10-04	Outpatient	ANM
5-262	CRF5	Yes	2018-05-28	Infant is available		Mother		2018-05-17	Mother		Self/family decision		Private hospital/Clinic	SEHRAWAT		2018-05-21	Yes			Yes			2018-05-29	Infant is available		Mother	2018-05-21	Outpatient	Doctor		No				Yes	Home	ASHA			No	No	No	No	No	No change	2018-05-22	Home	No one
5-289	CRF5	Yes	2018-06-19	Infant is available		Mother		2018-06-15	Mother		Self/family decision		Private hospital/Clinic	SEHRAWAT HOSPITAL PALWAL		2018-06-16	Yes			Yes			2018-06-20	Infant is available		Mother	2018-06-16	Inpatient	Doctor		Don't know				Yes	Health Facility	No one			No	No	No	No		No change	2018-06-17	Inpatient	Doctor
5-291	CRF5	Yes	2018-07-09	Infant is available		Mother		2018-06-21	Other family member		ASHA		Private hospital/Clinic	SEHRAWAT HOSPITAL PALWAL		2018-06-21	Yes			Yes			2018-07-14	Infant is available		Mother	2018-06-21	Inpatient	Doctor		Don't know				Don't know		No one			No	No	No	Not sure		No change	2018-06-22	Inpatient	Doctor
5-305	CRF5	Yes	2018-04-30	Infant is available		Father		2018-04-29	Other family member		Other	PSBI TEAM	Private hospital/Clinic	SOMARTH CLINIC, KHATELA		2018-04-30	Yes			Yes			2018-05-01	Infant is available		Father	2018-04-30	Outpatient	Doctor		Yes	Private		Nurse	Yes	Home	No one			No	No	No	No	No	No change	2018-05-01	Outpatient	Doctor
5-306	CRF5	Yes	2018-05-31	Infant is available		Mother		2018-05-29	Mother		Self/family decision		RMP	DEVAN		2018-05-29	Yes			Yes			2018-06-01	Infant is available		Mother	2018-05-29	Outpatient	RMP		No				Yes	Home	No one			No	No	No	No		No change	2018-05-30	Home	No one
5-308	CRF5	Yes	2018-04-27	Infant is available		Father		2018-04-27	Mother		Self/family decision		Private hospital/Clinic	SOMAARTH CLINIC		2018-04-27	Yes			Yes			2018-04-30	Infant is available		Mother	2018-04-27	Outpatient	Doctor		No				Yes	Home	No one			No	No	No	No	No	No change	2018-04-28	Home	No one
5-321	CRF5	Yes	2018-06-18	Infant is available		Mother		2018-06-16	Mother		Self/family decision		CHC			2018-06-18	Yes			Yes			2018-06-19	Infant is available		Mother	2018-06-18	Outpatient	Doctor		No				Yes	Home	Other	PSBI TEAM		No	No	No	No	No	No change	2018-06-19	Home	No one
5-333	CRF5	Yes	2018-08-04	Infant is available		Mother		2018-08-03	Mother		Self/family decision		Private hospital/Clinic	SHEHRAWA HOSPITAL		2018-08-04	Yes			Yes			2018-08-06	Infant is available		Mother	2018-08-04	Outpatient	Doctor		No				Yes	Home	ASHA			No	No	No	No	No	No change	2018-08-05	Home	No one
5-351	CRF5	Yes	2018-08-14	Infant is available		Father		2018-08-14	ASHA		Self/family decision		Sub-centre/ANM			2018-08-14	Yes			No	Referred by provider		2018-08-16	Infant is available		Father	2018-08-14	Inpatient	Doctor		Yes	Sub Centre		ANM	Yes	Health Facility	ANM			No	No	No	No	No	No change	2018-08-15	Inpatient	Doctor
5-353	CRF5	Yes	2018-08-28	Infant is available		Mother		2018-08-26	Mother		Other	PSBI TEAM	CHC			2018-08-28	Yes			Yes			2018-08-29	Infant is available		Mother	2018-08-28	Outpatient	Doctor		No				Yes	Health Facility	Other	SOMAARTH		No	No	No	No	No	No change	2018-08-29	Home	No one
5-390	CRF5	Yes	2018-11-12	Infant is available		Mother		2018-11-08	Mother		Self/family decision		CHC			2018-11-12	Yes			Yes			2018-11-13	Infant is available		Father	2018-11-12	Outpatient	Doctor		No				Yes	Health Facility	No one			Yes	No	No	No	No	No change	2018-11-13	Outpatient	Doctor
5-444	CRF5	Yes	2018-03-22	Infant is available		Mother		2018-03-21	Other family member		Self/family decision		Government hospital			2018-03-22	Yes			Not applicable			2018-03-23	Infant is available		Father	2018-03-22	Outpatient	Doctor		No				Yes	Health Facility	No one			No	No	No	No	No	No change	2018-03-23	Home	No one
5-452	CRF5	Yes	2018-03-27	Infant is available		Father		2018-03-25	Mother		Self/family decision		RMP	RMP, HATHIN		2018-03-25	Yes			No	No improvement		2018-03-28	Infant is available		Father	2018-03-27	Outpatient	Doctor		No				No		Other	SOMMARTH		No	No	No	Yes		Don't know	2018-03-28	Inpatient	Doctor
5-475	CRF5	Yes	2018-10-10	Infant is available		Mother		2018-10-05	Mother		Self/family decision		Private hospital/Clinic	NIDAN HOSPITAL		2018-10-07	Yes			Yes			2018-10-16	Infant is available		Mother	2018-10-07	Inpatient	Doctor		Don't know				Don't know		No one			No	No	No	No		Don't know	2018-10-08	Inpatient	Doctor
5-485	CRF5	Yes	2018-08-27	Infant is available		Father		2018-08-26	Mother		Self/family decision		RMP	RMP KONDAL		2018-08-26	Yes			No	No improvement		2018-08-28	Infant is available		Father	2018-08-27	Outpatient	Doctor		No				Yes	Health Facility	Other	SOMAARTH		No	No	No	No		No change	2018-08-28	Home	No one
5-522	CRF5	Yes	2018-10-17	Infant is available		Mother		2018-10-15	Mother		Self/family decision		CHC			2018-10-18	Yes			No	Referred by provider		2018-10-18	Infant is available		Father	2018-10-18	Outpatient	Doctor		Yes	Private		Nurse	Yes	Home	Other	SOMAARTH		Yes	No	No	No	No	No change	2018-10-19	Home	No one
5-577	CRF5	Yes	2018-03-13	Infant is available		Father		2018-03-12	Mother		Self/family decision		Other		SOMARTH CLINIC	2018-03-13	Yes			No	No improvement		2018-03-19	Infant is available		Father	2018-03-13	Outpatient	Doctor		Yes	Other	SOMARTH CLINIC	Nurse	No		Other	SOMARTH CLINIC		No	No	No	No	No	No change	2018-03-14	Outpatient	Doctor
5-584	CRF5	Yes	2018-04-06	Infant is available		Mother		2018-03-24	Mother		Self/family decision		CHC			2018-03-26	No	Child is fine now		Yes			2018-04-16	Infant is available		Mother	2018-03-26	Outpatient	Doctor		No				Yes	Health Facility	ASHA			No	No	No	No	No	No change	2018-03-27	Home	No one
5-597	CRF5	Yes	2018-04-16	Infant is available		Mother		2018-04-14	Mother		Self/family decision		Private hospital/Clinic	DR. SEHRAWAT HOSPITAL PALWAL		2018-04-15	Yes			No	No improvement		2018-04-17	Infant is available		Father	2018-04-17	Outpatient	Doctor		Yes	Other	SOMARTH CLINIC	Doctor	Yes	Home	ASHA			No	No	No	No	No	No change	2018-04-18	Outpatient	Doctor
5-600	CRF5	Yes	2018-03-27	Infant is available		Other	BUAA	2018-03-26	Other family member		ASHA		CHC			2018-03-27	Yes			No	No improvement		2018-03-28	Infant is available		Other	2018-03-27	Outpatient	Doctor		No				Yes	Health Facility	Other	SOMAARTH		No	No	No	No		No change	2018-03-28	Home	No one
5-613	CRF5	Yes	2018-08-25	Infant is available		Mother		2018-08-24	Mother		ASHA		Government hospital			2018-08-25	Yes			Yes			2018-08-27	Infant is available		Mother	2018-08-25	Outpatient	Doctor		Yes	DH		Doctor	Yes	Health Facility	ASHA			No	No	No	No	No	No change	2018-08-26	Outpatient	RMP
5-630	CRF5	Yes	2018-06-14	Infant is available		Father		2018-06-14	Mother		Self/family decision		CHC			2018-06-14	Yes			No	Referred by provider		2018-06-16	Infant is available		Mother	2018-06-14	Inpatient	Doctor		Yes	CHC		Doctor	No		Other	SOMMARTH		No	No	No	No	No	No change	2018-06-15	Outpatient	RMP
5-636	CRF5	Yes	2018-08-06	Infant is available		Mother		2018-08-04	Mother		ASHA		CHC			2018-08-06	Yes			Yes			2018-08-07	Infant is available		Father	2018-08-06	Outpatient	Doctor		Yes	CHC		Nurse	Yes	Home	ASHA			No	No	No	No	No	No change	2018-08-07	Outpatient	Doctor
5-646	CRF5	Yes	2018-09-19	Infant is available		Mother		2018-09-18	Mother		ASHA		Government hospital			2018-09-19	Yes			Yes			2018-09-20	Infant is available		Mother	2018-09-19	Outpatient	Doctor		Yes	CHC		Nurse	Yes	Health Facility	ASHA			No	No	No	No	No	No change	2018-09-20	Outpatient	Doctor
5-656	CRF5	Yes	2018-07-18	Infant is available		Mother		2018-07-18	ASHA		ASHA		Private hospital/Clinic	N/A		2018-07-18	Yes			No	No improvement		2018-07-19	Infant is available		Father	2018-07-19	Outpatient	Doctor		Yes	Private		Nurse	Yes	Home	ASHA			No	No	No	No	No	No change	2018-07-20	Outpatient	Doctor
5-709	CRF5	Yes	2018-08-13	Infant is available		Father		2018-08-12	Mother		ASHA		Government hospital			2018-08-13	Yes			Yes			2018-08-14	Infant died		Father	2018-08-13	Inpatient	Doctor		Don't know				Yes	Health Facility	ASHA			No	No	No	Yes		Medication stopped
5-731	CRF5	Yes	2019-01-07	Infant is available		Father		2019-01-07	ASHA		ASHA		Government hospital			2019-01-07	No	Other	FAMILY ILAZ NAHI KARANA CHAHTA THA	No	No improvement		2019-01-08	Infant is available		Father	2019-01-07	Outpatient	Doctor		No				No		ANM			No	No	No	Yes		Don't know	2019-01-08	Outpatient	Doctor
5-744	CRF5	Yes	2018-05-22	Infant is available		Mother		2018-05-14	Mother		Self/family decision		Private hospital/Clinic	MOOLCHAND HOSPITAL PALWAL		2018-05-14	Yes			Yes			2018-05-22	Infant is available		Father	2018-05-14	Outpatient	Doctor		No				Yes	Home	No one			No	No	No	No	No	No change	2018-05-15	Home	No one
5-762	CRF5	Yes	2018-08-24	Infant is available		Mother		2018-08-24	Mother		Other	PSBI TEAM	CHC			2018-08-24	Yes			Yes			2018-08-25	Infant is available		Mother	2018-08-24	Outpatient	Doctor		Yes	CHC		Doctor	Yes	Health Facility	Other	SOMAARTH		No	No	No	No	No	No change	2018-08-25	Outpatient	Doctor
5-762	CRF5	Yes	2018-10-03	Infant is available		Father		2018-09-26	Mother		Self/family decision		Private hospital/Clinic	MOOLCHAND HOSPITAL, PALWAL		2018-09-26	Yes			Yes			2018-10-04	Infant is available		Mother	2018-09-26	Inpatient	Doctor		Don't know				Don't know		No one			No	No	No	No	No	Don't know	2018-09-27	Inpatient	Doctor
5-778	CRF5	Yes	2018-03-09	Infant is available		Father		2018-03-09	ASHA		ANM		Sub-centre/ANM			2018-03-09	Yes			No	Referred by provider		2018-03-13	Infant is available		Father	2018-03-09	Outpatient	ANM		No				No		ANM			No	No	No	No	No	No change	2018-03-10	Inpatient	Doctor
5-784	CRF5	Yes	2018-08-27	Infant is available		Mother		2018-08-25	Mother		Other	PSBI TEAM	CHC			2018-08-27	Yes			No	Other	BACCHA NIJI HOSPITAL PALWAL ME PAIDA HUA THA. US SAMAY THODA SANS LENE ME PARESHANI THI TO US SAMAY MOOLCHAND HOSPITAL PALWAL ME DIKHAYA THA , DUSRA UNKA TAAU APEX HOSPITAL PALWAL ME MANAGER HAI UNKI MOOLCHAND HOSPITAL ME JAAN PAHCHAN HAI TO VE	2018-08-28	Infant is available		Mother	2018-08-27	Outpatient	Doctor		Yes	CHC		Nurse	Yes	Health Facility	Other	SOMAARTH TEAM		Yes	No	No	No	No	No change	2018-08-28	Outpatient	Doctor
6-30	CRF5	Yes	2018-05-07	Infant is available		Mother		2018-05-06	Mother		Other	PSBI TEAM	CHC			2018-05-07	Yes			Yes			2018-05-08	Infant is available		Mother	2018-05-07	Inpatient	Doctor		Yes	CHC		Doctor	Yes	Health Facility	Other	PSBI TEAM		No	No	No	Not sure	No	No change	2018-05-08	Inpatient	Doctor
6-45	CRF5	Yes	2018-06-20	Infant is available		Mother		2018-06-17	Mother		ASHA		CHC			2018-06-20	Yes			Yes			2018-06-21	Infant is available		Father	2018-06-20	Outpatient	Doctor		Yes	CHC		Nurse	Yes	Home	Other	PSBI TEAM		Yes	No	No	No	No	No change	2018-06-21	Home	No one
6-58	CRF5	Yes	2018-11-09	Infant is available		Father		2018-11-07	Mother		RMP		RMP	RMP		2018-11-09	Yes			Yes			2018-11-10	Infant is available		Father	2018-11-09	Home	RMP		No				Yes	Home	Other	PSBI TEAM		No	No	No	No	No	No change	2018-11-10	Home	RMP
6-59	CRF5	Yes	2018-10-20	Infant is available		Other	DADA	2018-10-17	Other family member		Other	PSBI TEAM	CHC			2018-10-20	Yes			Yes			2018-10-21	Infant is available		Other	2018-10-20	Outpatient	Doctor		Yes	CHC		Nurse	Yes	Health Facility	Other	PSBI TEAM		No	No	No	No	No	No change	2018-10-21	Outpatient	Doctor
6-70	CRF5	Yes	2018-12-17	Infant is available		Father		2018-12-16	Other family member		Other	PSBI TEAM	CHC			2018-12-17	Yes			Yes			2018-12-18	Infant is available		Father	2018-12-17	Outpatient	Doctor		Yes	CHC		Nurse	Yes	Health Facility	Other	PSBI TEAM		No	No	No	No	No	No change	2018-12-18	Outpatient	Doctor
6-74	CRF5	Yes	2018-12-31	Infant is available		Father		2018-12-30	Mother		Other	PSBI TEAM	CHC			2018-12-31	Yes			Yes			2019-01-02	Infant is available		Father	2018-12-31	Outpatient	Doctor		No				Yes	Health Facility	Other	PSBI TEAM		No	No	No	No	No	No change	2019-01-01	Home	No one
6-107	CRF5	Yes	2018-06-02	Infant is available		Father		2018-05-29	Mother		Other	PSBI TEAM	CHC			2018-06-02	Yes			Yes			2018-06-03	Infant is available		Father	2018-06-02	Outpatient	Doctor		No				Yes	Home	Other	PSBI TEAM		No	No	No	No	No	No change	2018-06-03	Home	No one
6-141	CRF5	Yes	2018-10-12	Infant is available		Mother		2018-10-09	Mother		Other	PSBI TEAM	CHC			2018-10-12	Yes			Yes			2018-10-13	Infant is available		Mother	2018-10-12	Outpatient	Doctor		Yes	CHC		Nurse	Yes	Home	Other	PSBI TEAM		No	No	No	No	No	No change	2018-10-13	Outpatient	Doctor
6-151	CRF5	Yes	2018-10-20	Infant is available		Father		2018-10-18	Other family member		Other	PSBI TEAM	CHC			2018-10-20	Yes			Yes			2018-10-22	Infant is available		Father	2018-10-20	Outpatient	Doctor		Yes	CHC		Nurse	Yes	Health Facility	Other	PSBI TEAM		No	No	No	No	No	No change	2018-10-21	Outpatient	No one
6-173	CRF5	Yes	2018-12-27	Infant is available		Mother		2018-12-25	Mother		Other	PSBI TEAM	CHC			2018-12-27	Yes			Yes			2018-12-29	Infant is available		Mother	2018-12-27	Outpatient	Doctor		Yes	CHC		Nurse	Yes	Health Facility	Other	PSBI TEAM		No	No	No	No	No	No change	2018-12-28	Outpatient	Doctor
6-259	CRF5	Yes	2018-06-06	Infant is available		Father		2018-06-05	Mother		Self/family decision		CHC			2018-06-06	Yes			Yes			2018-06-09	Infant is available		Father	2018-06-06	Outpatient	Doctor		No				Yes	Home	Other	PSBI TEAM		No	No	No	No	No	No change	2018-06-07	Home	No one
6-281	CRF5	Yes	2018-09-20	Infant is available		Father		2018-09-20	Other family member		Self/family decision		CHC			2018-09-20	Yes			No	No improvement		2018-09-25	Infant is available		Father	2018-09-20	Outpatient	Doctor		Yes	CHC		Nurse	Yes	Health Facility	No one			No	No	No	No	No	No change	2018-09-21	Home	No one
6-287	CRF5	Yes	2018-10-06	Infant is available		Mother		2018-10-04	Mother		Other	PSBI TEAM	CHC			2018-10-06	Yes			Yes			2018-10-08	Infant is available		Mother	2018-10-06	Outpatient	Doctor		Yes	CHC		Nurse	Yes	Health Facility	Other	PSBI TEAM		No	No	No	No	No	No change	2018-10-07	Outpatient	No one
6-311	CRF5	Yes	2018-10-27	Infant is available		Father		2018-10-25	Mother		Other	PSBI TEAM	CHC			2018-10-27	Yes			No	Distance was issue		2018-10-28	Infant is available		Father	2018-10-27	Outpatient	Doctor		Yes	CHC		Nurse	Yes	Home	Other	PSBI TEAM		No	No	No	No	No	No change	2018-10-28	Inpatient	Doctor
6-351	CRF5	Yes	2018-07-14	Infant is available		Father		2018-07-11	Mother		Other	PSBI TEAM	CHC			2018-07-14	Yes			Yes			2018-07-15	Infant is available		Father	2018-07-14	Outpatient	Doctor		No				Yes	Home	Other	PSBI TEAM		No	No	No	No	No	No change	2018-07-15	Home	No one
6-352	CRF5	Yes	2018-08-24	Infant is available		Father		2018-08-18	Mother		Other	PSBI TEAM	Government hospital			2018-08-24	Yes			No	No improvement		2018-08-25	Infant is available		Father	2018-08-24	Outpatient	Doctor		No				Yes	Home	Other	PSBI TEAM		No	No	No	No	No	No change	2018-08-25	Outpatient	Doctor
6-352	CRF5	Yes	2018-09-10	Infant is available		Father		2018-09-08	Other family member		Other	PSBI TEAM	CHC			2018-09-10	Yes			Yes			2018-09-12	Infant is available		Father	2018-09-10	Outpatient	Doctor		Yes	CHC		Nurse	Yes	Health Facility	No one			No	No	No	No	No	No change	2018-09-11	Outpatient	Doctor
6-426	CRF5	Yes	2018-07-30	Infant is available		Father		2018-07-24	Mother		Other	PSBI TEAM	CHC			2018-07-30	Yes			Yes			2018-07-31	Infant is available		Father	2018-07-30	Outpatient	Doctor		No				Yes	Health Facility	Other	PSBI TEAM		No	No	No	No	No	No change	2018-07-31	Home	No one
6-599	CRF5	Yes	2018-11-14	Infant is available		Father		2018-11-13	Other family member		Other	PSBI TEAM	Private hospital/Clinic	LIFE CARE HOSPITAL		2018-11-14	Yes			Yes			2018-11-15	Infant is available		Father	2018-11-14	Outpatient	Doctor		No				Yes	Home	Other	PSBI TEAM		No	No	No	No	No	No change	2018-11-15	Outpatient	Doctor
6-607	CRF5	Yes	2018-10-13	Infant is hospitalized		Father		2018-10-11	Other family member		Other	PSBI TEAM	Other		NALHAR HOSPITAL	2018-10-13	Yes			Yes			2018-10-14	Infant is available		Mother	2018-10-13	Inpatient	Doctor		No				Yes	Health Facility	Other	PSBI TEAM		No	No	No	No	No	No change	2018-10-14	Inpatient	Doctor
6-638	CRF5	Yes	2018-12-18	Infant is available		Father		2018-12-16	Other family member		Self/family decision		Private hospital/Clinic	SEHRAWAT HOSPITAL		2018-12-16	Yes			No	Treatment was costly		2018-12-21	Infant is available		Father	2018-12-18	Inpatient	Doctor		Yes	Private		Nurse	Yes	Health Facility	No one			No	No	No	No	No	No change	2018-12-19	Inpatient	Doctor
6-675	CRF5	Yes	2018-05-31	Infant is available		Father		2018-05-30	Mother		RMP		RMP	RMP		2018-05-31	Yes			Yes			2018-06-01	Infant is available		Father	2018-05-31	Home	No one		No				Yes	Home	No one			No	No	No	No	No	No change	2018-06-01	Home	No one
6-703	CRF5	Yes	2018-06-15	Infant is available		Father		2018-06-13	Mother		Other	PSBI TEAM	CHC			2018-06-15	Yes			Yes			2018-06-16	Infant is available		Father	2018-06-15	Outpatient	Doctor		Yes	CHC		Doctor	Yes	Health Facility	Other	PSBI TEAM		No	No	No	No	No	No change	2018-06-16	Outpatient	RMP
6-704	CRF5	Yes	2018-06-20	Infant is hospitalized		Father		2018-06-14	Other family member		RMP		RMP	JAGDESH		2018-06-20	Yes			Yes			2018-06-21	Infant is available		Father	2018-06-20	Outpatient	RMP		No				Yes	Home	Other	PSBI TEAM		No	No	No	No	No	No change	2018-06-21	Outpatient	RMP
6-708	CRF5	Yes	2018-07-06	Infant is available		Father		2018-07-02	Other family member		Other	PSBI TEAM	CHC			2018-07-06	Yes			Yes			2018-07-07	Infant is available		Father	2018-07-06	Outpatient	Doctor		Yes	CHC		Nurse	No		Other	PSBI TEAM		No	No	No	No	No	No change	2018-07-07	Outpatient	Doctor
6-717	CRF5	Yes	2018-05-22	Infant is available		Father		2018-05-19	Other family member		Other	PSBI TEAM	CHC			2018-05-22	Yes			No	Referred by provider		2018-05-23	Infant is available		Mother	2018-05-22	Outpatient	Doctor		No				Yes	Health Facility	Other	PSBI TEAM		No	No	No	No	No	No change	2018-05-23	Home	Other	PSBI TEAM
6-728	CRF5	Yes	2018-06-15	Infant is available		Father		2018-06-13	Mother		Other	PSBI TEAM	CHC			2018-06-15	Yes			Yes			2018-06-18	Infant is available		Father	2018-06-15	Outpatient	Doctor		No				Yes	Home	Other	PSBI TEAM		No	No	No	No	No	No change	2018-06-16	Home	No one
6-728	CRF5	Yes	2018-05-31	Infant is available		Father		2018-05-30	Mother		Other	PSBI TEAM	CHC			2018-05-31	Yes			Yes			2018-06-01	Infant is available		Mother	2018-05-31	Outpatient	Doctor		No				Yes	Home	Other	PSBI TEAM		No	No	No	No	No	No change	2018-06-01	Home	No one
6-751	CRF5	Yes	2018-02-20	Infant is available		Father		2018-02-18	Mother		Other	PSBI TEAM	CHC			2018-02-20	Yes			Yes			2018-02-21	Infant is available		Father	2018-02-20	Outpatient	Doctor		Yes	CHC		Doctor	No		Other	PSBI TEAM		No	No	No	No	No	No change	2018-02-21	Home	No one
6-754	CRF5	Yes	2018-06-12	Infant is available		Father		2018-06-11	Mother		RMP		RMP	MAKSUD		2018-06-12	Yes			Yes			2018-06-13	Infant is available		Mother	2018-06-12	Outpatient	RMP		No				Yes	Home	No one			No	No	No	No	No	No change	2018-06-13	Home	Other	PSBI TEAM
6-762	CRF5	Yes	2018-06-07	Infant is available		Father		2018-06-05	Mother		RMP		RMP	YUSUF PUNHANA		2018-06-07	Yes			Yes			2018-06-08	Infant is available		Father	2018-06-07	Outpatient	RMP		No				Yes	Home	No one			No	No	No	No	No	No change	2018-06-08	Home	No one
6-770	CRF5	Yes	2018-07-08	Infant is available		Father		2018-07-07	Mother		Self/family decision		RMP	MAKSUD		2018-07-08	Yes			Yes			2018-07-11	Infant is available		Mother	2018-07-08	Outpatient	RMP		No				Yes	Home	No one			No	No	No	No	No	No change	2018-07-09	Home	No one
6-787	CRF5	Yes	2018-05-22	Infant is available		Father		2018-05-18	Mother		Other	PSBI TEAM	CHC			2018-05-22	Yes			Yes			2018-05-23	Infant is available		Father	2018-05-22	Outpatient	Doctor		No				Yes	Health Facility	Other	PSBI TEAM		Yes	No	No	No	No	No change	2018-05-23	Home	No one
6-798	CRF5	Yes	2018-07-09	Infant is available		Mother		2018-07-09	Mother		Self/family decision		RMP	RMP DOCTOR		2018-07-09	Yes			Yes			2018-07-11	Infant is available		Mother	2018-07-09	Home	RMP		No				Yes	Home	Other	RMP		No	No	No	No	No	No change	2018-07-10	Home	RMP
6-979	CRF5	Yes	2018-12-19	Infant is available		Father		2018-12-16	Other family member		RMP		RMP	DR. A.K KUMAR		2018-12-19	Yes			Yes			2018-12-20	Infant is available		Father	2018-12-19	Outpatient	RMP		No				Yes	Home	Other	PSBI TEAM		No	No	No	No	No	No change	2018-12-20	Outpatient	RMP
[truncated: 285 more columns]

## Sheet: Data Dictionary
Variable	Position	Label	Value	Label
record_id	1	participant unique id
ir5_form_name1	2	Form Name-5
ir5_contact1	3	V-1: First Contact Date
ir5_contactdt1	4	V-1: Is First Contact Date Mentioned	1	Yes
			2	No
ir5_babystatus1	5	V-1: Status Of The Infant At The Time Of First Contact	1	Infant is available
			2	Infant died
			3	Infant is hospitalized
			4	Refused to give information
			88	Other
ir5_statusother1	6	V-1: If The Status Of The Infant Is Other, Then Specify
ir5_adultresp1	7	V-1: Adult Primary Respondent (First Contact)	1	Father
			2	Mother
			3	Other
ir5_respother1	8	V-1: If Respondent Is Other, Then Specify
ir5_datesick1	9	V-1: Date Of Onset Of Illness
ir5_sicknotice1	10	V-1: Who Noticed/ Told You That The Child Was Sick?	1	Mother
			2	Other family member
			3	ASHA
			4	ANM
			88	Other
ir5_noticeoth1	11	V-1: If Noticed Or Told By Other, Then Specify
ir5_placeref1	12	V-1: Who Suggested The Place For Treatment First?	1	Self/family decision
			2	ANM
			3	ASHA
			4	RMP
			88	Other
ir5_refother1	13	V-1: If Suggested By Other, Specify
ir5_firstplace1	14	V-1: Initially, Where Was The Child Taken For Treatment	1	Government hospital
			2	CHC
			3	PHC
			4	Sub-centre/ANM
			5	Private hospital/Clinic
			6	RMP
			88	Other
ir5_facilityname1	15	V-1: If The Treatment Was Taken From Private Hospital/Clinic, Then Specify
ir5_placeoth1	16	V-1: If The Treatment Place Is Other, Then Specify
ir5_treatstart1	17	V-1: Date Of Treatment Started
ir5_treattoday1	18	V-1: Whether The Child Is Under Treatment Today?	1	Yes
			2	No
ir5_whystop1	19	V-1: If Not Under The Treatment, Then Why Was The Treatment Stopped?	1	Child died
			2	No improvement
			3	Distance to facility was issue
			4	No one to accompany
			5	Child is fine now
			6	Treatment was costly
			88	Other
ir5_stopother1	20	V-1: If Reason For Stopping The Treatment Is Other, Then Specify
ir5_currentsame1	21	V-1: Whether The Current Place Of Treatment Same From Where Treatment Started	1	Yes
			2	No
			3	Not applicable
ir5_whychange1	22	V-1: If The Treatment Place Is Not Same, Then Mention The Reason	1	Referred by provider
			2	No improvement
			3	Distance was issue
			4	No one to accompany
			5	Treatment was costly
			88	Other
ir5_whychangeother1	23	V-1: If The Reason For Changing The Place Of Treatment Is Other, Then Specify
ir5_contactdate1	24	V-1: Second Contact Date
ir5_firststatus1	25	V-1: Status Of The Infant On Second Contact	1	Infant is available
			2	Infant died
			3	Infant is hospitalized
			4	Refused to give information
			88	Other
ir5_firstother1	26	V-1: If The Status Of Infant Is Other, Then Specify
ir5_secondcontact1	27	V-1: Adult Primary Respondent In Second Contact	1	Father
			2	Mother
			3	Other
ir5_date1	28	V-1: Date Of Follow-Up
ir5_howtreated1	29	V-1: How Was The Child Treated?	1	Inpatient
			2	Outpatient
			3	Home
ir5_whoassessed1	30	V-1: Who Assessed The Child'S Health On That Day?	1	Doctor
			2	Nurse
			3	ANM
			4	RMP
			5	No one
			6	Other
ir5_assessother1	31	V-1: If Assessed By Other, Then Specify
ir5_babyinject1	32	V-1: Whether Infant Recieved Injection?	1	Yes
			2	No
			3	Don't know
ir5_facility1	33	V-1: Where Did The Child Recieve Injection?	1	DH
			2	CHC
			3	PHC
			4	Sub Centre
			5	Private
			6	RMP clinic
			7	Don't know
			8	Other
ir5_othfacilty1	34	V-1:If The Child Received Injection In Other Place, Then Specify
ir5_whoinject1	35	V-1: Who Administered The Injection?	1	Doctor
			2	Nurse
			3	ANM
			4	RMP
			5	Don't know
			88	Other
ir5_syrupgiv1	36	V-1: Whether Child Was Given Any Syrup?	1	Yes
			2	No
			3	Don't know
ir5_syrupwhere1	37	V-1: Where Was The Child Given Syrup?	1	Health Facility
			2	Home
ir5_workervisit1	38	V-1: Whether Any Health Worker Visited Home To Observe Condition Of The Child	1	ANM
			2	ASHA
			3	No one
			88	Other
ir5_visitother1	39	V-1: If Health Worker Is Other, Then Specify
ir5_condition1	40	V-1: Condition Of The Child Compared To Last Day (As Per The Perception Of Fam	1	Same
			2	Better
			3	Worsened
			4	Cured
			5	Died
			6	Don't know
ir5_passdiar1	41	V-1: Whether The Infant Had Diarrhea Due To Adverse Event	1	Yes
			2	No
ir5_skinrash1	42	V-1: Whether The Infant Had Any Skin Rashes Due To Adverse Event	1	Yes
			2	No
ir5_urinepass1	43	V-1: Whether The Infant Not Pass Urine For 24 Hours Due To Adverse Event	1	Yes
			2	No
ir5_urinefreq1	44	V-1: Whether The Infant Passed Urine Lesser Than Normal Due To Adverse Event	1	Yes
			2	No
			3	Not sure
ir5_babyswell1	45	V-1: Whether Infant Had Swelling With Redness/Pus At Injection Site (Adverse E	1	Yes
			2	No
ir5_treatchange1	46	V-1: Whether Any Change Was Introduced In Treatment By The Treatment Provider	1	Medication stopped
			2	changed medication
			3	Reduced dose
			4	Changed frequency
			5	No change
			6	Don't know
ir5_date2	47	V-2: Date Of Follow-Up
ir5_howtreated2	48	V-2: How Was The Child Treated?
ir5_whoassessed2	49	V-2: Who Assessed The Child'S Health On That Day?
ir5_assessother2	50	V-2: If Assessed By Other, Then Specify
ir5_babyinject2	51	V-2: Whether Infant Recieved Injection?
ir5_facility2	52	V-2: Where Did The Child Recieve Injection?
ir5_othfacilty2	53	V-2:If The Child Received Injection In Other Place, Then Specify
ir5_whoinject2	54	V-2: Who Administered The Injection?
ir5_syrupgiv2	55	V-2: Whether Child Was Given Any Syrup?
ir5_syrupwhere2	56	V-2: Where Was The Child Given Syrup?
ir5_workervisit2	57	V-2: Whether Any Health Worker Visited Home To Observe Condition Of The Child
ir5_visitother2	58	V-2: If Health Worker Is Other, Then Specify
ir5_condition2	59	V-2: Condition Of The Child Compared To Last Day (As Per The Perception Of Fam
ir5_passdiar2	60	V-2: Whether The Infant Had Diarrhea Due To Adverse Event
ir5_skinrash2	61	V-2: Whether The Infant Had Any Skin Rashes Due To Adverse Event
ir5_urinepass2	62	V-2: Whether The Infant Not Pass Urine For 24 Hours Due To Adverse Event
ir5_urinefreq2	63	V-2: Whether The Infant Passed Urine Lesser Than Normal Due To Adverse Event
ir5_babyswell2	64	V-2: Whether Infant Had Swelling With Redness/Pus At Injection Site (Adverse E
ir5_treatchange2	65	V-2: Whether Any Change Was Introduced In Treatment By The Treatment Provider
ir5_date3	66	V-3: Date Of Follow-Up
ir5_howtreated3	67	V-3: How Was The Child Treated?
ir5_whoassessed3	68	V-3: Who Assessed The Child'S Health On That Day?
ir5_assessother3	69	V-3: If Assessed By Other, Then Specify
ir5_babyinject3	70	V-3: Whether Infant Recieved Injection?
ir5_facility3	71	V-3: Where Did The Child Recieve Injection?
ir5_othfacilty3	72	V-3:If The Child Received Injection In Other Place, Then Specify
ir5_whoinject3	73	V-3: Who Administered The Injection?
ir5_syrupgiv3	74	V-3: Whether Child Was Given Any Syrup?
ir5_syrupwhere3	75	V-3: Where Was The Child Given Syrup?
ir5_workervisit3	76	V-3: Whether Any Health Worker Visited Home To Observe Condition Of The Child
ir5_visitother3	77	V-3: If Health Worker Is Other, Then Specify
ir5_condition3	78	V-3: Condition Of The Child Compared To Last Day (As Per The Perception Of Fam
ir5_passdiar3	79	V-3: Whether The Infant Had Diarrhea Due To Adverse Event
ir5_skinrash3	80	V-3: Whether The Infant Had Any Skin Rashes Due To Adverse Event
ir5_urinepass3	81	V-3: Whether The Infant Not Pass Urine For 24 Hours Due To Adverse Event
ir5_urinefreq3	82	V-3: Whether The Infant Passed Urine Lesser Than Normal Due To Adverse Event
ir5_babyswell3	83	V-3: Whether Infant Had Swelling With Redness/Pus At Injection Site (Adverse E
ir5_treatchange3	84	V-3: Whether Any Change Was Introduced In Treatment By The Treatment Provider
ir5_date4	85	V-4: Date Of Follow-Up
ir5_howtreated4	86	V-4: How Was The Child Treated?
ir5_whoassessed4	87	V-4: Who Assessed The Child'S Health On That Day?
ir5_assessother4	88	V-4: If Assessed By Other, Then Specify
ir5_babyinject4	89	V-4: Whether Infant Recieved Injection?
ir5_facility4	90	V-4: Where Did The Child Recieve Injection?
ir5_othfacilty4	91	V-4:If The Child Received Injection In Other Place, Then Specify
ir5_whoinject4	92	V-4: Who Administered The Injection?
ir5_syrupgiv4	93	V-4: Whether Child Was Given Any Syrup?
ir5_syrupwhere4	94	V-4: Where Was The Child Given Syrup?
ir5_workervisit4	95	V-4: Whether Any Health Worker Visited Home To Observe Condition Of The Child
ir5_visitother4	96	V-4: If Health Worker Is Other, Then Specify
ir5_condition4	97	V-4: Condition Of The Child Compared To Last Day (As Per The Perception Of Fam
ir5_passdiar4	98	V-4: Whether The Infant Had Diarrhea Due To Adverse Event
ir5_skinrash4	99	V-4: Whether The Infant Had Any Skin Rashes Due To Adverse Event
ir5_urinepass4	100	V-4: Whether The Infant Not Pass Urine For 24 Hours Due To Adverse Event
ir5_urinefreq4	101	V-4: Whether The Infant Passed Urine Lesser Than Normal Due To Adverse Event
ir5_babyswell4	102	V-4: Whether Infant Had Swelling With Redness/Pus At Injection Site (Adverse E
ir5_treatchange4	103	V-4: Whether Any Change Was Introduced In Treatment By The Treatment Provider
ir5_date5	104	V-5: Date Of Follow-Up
ir5_howtreated5	105	V-5: How Was The Child Treated?
ir5_whoassessed5	106	V-5: Who Assessed The Child'S Health On That Day?
ir5_assessother5	107	V-5: If Assessed By Other, Then Specify
ir5_babyinject5	108	V-5: Whether Infant Recieved Injection?
ir5_facility5	109	V-5: Where Did The Child Recieve Injection?
ir5_othfacilty5	110	V-5:If The Child Received Injection In Other Place, Then Specify
ir5_whoinject5	111	V-5: Who Administered The Injection?
ir5_syrupgiv5	112	V-5: Whether Child Was Given Any Syrup?
ir5_syrupwhere5	113	V-5: Where Was The Child Given Syrup?
ir5_workervisit5	114	V-5: Whether Any Health Worker Visited Home To Observe Condition Of The Child
ir5_visitother5	115	V-5: If Health Worker Is Other, Then Specify
ir5_condition5	116	V-5: Condition Of The Child Compared To Last Day (As Per The Perception Of Fam
ir5_passdiar5	117	V-5: Whether The Infant Had Diarrhea Due To Adverse Event
ir5_skinrash5	118	V-5: Whether The Infant Had Any Skin Rashes Due To Adverse Event
ir5_urinepass5	119	V-5: Whether The Infant Not Pass Urine For 24 Hours Due To Adverse Event
ir5_urinefreq5	120	V-5: Whether The Infant Passed Urine Lesser Than Normal Due To Adverse Event
ir5_babyswell5	121	V-5: Whether Infant Had Swelling With Redness/Pus At Injection Site (Adverse E
ir5_treatchange5	122	V-5: Whether Any Change Was Introduced In Treatment By The Treatment Provider
ir5_date6	123	V-6: Date Of Follow-Up
ir5_howtreated6	124	V-6: How Was The Child Treated?
ir5_whoassessed6	125	V-6: Who Assessed The Child'S Health On That Day?
ir5_assessother6	126	V-6: If Assessed By Other, Then Specify
ir5_babyinject6	127	V-6: Whether Infant Recieved Injection?
ir5_facility6	128	V-6: Where Did The Child Recieve Injection?
ir5_othfacilty6	129	V-6:If The Child Received Injection In Other Place, Then Specify
ir5_whoinject6	130	V-6: Who Administered The Injection?
ir5_syrupgiv6	131	V-6: Whether Child Was Given Any Syrup?
ir5_syrupwhere6	132	V-6: Where Was The Child Given Syrup?
ir5_workervisit6	133	V-6: Whether Any Health Worker Visited Home To Observe Condition Of The Child
ir5_visitother6	134	V-6: If Health Worker Is Other, Then Specify
ir5_condition6	135	V-6: Condition Of The Child Compared To Last Day (As Per The Perception Of Fam
ir5_passdiar6	136	V-6: Whether The Infant Had Diarrhea Due To Adverse Event
ir5_skinrash6	137	V-6: Whether The Infant Had Any Skin Rashes Due To Adverse Event
ir5_urinepass6	138	V-6: Whether The Infant Not Pass Urine For 24 Hours Due To Adverse Event
ir5_urinefreq6	139	V-6: Whether The Infant Passed Urine Lesser Than Normal Due To Adverse Event
ir5_babyswell6	140	V-6: Whether Infant Had Swelling With Redness/Pus At Injection Site (Adverse E
ir5_treatchange6	141	V-6: Whether Any Change Was Introduced In Treatment By The Treatment Provider
ir5_date7	142	V-7: Date Of Follow-Up
ir5_howtreated7	143	V-7: How Was The Child Treated?
ir5_whoassessed7	144	V-7: Who Assessed The Child'S Health On That Day?
ir5_assessother7	145	V-7: If Assessed By Other, Then Specify
ir5_babyinject7	146	V-7: Whether Infant Recieved Injection?
ir5_facility7	147	V-7: Where Did The Child Recieve Injection?
ir5_othfacilty7	148	V-7:If The Child Received Injection In Other Place, Then Specify
ir5_whoinject7	149	V-7: Who Administered The Injection?
ir5_syrupgiv7	150	V-7: Whether Child Was Given Any Syrup?
ir5_syrupwhere7	151	V-7: Where Was The Child Given Syrup?
ir5_workervisit7	152	V-7: Whether Any Health Worker Visited Home To Observe Condition Of The Child
ir5_visitother7	153	V-7: If Health Worker Is Other, Then Specify
ir5_condition7	154	V-7: Condition Of The Child Compared To Last Day (As Per The Perception Of Fam
ir5_passdiar7	155	V-7: Whether The Infant Had Diarrhea Due To Adverse Event
ir5_skinrash7	156	V-7: Whether The Infant Had Any Skin Rashes Due To Adverse Event
ir5_urinepass7	157	V-7: Whether The Infant Not Pass Urine For 24 Hours Due To Adverse Event
ir5_urinefreq7	158	V-7: Whether The Infant Passed Urine Lesser Than Normal Due To Adverse Event
ir5_babyswell7	159	V-7: Whether Infant Had Swelling With Redness/Pus At Injection Site (Adverse E
ir5_treatchange7	160	V-7: Whether Any Change Was Introduced In Treatment By The Treatment Provider
ir5_date8	161	V-8: Date Of Follow-Up
ir5_howtreated8	162	V-8: How Was The Child Treated?
ir5_whoassessed8	163	V-8: Who Assessed The Child'S Health On That Day?
ir5_assessother8	164	V-8: If Assessed By Other, Then Specify
ir5_babyinject8	165	V-8: Whether Infant Recieved Injection?
ir5_facility8	166	V-8: Where Did The Child Recieve Injection?
ir5_othfacilty8	167	V-8:If The Child Received Injection In Other Place, Then Specify
ir5_whoinject8	168	V-8: Who Administered The Injection?
ir5_syrupgiv8	169	V-8: Whether Child Was Given Any Syrup?
ir5_syrupwhere8	170	V-8: Where Was The Child Given Syrup?
ir5_workervisit8	171	V-8: Whether Any Health Worker Visited Home To Observe Condition Of The Child
ir5_visitother8	172	V-8: If Health Worker Is Other, Then Specify
ir5_condition8	173	V-8: Condition Of The Child Compared To Last Day (As Per The Perception Of Fam
ir5_passdiar8	174	V-8: Whether The Infant Had Diarrhea Due To Adverse Event
ir5_skinrash8	175	V-8: Whether The Infant Had Any Skin Rashes Due To Adverse Event
ir5_urinepass8	176	V-8: Whether The Infant Not Pass Urine For 24 Hours Due To Adverse Event
ir5_urinefreq8	177	V-8: Whether The Infant Passed Urine Lesser Than Normal Due To Adverse Event
ir5_babyswell8	178	V-8: Whether Infant Had Swelling With Redness/Pus At Injection Site (Adverse E
ir5_treatchange8	179	V-8: Whether Any Change Was Introduced In Treatment By The Treatment Provider
ir5_date9	180	V-9: Date Of Follow-Up
ir5_howtreated9	181	V-9: How Was The Child Treated?
ir5_whoassessed9	182	V-9: Who Assessed The Child'S Health On That Day?
ir5_assessother9	183	V-9: If Assessed By Other, Then Specify
ir5_babyinject9	184	V-9: Whether Infant Recieved Injection?
ir5_facility9	185	V-9: Where Did The Child Recieve Injection?
ir5_othfacilty9	186	V-9:If The Child Received Injection In Other Place, Then Specify
ir5_whoinject9	187	V-9: Who Administered The Injection?
ir5_syrupgiv9	188	V-9: Whether Child Was Given Any Syrup?
ir5_syrupwhere9	189	V-9: Where Was The Child Given Syrup?
ir5_workervisit9	190	V-9: Whether Any Health Worker Visited Home To Observe Condition Of The Child
ir5_visitother9	191	V-9: If Health Worker Is Other, Then Specify
ir5_condition9	192	V-9: Condition Of The Child Compared To Last Day (As Per The Perception Of Fam
ir5_passdiar9	193	V-9: Whether The Infant Had Diarrhea Due To Adverse Event
ir5_skinrash9	194	V-9: Whether The Infant Had Any Skin Rashes Due To Adverse Event
ir5_urinepass9	195	V-9: Whether The Infant Not Pass Urine For 24 Hours Due To Adverse Event
ir5_urinefreq9	196	V-9: Whether The Infant Passed Urine Lesser Than Normal Due To Adverse Event
ir5_babyswell9	197	V-9: Whether Infant Had Swelling With Redness/Pus At Injection Site (Adverse E
ir5_treatchange9	198	V-9: Whether Any Change Was Introduced In Treatment By The Treatment Provider
ir5_gis10	199	10 ir5_gis
ir5_asha10	200	10 ir5_asha
ir5_date10	201	V-10: Date Of Follow-Up
ir5_howtreated10	202	V-10: How Was The Child Treated?
ir5_whoassessed10	203	V-10: Who Assessed The Child'S Health On That Day?
ir5_assessother10	204	V-10: If Assessed By Other, Then Specify
ir5_babyinject10	205	V-10: Whether Infant Recieved Injection?
ir5_facility10	206	V-10: Where Did The Child Recieve Injection?
ir5_othfacilty10	207	V-10:If The Child Received Injection In Other Place, Then Specify
ir5_whoinject10	208	V-10: Who Administered The Injection?
ir5_syrupgiv10	209	V-10: Whether Child Was Given Any Syrup?
ir5_syrupwhere10	210	V-10: Where Was The Child Given Syrup?
ir5_workervisit10	211	V-10: Whether Any Health Worker Visited Home To Observe Condition Of The Child
ir5_visitother10	212	V-10: If Health Worker Is Other, Then Specify
ir5_condition10	213	V-10: Condition Of The Child Compared To Last Day (As Per The Perception Of Fam
ir5_passdiar10	214	V-10: Whether The Infant Had Diarrhea Due To Adverse Event
ir5_skinrash10	215	V-10: Whether The Infant Had Any Skin Rashes Due To Adverse Event
ir5_urinepass10	216	V-10: Whether The Infant Not Pass Urine For 24 Hours Due To Adverse Event
ir5_urinefreq10	217	V-10: Whether The Infant Passed Urine Lesser Than Normal Due To Adverse Event
ir5_babyswell10	218	V-10: Whether Infant Had Swelling With Redness/Pus At Injection Site (Adverse E
ir5_treatchange10	219	V-10: Whether Any Change Was Introduced In Treatment By The Treatment Provider
ir5_date11	220	V-11: Date Of Follow-Up
ir5_howtreated11	221	V-11: How Was The Child Treated?
ir5_whoassessed11	222	V-11: Who Assessed The Child'S Health On That Day?
ir5_assessother11	223	V-11: If Assessed By Other, Then Specify
ir5_babyinject11	224	V-11: Whether Infant Recieved Injection?
ir5_facility11	225	V-11: Where Did The Child Recieve Injection?
ir5_othfacilty11	226	V-11:If The Child Received Injection In Other Place, Then Specify
ir5_whoinject11	227	V-11: Who Administered The Injection?
ir5_syrupgiv11	228	V-11: Whether Child Was Given Any Syrup?
ir5_syrupwhere11	229	V-11: Where Was The Child Given Syrup?
ir5_workervisit11	230	V-11: Whether Any Health Worker Visited Home To Observe Condition Of The Child
ir5_visitother11	231	V-11: If Health Worker Is Other, Then Specify
ir5_condition11	232	V-11: Condition Of The Child Compared To Last Day (As Per The Perception Of Fam
ir5_passdiar11	233	V-11: Whether The Infant Had Diarrhea Due To Adverse Event
ir5_skinrash11	234	V-11: Whether The Infant Had Any Skin Rashes Due To Adverse Event
ir5_urinepass11	235	V-11: Whether The Infant Not Pass Urine For 24 Hours Due To Adverse Event
ir5_urinefreq11	236	V-11: Whether The Infant Passed Urine Lesser Than Normal Due To Adverse Event
ir5_babyswell11	237	V-11: Whether Infant Had Swelling With Redness/Pus At Injection Site (Adverse E
ir5_treatchange11	238	V-11: Whether Any Change Was Introduced In Treatment By The Treatment Provider
ir5_date12	239	V-12: Date Of Follow-Up
ir5_howtreated12	240	V-12: How Was The Child Treated?
ir5_whoassessed12	241	V-12: Who Assessed The Child'S Health On That Day?
ir5_assessother12	242	V-12: If Assessed By Other, Then Specify
ir5_babyinject12	243	V-12: Whether Infant Recieved Injection?
ir5_facility12	244	V-12: Where Did The Child Recieve Injection?
ir5_othfacilty12	245	V-12:If The Child Received Injection In Other Place, Then Specify
ir5_whoinject12	246	V-12: Who Administered The Injection?
ir5_syrupgiv12	247	V-12: Whether Child Was Given Any Syrup?
ir5_syrupwhere12	248	V-12: Where Was The Child Given Syrup?
ir5_workervisit12	249	V-12: Whether Any Health Worker Visited Home To Observe Condition Of The Child
ir5_visitother12	250	V-12: If Health Worker Is Other, Then Specify
ir5_condition12	251	V-12: Condition Of The Child Compared To Last Day (As Per The Perception Of Fam
ir5_passdiar12	252	V-12: Whether The Infant Had Diarrhea Due To Adverse Event
ir5_skinrash12	253	V-12: Whether The Infant Had Any Skin Rashes Due To Adverse Event
ir5_urinepass12	254	V-12: Whether The Infant Not Pass Urine For 24 Hours Due To Adverse Event
ir5_urinefreq12	255	V-12: Whether The Infant Passed Urine Lesser Than Normal Due To Adverse Event
ir5_babyswell12	256	V-12: Whether Infant Had Swelling With Redness/Pus At Injection Site (Adverse E
ir5_treatchange12	257	V-12: Whether Any Change Was Introduced In Treatment By The Treatment Provider
ir5_date13	258	V-13: Date Of Follow-Up
ir5_howtreated13	259	V-13: How Was The Child Treated?
ir5_whoassessed13	260	V-13: Who Assessed The Child'S Health On That Day?
ir5_assessother13	261	V-13: If Assessed By Other, Then Specify
ir5_babyinject13	262	V-13: Whether Infant Recieved Injection?
ir5_facility13	263	V-13: Where Did The Child Recieve Injection?
ir5_othfacilty13	264	V-13:If The Child Received Injection In Other Place, Then Specify
ir5_whoinject13	265	V-13: Who Administered The Injection?
ir5_syrupgiv13	266	V-13: Whether Child Was Given Any Syrup?
ir5_syrupwhere13	267	V-13: Where Was The Child Given Syrup?
ir5_workervisit13	268	V-13: Whether Any Health Worker Visited Home To Observe Condition Of The Child
ir5_visitother13	269	V-13: If Health Worker Is Other, Then Specify
ir5_condition13	270	V-13: Condition Of The Child Compared To Last Day (As Per The Perception Of Fam
ir5_passdiar13	271	V-13: Whether The Infant Had Diarrhea Due To Adverse Event
ir5_skinrash13	272	V-13: Whether The Infant Had Any Skin Rashes Due To Adverse Event
ir5_urinepass13	273	V-13: Whether The Infant Not Pass Urine For 24 Hours Due To Adverse Event
ir5_urinefreq13	274	V-13: Whether The Infant Passed Urine Lesser Than Normal Due To Adverse Event
ir5_babyswell13	275	V-13: Whether Infant Had Swelling With Redness/Pus At Injection Site (Adverse E
ir5_treatchange13	276	V-13: Whether Any Change Was Introduced In Treatment By The Treatment Provider
ir5_date14	277	V-14: Date Of Follow-Up
ir5_howtreated14	278	V-14: How Was The Child Treated?
ir5_whoassessed14	279	V-14: Who Assessed The Child'S Health On That Day?
ir5_assessother14	280	V-14: If Assessed By Other, Then Specify
ir5_babyinject14	281	V-14: Whether Infant Recieved Injection?
ir5_facility14	282	V-14: Where Did The Child Recieve Injection?
ir5_othfacilty14	283	V-14:If The Child Received Injection In Other Place, Then Specify
ir5_whoinject14	284	V-14: Who Administered The Injection?
ir5_syrupgiv14	285	V-14: Whether Child Was Given Any Syrup?
ir5_syrupwhere14	286	V-14: Where Was The Child Given Syrup?
ir5_workervisit14	287	V-14: Whether Any Health Worker Visited Home To Observe Condition Of The Child
ir5_visitother14	288	V-14: If Health Worker Is Other, Then Specify
ir5_condition14	289	V-14: Condition Of The Child Compared To Last Day (As Per The Perception Of Fam
ir5_passdiar14	290	V-14: Whether The Infant Had Diarrhea Due To Adverse Event
ir5_skinrash14	291	V-14: Whether The Infant Had Any Skin Rashes Due To Adverse Event
ir5_urinepass14	292	V-14: Whether The Infant Not Pass Urine For 24 Hours Due To Adverse Event
ir5_urinefreq14	293	V-14: Whether The Infant Passed Urine Lesser Than Normal Due To Adverse Event
ir5_babyswell14	294	V-14: Whether Infant Had Swelling With Redness/Pus At Injection Site (Adverse E
ir5_treatchange14	295	V-14: Whether Any Change Was Introduced In Treatment By The Treatment Provider
ir5_date15	296	V-15: Date Of Follow-Up
ir5_howtreated15	297	V-15: How Was The Child Treated?
ir5_whoassessed15	298	V-15: Who Assessed The Child'S Health On That Day?
ir5_assessother15	299	V-15: If Assessed By Other, Then Specify
ir5_babyinject15	300	V-15: Whether Infant Recieved Injection?
ir5_facility15	301	V-15: Where Did The Child Recieve Injection?
ir5_othfacilty15	302	V-15:If The Child Received Injection In Other Place, Then Specify
ir5_whoinject15	303	V-15: Who Administered The Injection?
ir5_syrupgiv15	304	V-15: Whether Child Was Given Any Syrup?
ir5_syrupwhere15	305	V-15: Where Was The Child Given Syrup?
ir5_workervisit15	306	V-15: Whether Any Health Worker Visited Home To Observe Condition Of The Child
ir5_visitother15	307	V-15: If Health Worker Is Other, Then Specify
ir5_condition15	308	V-15: Condition Of The Child Compared To Last Day (As Per The Perception Of Fam
ir5_passdiar15	309	V-15: Whether The Infant Had Diarrhea Due To Adverse Event
ir5_skinrash15	310	V-15: Whether The Infant Had Any Skin Rashes Due To Adverse Event
ir5_urinepass15	311	V-15: Whether The Infant Not Pass Urine For 24 Hours Due To Adverse Event
ir5_urinefreq15	312	V-15: Whether The Infant Passed Urine Lesser Than Normal Due To Adverse Event
ir5_babyswell15	313	V-15: Whether Infant Had Swelling With Redness/Pus At Injection Site (Adverse E
ir5_treatchange15	314	V-15: Whether Any Change Was Introduced In Treatment By The Treatment Provider
ir5_date16	315	V-16: Date Of Follow-Up
ir5_howtreated16	316	V-16: How Was The Child Treated?
ir5_whoassessed16	317	V-16: Who Assessed The Child'S Health On That Day?
ir5_assessother16	318	V-16: If Assessed By Other, Then Specify
ir5_babyinject16	319	V-16: Whether Infant Recieved Injection?
ir5_facility16	320	V-16: Where Did The Child Recieve Injection?
ir5_othfacilty16	321	V-16:If The Child Received Injection In Other Place, Then Specify
ir5_whoinject16	322	V-16: Who Administered The Injection?
ir5_syrupgiv16	323	V-16: Whether Child Was Given Any Syrup?
ir5_syrupwhere16	324	V-16: Where Was The Child Given Syrup?
ir5_workervisit16	325	V-16: Whether Any Health Worker Visited Home To Observe Condition Of The Child
ir5_visitother16	326	V-16: If Health Worker Is Other, Then Specify
ir5_condition16	327	V-16: Condition Of The Child Compared To Last Day (As Per The Perception Of Fam
ir5_passdiar16	328	V-16: Whether The Infant Had Diarrhea Due To Adverse Event
ir5_skinrash16	329	V-16: Whether The Infant Had Any Skin Rashes Due To Adverse Event
ir5_urinepass16	330	V-16: Whether The Infant Not Pass Urine For 24 Hours Due To Adverse Event
ir5_urinefreq16	331	V-16: Whether The Infant Passed Urine Lesser Than Normal Due To Adverse Event
ir5_babyswell16	332	V-16: Whether Infant Had Swelling With Redness/Pus At Injection Site (Adverse Event)
ir5_treatchange16	333	V-16: Whether Any Change Was Introduced In Treatment By The Treatment Provider
ist_contact_facility	334	first place of treatment	1	PHC/CHC/SC
			2	DH
			3	PVT
			4	Tertiary
treat_place	335	final place of treatment	1	PHC/CHC/SC
note * For all the visits variables, values and labels remains same. The visit variable is suffixed with respective visit numbers.
